# Supplementary material for: Genetic influence on within-person longitudinal change in anthropometric traits in the UK Biobank
Source: Nat Commun. 2024 May 6;15:3776. doi: 10.1038/s41467-024-47802-7 (PMC11074304; doi:10.1038/s41467-024-47802-7)
Supplement: Supplementary file 4 — Supplementary Data 1 [file 41467_2024_47802_MOESM4_ESM.xlsx]

## Sheet: Sheet1
Supplementary Table S8. The 70 independent variance quantitative trait loci (vQTL) identified in the UK Biobank from individuals with only a single recorded measurement (N = 284,165).
trait	chr	SNP_ID	A1	A2	frequency	position(bp)	F-statistic	P-value
BMI	1	rs539515	A	C	0.793605	177889025	30.5874	5.22e-14
BMI	1	rs34927463	T	TG	0.33086	219652467	25.6355	7.37e-12
BMI	2	rs62106258	C	T	0.0482149	417167	25.3035	1.03e-11
BMI	2	rs13401686	G	A	0.172208	650519	28.025	6.76e-13
BMI	2	rs10203386	A	T	0.452399	25136866	20.546	1.2e-09
BMI	2	rs1641155	G	T	0.310675	58965211	21.4818	4.69e-10
BMI	3	rs1225056	C	A	0.736244	131638630	24.2605	2.92e-11
BMI	4	rs12507026	A	T	0.56633	45181334	20.4642	1.3e-09
BMI	5	rs2728786	C	G	0.796124	87614019	22.9115	1.12e-10
BMI	6	rs13198716	C	T	0.889937	26582035	38.4278	2.06e-17
BMI	6	rs1800625	A	G	0.800804	32152442	31.599	1.9e-14
BMI	6	rs72891717	T	A	0.830998	50858235	30.4974	5.71e-14
BMI	8	rs17150703	A	G	0.10455	9745798	21.018	7.46e-10
BMI	10	rs4132670	G	A	0.688614	114767771	25.9635	5.31e-12
BMI	11	rs6265	C	T	0.81099	27679916	19.825	2.46e-09
BMI	12	rs7132908	G	A	0.615076	50263148	21.9154	3.04e-10
BMI	16	rs2904880	C	G	0.327857	28944396	20.9864	7.7e-10
BMI	16	rs34898535	C	T	0.622841	31025641	31.8775	1.44e-14
BMI	16	rs11642015	C	T	0.596136	53802494	132.826	2.19e-58
BMI	18	rs71336393	G	GA	0.767558	57855319	36.0201	2.28e-16
BMI	18	rs569232867	C	CT	0.97844	58083659	23.2492	8.01e-11
BMI	19	rs10423928	T	A	0.806148	46182304	29.1643	2.16e-13
weight	1	rs10913469	T	C	0.793989	177913519	24.6066	2.06e-11
weight	2	rs62106258	C	T	0.0482149	417167	29.0523	2.42e-13
weight	2	rs6751993	A	G	0.167029	635864	24.1574	3.23e-11
weight	6	rs13198716	C	T	0.889937	26582035	24.7964	1.71e-11
weight	6	rs1800625	A	G	0.800804	32152442	25.2203	1.12e-11
weight	6	rs987237	A	G	0.819906	50803050	20.8287	9.01e-10
weight	10	rs11386117	C	CA	0.532814	114772253	20.8162	9.13e-10
weight	12	rs3205718	C	T	0.623528	50261809	19.791	2.54e-09
weight	15	rs148578765	A	G	0.982943	57546246	18.9365	5.98e-09
weight	16	rs34898535	C	T	0.622841	31025641	23.2596	7.93e-11
weight	16	rs11642015	C	T	0.596136	53802494	113.511	5.28e-50
weight	18	rs71336393	G	GA	0.767558	57855319	43.599	1.17e-19
weight	19	rs10423928	T	A	0.806148	46182304	22.0143	2.75e-10
fat%	1	rs2820468	A	G	0.344965	219673705	24.499	2.3e-11
fat%	3	rs900399	A	G	0.603806	156798732	20.3001	1.53e-09
fat%	6	rs3131337	G	C	0.869836	28796071	22.0587	2.64e-10
fat%	16	rs7206790	C	G	0.532947	53797908	22.6005	1.53e-10
waist	1	rs10913469	T	C	0.793989	177913519	23.0962	9.34e-11
waist	2	rs62106258	C	T	0.0482149	417167	31.7197	1.68e-14
waist	2	rs13397165	A	G	0.171602	653354	24.051	3.59e-11
waist	3	rs17036326	A	G	0.878657	12389313	22.2111	2.26e-10
waist	4	rs12507026	A	T	0.56633	45181334	21.0345	7.34e-10
waist	6	rs13220495	C	T	0.891079	26441640	31.7763	1.59e-14
waist	6	rs1800625	A	G	0.800804	32152442	20.9417	8.05e-10
waist	6	rs987237	A	G	0.819906	50803050	19.6699	2.87e-09
waist	7	rs12667251	G	A	0.56467	130449458	25.6982	6.93e-12
waist	10	rs12244851	C	T	0.680258	114773926	19.8912	2.3e-09
waist	18	rs953442	T	C	0.754571	57797485	29.1332	2.23e-13
waist	19	rs1800437	G	C	0.806227	46181392	20.6419	1.09e-09
hip	1	rs6685593	T	A	0.50504	203516075	24.5741	2.13e-11
hip	1	rs2605098	A	G	0.337938	219643649	42.1458	5e-19
hip	2	rs62106258	C	T	0.0482149	417167	19.8784	2.33e-09
hip	2	rs143684747	A	AC	0.169975	633053	20.6477	1.08e-09
hip	2	rs10200566	G	T	0.451362	25130462	21.5751	4.27e-10
hip	2	rs12612428	C	T	0.127511	58828431	19.6878	2.82e-09
hip	3	rs143374152	T	C	0.988531	194449994	19.1594	4.78e-09
hip	6	rs34817112	G	A	0.865313	27176628	29.4571	1.62e-13
hip	6	rs3132947	G	T	0.781469	32176782	24.5664	2.15e-11
hip	6	rs141783576	G	C	0.932997	127439897	20.2018	1.69e-09
hip	7	rs17789506	G	A	0.506293	130445574	20.5675	1.17e-09
hip	10	rs11196205	G	C	0.533798	114807047	20.1081	1.85e-09
hip	12	rs863750	C	T	0.394823	124505444	19.0629	5.27e-09
hip	16	rs34898535	C	T	0.622841	31025641	28.4329	4.5e-13
hip	16	rs1421085	T	C	0.596337	53800954	87.746	8.02e-39
hip	18	rs71336393	G	GA	0.767558	57855319	30.3003	6.95e-14
hip	19	rs10423928	T	A	0.806148	46182304	21.3402	5.4e-10
W:H	3	rs4684848	G	A	0.877617	12395645	18.5634	8.68e-09
W:H	5	rs157845	T	C	0.253129	55796639	23.0318	9.96e-11
