# Supplementary material for: Genetic influence on within-person longitudinal change in anthropometric traits in the UK Biobank
Source: Nat Commun. 2024 May 6;15:3776. doi: 10.1038/s41467-024-47802-7 (PMC11074304; doi:10.1038/s41467-024-47802-7)
Supplement: Supplementary file 6 — Source Data [file 41467_2024_47802_MOESM6_ESM.zip]

Archive with 182 entries (167 files):
- data/
- data/7_supplementary/
- data/.DS_Store
- __MACOSX/data/._.DS_Store
- data/3_rateGWAS/
- __MACOSX/data/._3_rateGWAS
- data/5_disease+PGS/
- __MACOSX/data/._5_disease+PGS
- data/1_bivariateGREML/
- data/2_longitudinal/
- __MACOSX/data/._2_longitudinal
- data/6_replicatevQTL/
- __MACOSX/data/._6_replicatevQTL
- data/4_GSMR/
- data/7_supplementary/SuppFigS3/
- data/7_supplementary/.DS_Store
- __MACOSX/data/7_supplementary/._.DS_Store
- data/7_supplementary/SuppNote4/
- data/7_supplementary/SuppNote3/
- __MACOSX/data/7_supplementary/._SuppNote3
- data/7_supplementary/SuppTab3/
- data/3_rateGWAS/.Rhistory
- data/3_rateGWAS/plotAPOE_locusZoom.R
- __MACOSX/data/3_rateGWAS/._plotAPOE_locusZoom.R
- data/3_rateGWAS/.DS_Store
- __MACOSX/data/3_rateGWAS/._.DS_Store
- data/3_rateGWAS/rateGwas.html
- __MACOSX/data/3_rateGWAS/._rateGwas.html
- data/3_rateGWAS/UCSC_GRCh37_Genes_UniqueList2021.txt
- __MACOSX/data/3_rateGWAS/._UCSC_GRCh37_Genes_UniqueList2021.txt
- data/3_rateGWAS/locus_zoom.R
- __MACOSX/data/3_rateGWAS/._locus_zoom.R
- data/3_rateGWAS/rs429358_unrel.log
- __MACOSX/data/3_rateGWAS/._rs429358_unrel.log
- data/3_rateGWAS/APOE.html
- __MACOSX/data/3_rateGWAS/._APOE.html
- data/3_rateGWAS/rs429358_unrel.ld
- data/5_disease+PGS/diseaseAssocV3.html
- __MACOSX/data/5_disease+PGS/._diseaseAssocV3.html
- data/5_disease+PGS/.DS_Store
- __MACOSX/data/5_disease+PGS/._.DS_Store
- data/1_bivariateGREML/.DS_Store
- __MACOSX/data/1_bivariateGREML/._.DS_Store
- data/1_bivariateGREML/deviationTransformed/
- data/1_bivariateGREML/rateChange/
- data/1_bivariateGREML/deviation/
- data/2_longitudinal/longitudinalWithinPerson.html
- __MACOSX/data/2_longitudinal/._longitudinalWithinPerson.html
- data/2_longitudinal/.DS_Store
- __MACOSX/data/2_longitudinal/._.DS_Store
- data/6_replicatevQTL/resid_IIVsqrd_trait3.fastGWA
- data/6_replicatevQTL/43210_resid_V2sqrd_trait9.fastGWA
- data/6_replicatevQTL/.DS_Store
- __MACOSX/data/6_replicatevQTL/._.DS_Store
- data/6_replicatevQTL/resid_IIVsqrd_trait12.fastGWA
- data/6_replicatevQTL/resid_IIVsqrd_trait2.fastGWA
- data/6_replicatevQTL/resid_IIVsqrd_trait9.fastGWA
- data/6_replicatevQTL/resid_IIVsqrd_trait10.fastGWA
- data/6_replicatevQTL/43210_resid_V2sqrd_trait3.fastGWA
- data/6_replicatevQTL/43210_resid_V2sqrd_trait2.fastGWA
- data/6_replicatevQTL/43210_resid_V2_traitWeightRelated.clumped2
- data/6_replicatevQTL/resid_IIVsqrd_trait11.fastGWA
- data/6_replicatevQTL/43210_resid_V2sqrd_trait12.fastGWA
- data/6_replicatevQTL/43210_resid_V2sqrd_trait7.fastGWA
- data/6_replicatevQTL/resid_IIVsqrd_trait4.fastGWA
- data/6_replicatevQTL/43210_resid_V2sqrd_trait6.fastGWA
- data/6_replicatevQTL/resid_IIVsqrd_trait5.fastGWA
- data/6_replicatevQTL/43210_resid_V2sqrd_trait4.fastGWA
- data/6_replicatevQTL/43210_resid_V2sqrd_trait11.fastGWA
- data/6_replicatevQTL/resid_IIVsqrd_trait7.fastGWA
- data/6_replicatevQTL/validateLociEffectsV2.html
- __MACOSX/data/6_replicatevQTL/._validateLociEffectsV2.html
- data/6_replicatevQTL/43210_resid_V2sqrd_trait5.fastGWA
- data/6_replicatevQTL/43210_resid_V2sqrd_trait10.fastGWA
- data/6_replicatevQTL/resid_IIVsqrd_trait6.fastGWA
- data/4_GSMR/gsmr_exp1_outTraitChange.freq.badsnps
- data/4_GSMR/gsmr_exp2_outTraitChange.badsnps
- data/4_GSMR/.DS_Store
- __MACOSX/data/4_GSMR/._.DS_Store
- data/4_GSMR/gsmr_exp1_outTraitChange.eff_plot.gz
- data/4_GSMR/gsmr_exp2_outTraitChange.pleio_snps
- data/4_GSMR/plot_fig4.R
- __MACOSX/data/4_GSMR/._plot_fig4.R
- data/4_GSMR/gsmr_exp2_outTraitChange.eff_plot.gz
- data/4_GSMR/out2.txt
- data/4_GSMR/.Rapp.history
- data/4_GSMR/out1.txt
- data/4_GSMR/exp2.txt
- data/4_GSMR/gsmr_exp1_outTraitChange.log
- data/4_GSMR/gsmr_plot.r
- __MACOSX/data/4_GSMR/._gsmr_plot.r
- data/4_GSMR/exp1.txt
- data/4_GSMR/gsmr_exp1_outTraitChange.gsmr
- __MACOSX/data/4_GSMR/._gsmr_exp1_outTraitChange.gsmr
- data/4_GSMR/gsmr_exp2_outTraitChange.log
- data/4_GSMR/gsmr_exp1_outTraitChange.pleio_snps
- data/4_GSMR/gsmr_exp2_outTraitChange.gsmr
- data/7_supplementary/SuppFigS3/APOE_pleiotropy.R
- __MACOSX/data/7_supplementary/SuppFigS3/._APOE_pleiotropy.R
- data/7_supplementary/SuppFigS3/.DS_Store
- __MACOSX/data/7_supplementary/SuppFigS3/._.DS_Store
- data/7_supplementary/SuppFigS3/rs7412_unrel.ld
- data/7_supplementary/SuppFigS3/APOE_AD_meds.png
- __MACOSX/data/7_supplementary/SuppFigS3/._APOE_AD_meds.png
- data/7_supplementary/SuppFigS3/rs7412_unrel.log
- data/7_supplementary/SuppNote4/logisticPower.Rmd
- data/7_supplementary/SuppNote4/logisticPower.html
- data/7_supplementary/SuppNote3/SupplementaryNote3.html
- __MACOSX/data/7_supplementary/SuppNote3/._SupplementaryNote3.html
- data/7_supplementary/SuppNote3/SupplementaryNote3.Rmd
- __MACOSX/data/7_supplementary/SuppNote3/._SupplementaryNote3.Rmd
- data/7_supplementary/SuppTab3/43210_resid_V3_multi_weight_35.HEreg
- data/7_supplementary/SuppTab3/43210_resid_V3_multi_height_14.HEreg
- data/7_supplementary/SuppTab3/43210_resid_V3_multi_weight_13.HEreg
- data/7_supplementary/SuppTab3/43210_resid_V3_multi_sit_25.HEreg
- data/7_supplementary/SuppTab3/.DS_Store
- __MACOSX/data/7_supplementary/SuppTab3/._.DS_Store
- data/7_supplementary/SuppTab3/43210_resid_V3_multi_height_12.HEreg
- data/7_supplementary/SuppTab3/43210_resid_V3_multi_bmi_24.HEreg
- data/7_supplementary/SuppTab3/43210_resid_V3_multi_height_34.HEreg
- data/7_supplementary/SuppTab3/43210_resid_V3_multi_sit_23.HEreg
- data/7_supplementary/SuppTab3/43210_resid_V3_multi_weight_15.HEreg
- data/7_supplementary/SuppTab3/43210_resid_V3_multi_bmi_45.HEreg
- data/7_supplementary/SuppTab3/43210_resid_V3_multi_bmi_23.HEreg
- data/7_supplementary/SuppTab3/43210_resid_V3_multi_sit_45.HEreg
- data/7_supplementary/SuppTab3/43210_resid_V3_multi_weight_12.HEreg
- data/7_supplementary/SuppTab3/43210_resid_V3_multi_sit_24.HEreg
- data/7_supplementary/SuppTab3/43210_resid_V3_multi_height_15.HEreg
- data/7_supplementary/SuppTab3/43210_resid_V3_multi_weight_34.HEreg
- data/7_supplementary/SuppTab3/43210_resid_V3_multi_bmi_25.HEreg
- data/7_supplementary/SuppTab3/43210_resid_V3_multi_weight_14.HEreg
- data/7_supplementary/SuppTab3/43210_resid_V3_multi_height_35.HEreg
- data/7_supplementary/SuppTab3/43210_resid_V3_multi_height_13.HEreg
- data/7_supplementary/SuppTab3/43210_resid_V3_multi_sit_35.HEreg
- data/7_supplementary/SuppTab3/43210_resid_V3_multi_weight_25.HEreg
- data/7_supplementary/SuppTab3/43210_resid_V3_multi_sit_13.HEreg
- data/7_supplementary/SuppTab3/43210_resid_V3_multi_bmi_14.HEreg
- data/7_supplementary/SuppTab3/43210_resid_V3_multi_height_24.HEreg
- data/7_supplementary/SuppTab3/43210_resid_V3_multi_bmi_34.HEreg
- data/7_supplementary/SuppTab3/43210_resid_V3_multi_height_45.HEreg
- data/7_supplementary/SuppTab3/43210_resid_V3_multi_sit_15.HEreg
- data/7_supplementary/SuppTab3/43210_resid_V3_multi_weight_23.HEreg
- data/7_supplementary/SuppTab3/43210_resid_V3_multi_bmi_12.HEreg
- data/7_supplementary/SuppTab3/43210_resid_V3_multi_weight_24.HEreg
- data/7_supplementary/SuppTab3/43210_resid_V3_multi_sit_12.HEreg
- data/7_supplementary/SuppTab3/43210_resid_V3_multi_bmi_15.HEreg
- data/7_supplementary/SuppTab3/43210_resid_V3_multi_weight_45.HEreg
- data/7_supplementary/SuppTab3/43210_resid_V3_multi_sit_34.HEreg
- data/7_supplementary/SuppTab3/43210_resid_V3_multi_height_23.HEreg
- data/7_supplementary/SuppTab3/43210_resid_V3_multi_sit_14.HEreg
- data/7_supplementary/SuppTab3/43210_resid_V3_multi_bmi_13.HEreg
- data/7_supplementary/SuppTab3/43210_resid_V3_multi_height_25.HEreg
- data/7_supplementary/SuppTab3/43210_resid_V3_multi_bmi_35.HEreg
- data/1_bivariateGREML/deviationTransformed/.DS_Store
- __MACOSX/data/1_bivariateGREML/deviationTransformed/._.DS_Store
- data/1_bivariateGREML/deviationTransformed/lweight_resid_IIV_bivar.hsq
- __MACOSX/data/1_bivariateGREML/deviationTransformed/._lweight_resid_IIV_bivar.hsq
- data/1_bivariateGREML/deviationTransformed/lwc_resid_IIV_bivar.hsq
- __MACOSX/data/1_bivariateGREML/deviationTransformed/._lwc_resid_IIV_bivar.hsq
- data/1_bivariateGREML/deviationTransformed/ibmi_resid_IIV_bivar.hsq
- __MACOSX/data/1_bivariateGREML/deviationTransformed/._ibmi_resid_IIV_bivar.hsq
- data/1_bivariateGREML/deviationTransformed/ihc_resid_IIV_bivar.hsq
- __MACOSX/data/1_bivariateGREML/deviationTransformed/._ihc_resid_IIV_bivar.hsq
- data/1_bivariateGREML/rateChange/bmi_ageCorrected_bivar.hsq
- data/1_bivariateGREML/rateChange/.DS_Store
- __MACOSX/data/1_bivariateGREML/rateChange/._.DS_Store
- data/1_bivariateGREML/rateChange/height_ageCorrected_bivar.hsq
- data/1_bivariateGREML/rateChange/sit_ageCorrected_bivar.hsq
- __MACOSX/data/1_bivariateGREML/rateChange/._sit_ageCorrected_bivar.hsq
- data/1_bivariateGREML/rateChange/weight_ageCorrected_bivar.hsq
- __MACOSX/data/1_bivariateGREML/rateChange/._weight_ageCorrected_bivar.hsq
- data/1_bivariateGREML/deviation/weight_resid_IIV_bivar.hsq
- data/1_bivariateGREML/deviation/hc_resid_IIV_bivar.hsq
- data/1_bivariateGREML/deviation/sit_resid_IIV_bivar.hsq
- data/1_bivariateGREML/deviation/.DS_Store
- __MACOSX/data/1_bivariateGREML/deviation/._.DS_Store
- data/1_bivariateGREML/deviation/whr_resid_IIV_bivar.hsq
- data/1_bivariateGREML/deviation/bmi_resid_IIV_bivar.hsq
- __MACOSX/data/1_bivariateGREML/deviation/._bmi_resid_IIV_bivar.hsq
- data/1_bivariateGREML/deviation/wc_resid_IIV_bivar.hsq
- data/1_bivariateGREML/deviation/height_resid_IIV_bivar.hsq
- data/1_bivariateGREML/deviation/fat_resid_IIV_bivar.hsq
