# Supplementary material for: Genetic influence on within-person longitudinal change in anthropometric traits in the UK Biobank
Source: Nat Commun. 2024 May 6;15:3776. doi: 10.1038/s41467-024-47802-7 (PMC11074304; doi:10.1038/s41467-024-47802-7)
Supplement: Supplementary file 6 — Source Data [file 41467_2024_47802_MOESM6_ESM.zip › data/3_rateGWAS/plotAPOE_locusZoom.R]

setwd("/Users/uqkkempe/Documents/UKBiobank_variance/2_NCeditorialChanges/")

# load necessary files into R
assoc <- read.delim("sumStats/3_rateGWAS/weight_ageCorrected2_chr19.fastGWA", stringsAsFactors = FALSE, header = TRUE)
ld <- read.table("data/3_rateGWAS/rs429358_unrel.ld", stringsAsFactors = FALSE, header = TRUE)
Unique.genes <- read.delim("data/3_rateGWAS/UCSC_GRCh37_Genes_UniqueList2021.txt", stringsAsFactors=F, h=T)


# load the locuszoom function into R
source("data/3_rateGWAS/locus_zoom.R")
names(assoc)[3]="BP"
Unique.genes = Unique.genes[Unique.genes$Chrom == "chr19" ,]
Unique.genes$Chrom = 19

# create a LocusZoom-like plot
locus.zoom(data = assoc,                                    # a data.frame (or a list of data.frames) with the columns CHR, BP, SNP, and P
           snp="rs429358", secondary.snp = "rs7412", secondary.label = TRUE,
           ld.file = ld,                                           # a file with LD values relevant to the SNP specified above
           genes.data = Unique.genes,			                   # a file of all the genes in the region / genome
           plot.title = "",        # the plot title
           file.name = "APOE_V2.jpg")           # the name of the file to save the plot to
