# Supplementary material for: Genetic influence on within-person longitudinal change in anthropometric traits in the UK Biobank
Source: Nat Commun. 2024 May 6;15:3776. doi: 10.1038/s41467-024-47802-7 (PMC11074304; doi:10.1038/s41467-024-47802-7)
Supplement: Supplementary file 6 — Source Data [file 41467_2024_47802_MOESM6_ESM.zip › data/3_rateGWAS/UCSC_GRCh37_Genes_UniqueList2021.txt]

Chrom	Start	End	cdsStart	cdsEnd	Strand	ensemblGeneID	ensemblTranscriptID	ensemblProteinID	Gene	GeneLength	cdsLength	Coding
chr1	11868	14412	13670	14412	+	ENSG00000223972	ENST00000450305; ENST00000456328; ENST00000515242; ENST00000518655		DDX11L1	2544	742	psuedogene
chr1	14362	29806	24886	29806	-	ENSG00000227232	ENST00000423562; ENST00000438504; ENST00000488147; ENST00000538476; ENST00000541675		WASH7P	15444	4920	psuedogene
chr1	29553	31109	30503	31109	+	ENSG00000243485	ENST00000469289; ENST00000473358; ENST00000607096		MIR1302-10	1556	606	lncRNA
chr1	34553	36081	36073	36081	-	ENSG00000237613	ENST00000417324; ENST00000461467		FAM138A	1528	8	lncRNA
chr1	52472	54936	53312	54936	+	ENSG00000268020	ENST00000594647; ENST00000606857		OR4G4P	2464	1624	psuedogene
chr1	62947	63887	63887	63887	+	ENSG00000240361	ENST00000492842		OR4G11P	940	0	psuedogene
chr1	69090	70008	69090	70008	+	ENSG00000186092	ENST00000335137	ENSP00000334393	OR4F5	918	918	proteincoding
chr1	89294	133566	120932	133566	-	ENSG00000238009	ENST00000453576; ENST00000466430; ENST00000471248; ENST00000477740		RP11-34P13.7	44272	12634	lncRNA
chr1	89550	91105	91105	91105	-	ENSG00000239945	ENST00000495576		RP11-34P13.8	1555	0	lncRNA
chr1	131024	134836	134836	134836	+	ENSG00000233750	ENST00000442987		CICP27	3812	0	psuedogene
chr1	134900	139379	138529	139309	-	ENSG00000237683	ENST00000423372	ENSP00000473460	AL627309.1	4479	780	proteincoding
chr1	135140	135895	135895	135895	-	ENSG00000268903	ENST00000494149		RP11-34P13.15	755	0	psuedogene
chr1	137681	137965	137965	137965	-	ENSG00000269981	ENST00000595919		RP11-34P13.16	284	0	psuedogene
chr1	139789	140339	140339	140339	-	ENSG00000239906	ENST00000493797		RP11-34P13.14	550	0	lncRNA
chr1	141473	173862	146831	173862	-	ENSG00000241860	ENST00000466557; ENST00000484859; ENST00000490997; ENST00000491962		RP11-34P13.13	32389	27031	lncRNA
chr1	157783	157887	157887	157887	-	ENSG00000222623	ENST00000410691		RNU6-1100P	104	0	ncRNA
chr1	160445	161525	161525	161525	+	ENSG00000241599	ENST00000496488		RP11-34P13.9	1080	0	lncRNA
chr1	227614	267253	234484	267253	-	ENSG00000228463	ENST00000335577; ENST00000424587; ENST00000442116; ENST00000448958		AP006222.2	39639	32769	lncRNA
chr1	228291	228775	228654	228775	-	ENSG00000241670	ENST00000424429; ENST00000450734		AP006222.1	484	121	psuedogene
chr1	317719	453948	320353	453948	+	ENSG00000237094	ENST00000419160; ENST00000423728; ENST00000425496; ENST00000431321; ENST00000431812; ENST00000432964; ENST00000440038; ENST00000440163; ENST00000453935; ENST00000455207; ENST00000455464; ENST00000599771; ENST00000601486; ENST00000601814; ENST00000608420		RP4-669L17.10	136229	133595	lncRNA
chr1	326095	328112	328112	328112	+	ENSG00000250575	ENST00000514436		RP4-669L17.8	2017	0	psuedogene
chr1	329430	332236	332236	332236	-	ENSG00000233653	ENST00000432723		CICP7	2806	0	psuedogene
chr1	334125	334305	334305	334305	+	ENSG00000224813	ENST00000445840		RP4-669L17.4	180	0	psuedogene
chr1	367639	368634	367658	368597	+	ENSG00000235249	ENST00000426406	ENSP00000409316	OR4F29	995	939	proteincoding
chr1	379104	379467	379467	379467	-	ENSG00000269732	ENST00000437905		WBP1LP7	363	0	psuedogene
chr1	450819	450910	450910	450910	-	ENSG00000256186	ENST00000540477		AL732372.1	91	0	psuedogene
chr1	453632	460480	460465	460480	-	ENSG00000236601	ENST00000412666; ENST00000450983		RP4-669L17.2	6848	15	lncRNA
chr1	459655	461954	461954	461954	+	ENSG00000236743	ENST00000441866		RP5-857K21.15	2299	0	lncRNA
chr1	470970	471355	471355	471355	+	ENSG00000236679	ENST00000458203		RP4-669L17.1	385	0	psuedogene
chr1	521368	523833	523833	523833	-	ENSG00000231709	ENST00000417636		RP5-857K21.1	2465	0	lncRNA
chr1	523008	530148	529954	530148	+	ENSG00000235146	ENST00000423796; ENST00000450696		RP5-857K21.2	7140	194	lncRNA
chr1	529832	532878	530597	532878	-	ENSG00000239664	ENST00000357876; ENST00000440196		RP5-857K21.3	3046	2281	lncRNA
chr1	536815	659930	655530	659930	-	ENSG00000230021	ENST00000414688; ENST00000419394; ENST00000440200; ENST00000441245; ENST00000447954		RP5-857K21.4	123115	4400	lncRNA
chr1	562756	564390	564390	564390	-	ENSG00000223659	ENST00000452176		RP5-857K21.5	1634	0	lncRNA
chr1	564441	564813	564813	564813	+	ENSG00000225972	ENST00000416931		MTND1P23	372	0	psuedogene
chr1	565019	566063	566063	566063	+	ENSG00000225630	ENST00000457540		MTND2P28	1044	0	psuedogene
chr1	566453	567996	567996	567996	+	ENSG00000237973	ENST00000414273		hsa-mir-6723	1543	0	psuedogene
chr1	568136	568818	568818	568818	+	ENSG00000229344	ENST00000427426		RP5-857K21.7	682	0	psuedogene
chr1	568914	569121	569121	569121	+	ENSG00000240409	ENST00000467115		MTATP8P1	207	0	psuedogene
chr1	569075	569756	569756	569756	+	ENSG00000248527	ENST00000514057		MTATP6P1	681	0	psuedogene
chr1	569755	570302	570302	570302	+	ENSG00000198744	ENST00000416718		RP5-857K21.11	547	0	psuedogene
chr1	610221	610645	610645	610645	+	ENSG00000268663	ENST00000438434		WBP1LP6	424	0	psuedogene
chr1	621058	622053	621095	622034	-	ENSG00000185097	ENST00000332831	ENSP00000329982	OR4F16	995	939	proteincoding
chr1	657471	660283	660283	660283	+	ENSG00000229376	ENST00000440782		CICP3	2812	0	psuedogene
chr1	661610	663527	663527	663527	-	ENSG00000224956	ENST00000506640		RP11-206L10.1	1917	0	psuedogene
chr1	677192	685396	685396	685396	-	ENSG00000235373	ENST00000416385		RP11-206L10.3	8204	0	lncRNA
chr1	693612	693716	693716	693716	-	ENSG00000223181	ENST00000411249		RNU6-1199P	104	0	ncRNA
chr1	694411	700305	700305	700305	-	ENSG00000240618	ENST00000417659		RP11-206L10.5	5894	0	lncRNA
chr1	696290	697369	697369	697369	+	ENSG00000229905	ENST00000422528		RP11-206L10.4	1079	0	lncRNA
chr1	700236	714006	714006	714006	-	ENSG00000228327	ENST00000428504		RP11-206L10.2	13770	0	lncRNA
chr1	714149	745440	717571	745440	+	ENSG00000237491	ENST00000358533; ENST00000412115; ENST00000429505; ENST00000434264; ENST00000443772; ENST00000457084; ENST00000585745; ENST00000585768; ENST00000585826; ENST00000586288; ENST00000586928; ENST00000587126; ENST00000587530; ENST00000588951; ENST00000589531; ENST00000589899; ENST00000590848; ENST00000591440; ENST00000591702; ENST00000592547; ENST00000593022; ENST00000609830		RP11-206L10.9	31291	27869	lncRNA
chr1	736258	745541	745541	745541	-	ENSG00000230092	ENST00000447500; ENST00000590817		RP11-206L10.8	9283	0	psuedogene
chr1	738531	739137	738531	739137	-	ENSG00000269831	ENST00000599533	ENSP00000468859	AL669831.1	606	606	proteincoding
chr1	745488	753092	753092	753092	-	ENSG00000240453	ENST00000435300		RP11-206L10.10	7604	0	lncRNA
chr1	752750	755214	755214	755214	+	ENSG00000177757	ENST00000326734		FAM87B	2464	0	lncRNA
chr1	761585	762902	762886	762902	-	ENSG00000225880	ENST00000473798; ENST00000536430		LINC00115	1317	16	lncRNA
chr1	762987	794826	777118	794826	+	ENSG00000228794	ENST00000415295; ENST00000416570; ENST00000425657; ENST00000441765; ENST00000445118; ENST00000448975; ENST00000449005; ENST00000608189; ENST00000609009; ENST00000609139; ENST00000610067		LINC01128	31839	17708	lncRNA
chr1	803450	812283	805581	812283	-	ENSG00000230368	ENST00000427857; ENST00000432963; ENST00000446136		FAM41C	8833	6702	lncRNA
chr1	808671	809729	809729	809729	+	ENSG00000234711	ENST00000415481		TUBB8P11	1058	0	psuedogene
chr1	818042	819983	818042	819983	+	ENSG00000269308	ENST00000594233	ENSP00000470877	AL645608.2	1941	1941	proteincoding
chr1	840213	851356	851356	851356	+	ENSG00000272438	ENST00000607769		RP11-54O7.16	11143	0	lncRNA
chr1	846814	850328	850328	850328	+	ENSG00000230699	ENST00000448179		RP11-54O7.1	3514	0	lncRNA
chr1	849550	850351	850351	850351	+	ENSG00000241180	ENST00000398216		RP11-54O7.2	801	0	lncRNA
chr1	852244	856396	853914	856396	-	ENSG00000223764	ENST00000417705; ENST00000432961; ENST00000609207		RP11-54O7.3	4152	2482	lncRNA
chr1	860259	879955	861321	879533	+	ENSG00000187634	ENST00000341065; ENST00000342066; ENST00000420190; ENST00000437963; ENST00000455979; ENST00000464948; ENST00000466827; ENST00000474461; ENST00000478729	ENSP00000342313; ENSP00000349216; ENSP00000393181; ENSP00000411579; ENSP00000412228	SAMD11	19696	18212	proteincoding
chr1	861263	866445	861263	866445	-	ENSG00000268179	ENST00000598827	ENSP00000471152	AL645608.1	5182	5182	proteincoding
chr1	879583	894689	880073	894689	-	ENSG00000188976	ENST00000327044; ENST00000469563; ENST00000477976; ENST00000483767; ENST00000487214; ENST00000496938	ENSP00000317992	NOC2L	15106	14616	proteincoding
chr1	895966	901095	896073	900571	+	ENSG00000187961	ENST00000338591; ENST00000463212; ENST00000466300; ENST00000481067	ENSP00000343930; ENSP00000463694	KLHL17	5129	4498	proteincoding
chr1	901876	911245	901911	909955	+	ENSG00000187583	ENST00000379407; ENST00000379409; ENST00000379410; ENST00000480267; ENST00000491024	ENSP00000368717; ENSP00000368719; ENSP00000368720; ENSP00000462558	PLEKHN1	9369	8044	proteincoding
chr1	910578	917497	911551	917497	-	ENSG00000187642	ENST00000341290; ENST00000433179; ENST00000479361	ENSP00000343864; ENSP00000414022	C1orf170	6919	5946	proteincoding
chr1	931345	933431	933431	933431	-	ENSG00000272512	ENST00000606034		RP11-54O7.17	2086	0	lncRNA
chr1	934341	935552	934438	935476	-	ENSG00000188290	ENST00000304952; ENST00000428771; ENST00000481869; ENST00000484667	ENSP00000304595; ENSP00000393198; ENSP00000425085	HES4	1211	1038	proteincoding
chr1	943455	943609	943609	943609	-	ENSG00000231702	ENST00000423619		RP11-54O7.10	154	0	psuedogene
chr1	947376	948573	948573	948573	-	ENSG00000224969	ENST00000458555		RP11-54O7.11	1197	0	lncRNA
chr1	948802	949920	948953	949858	+	ENSG00000187608	ENST00000379389	ENSP00000368699	ISG15	1118	905	proteincoding
chr1	955502	991496	955552	991492	+	ENSG00000188157	ENST00000379370; ENST00000419249; ENST00000461111; ENST00000466223; ENST00000469403; ENST00000477585; ENST00000478677; ENST00000479707; ENST00000492947	ENSP00000368678; ENSP00000400771	AGRN	35994	35940	proteincoding
chr1	990412	991496	991496	991496	+	ENSG00000242590	ENST00000418300		RP11-54O7.14	1084	0	lncRNA
chr1	995113	1004735	1001385	1004735	+	ENSG00000217801	ENST00000394517; ENST00000412397; ENST00000427998; ENST00000433695; ENST00000451054; ENST00000456409		RP11-465B22.3	9622	3350	psuedogene
chr1	997587	998668	998668	998668	-	ENSG00000273443	ENST00000442292		RP11-54O7.18	1081	0	lncRNA
chr1	1006345	1009687	1007196	1007946	-	ENSG00000237330	ENST00000453464	ENSP00000410533	RNF223	3342	750	proteincoding
chr1	1017197	1051741	1018272	1051623	-	ENSG00000131591	ENST00000294576; ENST00000379319; ENST00000379320; ENST00000379325; ENST00000379339; ENST00000421241; ENST00000427787; ENST00000434641; ENST00000437760; ENST00000442117; ENST00000448924; ENST00000462097; ENST00000464905; ENST00000465822; ENST00000467751; ENST00000472741; ENST00000473600; ENST00000475119; ENST00000477196; ENST00000480643; ENST00000482816; ENST00000487177	ENSP00000294576; ENSP00000368623; ENSP00000368624; ENSP00000368629; ENSP00000368644; ENSP00000390635; ENSP00000392290; ENSP00000395935; ENSP00000399027; ENSP00000400736; ENSP00000416740; ENSP00000462517; ENSP00000462798; ENSP00000463144; ENSP00000464273; ENSP00000464657	C1orf159	34544	33351	proteincoding
chr1	1072396	1079436	1079436	1079436	+	ENSG00000223823	ENST00000416774		RP11-465B22.5	7040	0	lncRNA
chr1	1102483	1102578	1102578	1102578	+	ENSG00000207730	ENST00000384997		MIR200B	95	0	ncRNA
chr1	1103242	1103332	1103332	1103332	+	ENSG00000207607	ENST00000384875		MIR200A	90	0	ncRNA
chr1	1104384	1104467	1104467	1104467	+	ENSG00000198976	ENST00000362106		MIR429	83	0	ncRNA
chr1	1104736	1105723	1105723	1105723	+	ENSG00000272141	ENST00000606993		RP11-465B22.8	987	0	lncRNA
chr1	1108435	1114935	1114935	1114935	-	ENSG00000205231	ENST00000379317		TTLL10-AS1	6500	0	lncRNA
chr1	1109263	1133315	1110414	1133227	+	ENSG00000162571	ENST00000379288; ENST00000379289; ENST00000379290; ENST00000460998; ENST00000486379; ENST00000506177; ENST00000514695	ENSP00000368590; ENSP00000368591; ENSP00000368592; ENSP00000464269	TTLL10	24052	22813	proteincoding
chr1	1138887	1142071	1138970	1141951	-	ENSG00000186891	ENST00000328596; ENST00000379265; ENST00000379268; ENST00000486728	ENSP00000328207; ENSP00000368567; ENSP00000368570; ENSP00000462735	TNFRSF18	3184	2981	proteincoding
chr1	1146705	1149518	1146934	1149518	-	ENSG00000186827	ENST00000379236; ENST00000453580; ENST00000497869	ENSP00000368538	TNFRSF4	2813	2584	proteincoding
chr1	1152287	1167411	1152891	1167348	-	ENSG00000078808	ENST00000263741; ENST00000360001; ENST00000403997; ENST00000459994; ENST00000465727; ENST00000478938; ENST00000494748; ENST00000545427	ENSP00000263741; ENSP00000353094; ENSP00000384207; ENSP00000435962; ENSP00000444451	SDF4	15124	14457	proteincoding
chr1	1167628	1170421	1167658	1168648	+	ENSG00000176022	ENST00000379198	ENSP00000368496	B3GALT6	2793	990	proteincoding
chr1	1177825	1182102	1177927	1182070	-	ENSG00000184163	ENST00000330388; ENST00000462849; ENST00000468365; ENST00000478606; ENST00000486627	ENSP00000329137	FAM132A	4277	4143	proteincoding
chr1	1185156	1186714	1186714	1186714	-	ENSG00000260179	ENST00000565563		RP5-902P8.12	1558	0	lncRNA
chr1	1189288	1209265	1190582	1209217	-	ENSG00000160087	ENST00000339385; ENST00000347370; ENST00000348298; ENST00000349431; ENST00000360466; ENST00000400929; ENST00000400930; ENST00000422076; ENST00000435198; ENST00000450390; ENST00000461142; ENST00000464036; ENST00000466752; ENST00000467339; ENST00000471154; ENST00000473215; ENST00000477894; ENST00000488418; ENST00000491779; ENST00000502382; ENST00000503294; ENST00000509720	ENSP00000305826; ENSP00000340197; ENSP00000342541; ENSP00000344857; ENSP00000353653; ENSP00000383718; ENSP00000383719; ENSP00000393301; ENSP00000401898; ENSP00000407565; ENSP00000422103; ENSP00000423480; ENSP00000423880; ENSP00000424342; ENSP00000425419; ENSP00000425543; ENSP00000427024; ENSP00000427244	UBE2J2	19977	18635	proteincoding
chr1	1210602	1215800	1214773	1215800	+	ENSG00000230415	ENST00000434139; ENST00000453732		RP5-902P8.10	5198	1027	lncRNA
chr1	1215815	1227409	1216041	1226990	+	ENSG00000162572	ENST00000325425; ENST00000338555; ENST00000379099; ENST00000379101; ENST00000379116; ENST00000400928; ENST00000467651; ENST00000470022	ENSP00000321594; ENSP00000339504; ENSP00000368393; ENSP00000368411; ENSP00000383717; ENSP00000420548; ENSP00000449804	SCNN1D	11594	10949	proteincoding
chr1	1227755	1244989	1228943	1244989	-	ENSG00000131584	ENST00000353662; ENST00000354700; ENST00000354980; ENST00000379037; ENST00000438966; ENST00000467278; ENST00000470659; ENST00000472541; ENST00000476572; ENST00000478065; ENST00000479108; ENST00000492936; ENST00000493992	ENSP00000321139; ENSP00000346733; ENSP00000347075	ACAP3	17234	16046	proteincoding
chr1	1243946	1247057	1244023	1247056	+	ENSG00000169972	ENST00000379031; ENST00000463758; ENST00000467712; ENST00000470520; ENST00000493657	ENSP00000368318; ENSP00000462968	PUSL1	3111	3033	proteincoding
chr1	1246964	1260071	1247238	1260067	-	ENSG00000127054	ENST00000323275; ENST00000411962; ENST00000419704; ENST00000421495; ENST00000429572; ENST00000430786; ENST00000434694; ENST00000435064; ENST00000450926; ENST00000458452; ENST00000461514; ENST00000462432; ENST00000467408; ENST00000470030; ENST00000470679; ENST00000478641; ENST00000485710; ENST00000488042; ENST00000490853; ENST00000493534; ENST00000496353; ENST00000497304; ENST00000498173; ENST0000…	ENSP00000392848; ENSP00000400548; ENSP00000404012; ENSP00000404886; ENSP00000411233; ENSP00000413493; ENSP00000431214; ENSP00000431425; ENSP00000431952; ENSP00000432009; ENSP00000432777; ENSP00000433264; ENSP00000433733; ENSP00000433930; ENSP00000434782; ENSP00000434790; ENSP00000435418; ENSP00000435772; ENSP00000436396; ENSP00000436743; ENSP00000436824; ENSP00000444672; ENSP00000445001; ENSP0000…	CPSF3L	13107	12829	proteincoding
chr1	1252960	1254069	1254069	1254069	-	ENSG00000240731	ENST00000444968		RP5-890O3.9	1109	0	lncRNA
chr1	1260135	1264277	1262290	1263374	+	ENSG00000224051	ENST00000343938; ENST00000464957; ENST00000488011	ENSP00000343890; ENSP00000462636	GLTPD1	4142	1084	proteincoding
chr1	1266693	1270686	1266725	1269844	+	ENSG00000169962	ENST00000339381	ENSP00000344411	TAS1R3	3993	3119	proteincoding
chr1	1270655	1284730	1271521	1284445	-	ENSG00000107404	ENST00000378888; ENST00000378891; ENST00000472445	ENSP00000368166; ENSP00000368169	DVL1	14075	12924	proteincoding
chr1	1288068	1297157	1288680	1296643	-	ENSG00000162576	ENST00000309212; ENST00000342753; ENST00000445648; ENST00000460473; ENST00000464351; ENST00000473097; ENST00000474033; ENST00000476718; ENST00000477278; ENST00000478517	ENSP00000307887; ENSP00000344998; ENSP00000399229; ENSP00000436135	MXRA8	9089	7963	proteincoding
chr1	1309109	1310875	1309180	1310539	-	ENSG00000175756	ENST00000321751; ENST00000338338; ENST00000338370; ENST00000378853; ENST00000489799; ENST00000496905	ENSP00000319778; ENSP00000340656; ENSP00000342676; ENSP00000368130	AURKAIP1	1766	1359	proteincoding
chr1	1314045	1314412	1314412	1314412	+	ENSG00000223663	ENST00000435351		RP5-890O3.3	367	0	psuedogene
chr1	1321090	1334708	1322610	1334689	-	ENSG00000221978	ENST00000400809; ENST00000408918; ENST00000408952; ENST00000418865; ENST00000425598; ENST00000463260; ENST00000463895; ENST00000469113; ENST00000471930; ENST00000473872; ENST00000480479; ENST00000480646; ENST00000481223; ENST00000482365; ENST00000482621; ENST00000488340; ENST00000492998; ENST00000496007; ENST00000497013; ENST00000505849	ENSP00000383611; ENSP00000386132; ENSP00000386158; ENSP00000392899; ENSP00000423734; ENSP00000424647; ENSP00000462056; ENSP00000464685	CCNL2	13618	12079	proteincoding
chr1	1334901	1337426	1334931	1337426	+	ENSG00000224870	ENST00000418833; ENST00000444362; ENST00000447725; ENST00000448629; ENST00000453521; ENST00000570344; ENST00000572242; ENST00000576232	ENSP00000460786; ENSP00000461720; ENSP00000461798; ENSP00000464028; ENSP00000464245	RP4-758J18.2	2525	2495	proteincoding
chr1	1337287	1342693	1337462	1342648	-	ENSG00000242485	ENST00000344843; ENST00000477686; ENST00000482352; ENST00000487659; ENST00000492508; ENST00000493287	ENSP00000341082; ENSP00000459994; ENSP00000460924	MRPL20	5406	5186	proteincoding
chr1	1340840	1341132	1341132	1341132	-	ENSG00000264293	ENST00000582431		RN7SL657P	292	0	ncRNA
chr1	1344475	1345998	1345998	1345998	+	ENSG00000272455	ENST00000607307		RP4-758J18.13	1523	0	lncRNA
chr1	1353799	1357149	1354479	1356385	-	ENSG00000235098	ENST00000427211; ENST00000436362; ENST00000442470; ENST00000454272; ENST00000520296; ENST00000537107	ENSP00000427903; ENSP00000428201; ENSP00000428419; ENSP00000429035; ENSP00000445688	ANKRD65	3350	1906	proteincoding
chr1	1355624	1358071	1358071	1358071	+	ENSG00000225905	ENST00000428932		RP4-758J18.7	2447	0	lncRNA
chr1	1361507	1363167	1361507	1363167	+	ENSG00000205116	ENST00000378821	ENSP00000455099	TMEM88B	1660	1660	proteincoding
chr1	1365918	1369953	1367223	1369953	-	ENSG00000225285	ENST00000417917; ENST00000430109; ENST00000434150; ENST00000454562		RP4-758J18.10	4035	2730	lncRNA
chr1	1370240	1378262	1371128	1375167	+	ENSG00000179403	ENST00000338660; ENST00000404702; ENST00000471398; ENST00000476993; ENST00000495558	ENSP00000385008; ENSP00000417185; ENSP00000423404; ENSP00000463643; ENSP00000464343	VWA1	8022	4039	proteincoding
chr1	1385068	1405538	1386063	1404043	+	ENSG00000215915	ENST00000378785; ENST00000475091; ENST00000484537	ENSP00000368062; ENSP00000464661	ATAD3C	20470	17980	proteincoding
chr1	1407142	1433228	1407264	1433228	+	ENSG00000160072	ENST00000308647; ENST00000378736; ENST00000378741; ENST00000472194; ENST00000474481; ENST00000485748	ENSP00000311766; ENSP00000368015	ATAD3B	26086	25964	proteincoding
chr1	1447530	1470067	1447648	1469452	+	ENSG00000197785	ENST00000339113; ENST00000378755; ENST00000378756; ENST00000400830; ENST00000429957; ENST00000439513; ENST00000536055	ENSP00000339421; ENSP00000368030; ENSP00000368031; ENSP00000383631; ENSP00000439290	ATAD3A	22537	21804	proteincoding
chr1	1470553	1475833	1470738	1475726	-	ENSG00000205090	ENST00000378733; ENST00000425828	ENSP00000368007; ENSP00000400311	TMEM240	5280	4988	proteincoding
chr1	1477052	1510249	1477445	1509967	-	ENSG00000160075	ENST00000291386; ENST00000359060; ENST00000378725; ENST00000378726	ENSP00000291386; ENSP00000351955	SSU72	33197	32522	proteincoding
chr1	1497725	1499904	1499904	1499904	-	ENSG00000215791	ENST00000539195		AL645728.2	2179	0	psuedogene
chr1	1510354	1511373	1510356	1510659	+	ENSG00000215014	ENST00000366221	ENSP00000407048	AL645728.1	1019	303	proteincoding
chr1	1515135	1515379	1515379	1515379	+	ENSG00000236684	ENST00000426195		AL645728.3	244	0	psuedogene
chr1	1533391	1535476	1534714	1535395	-	ENSG00000228594	ENST00000422725	ENSP00000389111	C1orf233	2085	681	proteincoding
chr1	1549137	1551175	1551175	1551175	-	ENSG00000272106	ENST00000607222		RP11-345P4.9	2038	0	lncRNA
chr1	1550794	1565990	1550839	1565985	+	ENSG00000197530	ENST00000355826; ENST00000357210; ENST00000360522; ENST00000378708; ENST00000378710; ENST00000378712; ENST00000463492; ENST00000464570; ENST00000467597; ENST00000470373; ENST00000473511; ENST00000477990; ENST00000479659; ENST00000483015; ENST00000486072; ENST00000487053; ENST00000489635; ENST00000502470; ENST00000503789; ENST00000504599; ENST00000505370; ENST00000505820; ENST00000506488; ENST0000…	ENSP00000348081; ENSP00000349741; ENSP00000353713; ENSP00000367980; ENSP00000367982; ENSP00000367984; ENSP00000420935; ENSP00000423221; ENSP00000424615; ENSP00000425032; ENSP00000426007; ENSP00000426103; ENSP00000426128; ENSP00000426603; ENSP00000426865; ENSP00000427680; ENSP00000428264; ENSP00000428660; ENSP00000463504; ENSP00000464106	MIB2	15196	15146	proteincoding
chr1	1567473	1570639	1567597	1570001	+	ENSG00000189409	ENST00000356026; ENST00000378675; ENST00000435358; ENST00000472264; ENST00000479814; ENST00000486400; ENST00000489782; ENST00000490017; ENST00000503792; ENST00000512731	ENSP00000348308; ENSP00000367945; ENSP00000405867; ENSP00000423780; ENSP00000424976; ENSP00000426293; ENSP00000426857; ENSP00000462142	MMP23B	3166	2404	proteincoding
chr1	1570602	1590473	1571125	1588935	-	ENSG00000248333	ENST00000317673; ENST00000340677; ENST00000341028; ENST00000341832; ENST00000407249; ENST00000513088	ENSP00000344418; ENSP00000463048; ENSP00000463200; ENSP00000463404; ENSP00000464016; ENSP00000464036	CDK11B	19871	17810	proteincoding
chr1	1590785	1594063	1594063	1594063	+	ENSG00000272004	ENST00000607013		RP11-345P4.10	3278	0	lncRNA
chr1	1592938	1624167	1597220	1624148	-	ENSG00000189339	ENST00000234800; ENST00000378662; ENST00000480991; ENST00000481276	ENSP00000234800; ENSP00000367931	SLC35E2B	31229	26928	proteincoding
chr1	1603428	1604850	1604850	1604850	+	ENSG00000269737	ENST00000596308		RP11-345P4.7	1422	0	lncRNA
chr1	1604713	1605836	1605836	1605836	+	ENSG00000269227	ENST00000597891		RP11-345P4.6	1123	0	psuedogene
chr1	1631368	1633249	1633221	1633249	+	ENSG00000215914	ENST00000234610; ENST00000412810		MMP23A	1881	28	psuedogene
chr1	1634168	1655766	1634345	1655458	-	ENSG00000008128	ENST00000356200; ENST00000356937; ENST00000357760; ENST00000358779; ENST00000378633; ENST00000378635; ENST00000378638; ENST00000401096; ENST00000404249; ENST00000460465; ENST00000463652; ENST00000464748; ENST00000468397; ENST00000468800; ENST00000474916; ENST00000478901; ENST00000479362; ENST00000487462; ENST00000489300; ENST00000491311; ENST00000492390; ENST00000495016; ENST00000498810; ENST0000…	ENSP00000348529; ENSP00000350403; ENSP00000351629; ENSP00000367900; ENSP00000367902; ENSP00000367905; ENSP00000383874; ENSP00000384442; ENSP00000422149; ENSP00000423900; ENSP00000462289	CDK11A	21598	21113	proteincoding
chr1	1634174	1669127	1669127	1669127	-	ENSG00000268575	ENST00000598846		RP1-283E3.8	34953	0	lncRNA
chr1	1655950	1668690	1663343	1668690	+	ENSG00000227775	ENST00000417099; ENST00000418950; ENST00000424604; ENST00000577672		RP1-283E3.4	12740	5347	psuedogene
chr1	1656276	1677431	1656852	1670996	-	ENSG00000215790	ENST00000246421; ENST00000355439; ENST00000400924; ENST00000475229	ENSP00000246421; ENSP00000347614; ENSP00000383714	SLC35E2	21155	14144	proteincoding
chr1	1682670	1711896	1684342	1711896	-	ENSG00000008130	ENST00000341426; ENST00000341991; ENST00000342348; ENST00000344463; ENST00000378625; ENST00000400922; ENST00000460602; ENST00000464373; ENST00000469045; ENST00000477235; ENST00000480499; ENST00000480542; ENST00000489538; ENST00000492768; ENST00000492845; ENST00000497186; ENST00000497615; ENST00000497747; ENST00000498806	ENSP00000339727; ENSP00000340925; ENSP00000341679; ENSP00000344340; ENSP00000367890; ENSP00000383713; ENSP00000462589; ENSP00000462999; ENSP00000464096; ENSP00000464137	NADK	29226	27554	proteincoding
chr1	1716728	1822495	1718769	1822405	-	ENSG00000078369	ENST00000378609; ENST00000434686; ENST00000437146; ENST00000439272; ENST00000461893; ENST00000471354; ENST00000472614; ENST00000607589	ENSP00000367872; ENSP00000392765; ENSP00000399741; ENSP00000416651	GNB1	105767	103636	proteincoding
chr1	1822909	1824097	1824097	1824097	+	ENSG00000231050	ENST00000412228		RP1-140A9.1	1188	0	lncRNA
chr1	1846265	1848735	1846719	1848735	+	ENSG00000169885	ENST00000307786; ENST00000378604; ENST00000462293; ENST00000482402	ENSP00000304643; ENSP00000367867	CALML6	2470	2016	proteincoding
chr1	1849028	1850712	1849320	1850708	-	ENSG00000178821	ENST00000310991; ENST00000378598; ENST00000378602; ENST00000416272; ENST00000470931; ENST00000602604	ENSP00000311122; ENSP00000367861; ENSP00000367865; ENSP00000409669; ENSP00000473350	TMEM52	1684	1388	proteincoding
chr1	1853395	1935276	1853725	1935276	-	ENSG00000142609	ENST00000270720; ENST00000378590; ENST00000378592; ENST00000412120; ENST00000434971; ENST00000461752; ENST00000464311; ENST00000468610; ENST00000493316; ENST00000493964; ENST00000604159	ENSP00000367853; ENSP00000408078; ENSP00000417061; ENSP00000417421; ENSP00000420396; ENSP00000473959	C1orf222	81881	81551	proteincoding
chr1	1944651	1946969	1946969	1946969	-	ENSG00000233542	ENST00000443930		RP11-547D24.1	2318	0	lncRNA
chr1	1950779	1962192	1950862	1961721	+	ENSG00000187730	ENST00000378585	ENSP00000367848	GABRD	11413	10859	proteincoding
chr1	1980641	1981509	1981090	1981509	-	ENSG00000226969	ENST00000445600; ENST00000449154		RP11-547D24.3	868	419	lncRNA
chr1	1981908	2116834	1982069	2116834	+	ENSG00000067606	ENST00000378567; ENST00000400920; ENST00000400921; ENST00000419838; ENST00000461106; ENST00000461465; ENST00000466352; ENST00000466651; ENST00000468310; ENST00000470511; ENST00000470596; ENST00000470986; ENST00000471018; ENST00000472017; ENST00000478770; ENST00000479263; ENST00000479566; ENST00000481140; ENST00000482686; ENST00000484419; ENST00000486681; ENST00000495347; ENST00000496325; ENST0000…	ENSP00000367830; ENSP00000383711; ENSP00000383712; ENSP00000421219; ENSP00000421350; ENSP00000421587; ENSP00000421869; ENSP00000422349; ENSP00000422764; ENSP00000424228; ENSP00000424398; ENSP00000424763; ENSP00000424945; ENSP00000425317; ENSP00000425643; ENSP00000426412; ENSP00000427085; ENSP00000427134; ENSP00000462105	PRKCZ	134926	134765	proteincoding
chr1	2072522	2076718	2076718	2076718	-	ENSG00000271806	ENST00000606533		RP5-892K4.1	4196	0	lncRNA
chr1	2113232	2115828	2115314	2115828	-	ENSG00000182873	ENST00000333854; ENST00000444529; ENST00000536678		RP11-181G12.2	2596	514	lncRNA
chr1	2115902	2144159	2116716	2144159	-	ENSG00000162585	ENST00000378543; ENST00000378545; ENST00000378546; ENST00000400918; ENST00000400919; ENST00000401813; ENST00000414253; ENST00000420515; ENST00000428120; ENST00000440825; ENST00000469733; ENST00000476803; ENST00000487186; ENST00000497675; ENST00000514625	ENSP00000367804; ENSP00000367807; ENSP00000367808; ENSP00000383709; ENSP00000383710; ENSP00000405430; ENSP00000409721; ENSP00000410450; ENSP00000410740	C1orf86	28257	27443	proteincoding
chr1	2121236	2123179	2121489	2122032	+	ENSG00000269554	ENST00000597060	ENSP00000473177	AL590822.2	1943	543	proteincoding
chr1	2143359	2145620	2144365	2145019	-	ENSG00000203301	ENST00000545087	ENSP00000443317	AL590822.1	2261	654	proteincoding
chr1	2143609	2144013	2144013	2144013	-	ENSG00000243558	ENST00000420964		RP11-181G12.5	404	0	lncRNA
chr1	2143961	2152177	2152177	2152177	+	ENSG00000234396	ENST00000442483		RP11-181G12.4	8216	0	lncRNA
chr1	2160133	2241558	2160205	2238204	+	ENSG00000157933	ENST00000378536; ENST00000478223; ENST00000507179; ENST00000508416	ENSP00000367797	SKI	81425	77999	proteincoding
chr1	2252691	2323146	2252821	2323126	-	ENSG00000116151	ENST00000378525; ENST00000378529; ENST00000378531; ENST00000419785; ENST00000449373; ENST00000469374; ENST00000475812; ENST00000494279; ENST00000606372; ENST00000607031; ENST00000607342	ENSP00000367786; ENSP00000367790; ENSP00000367792; ENSP00000390261; ENSP00000476189	MORN1	70455	70305	proteincoding
chr1	2257639	2258132	2258132	2258132	-	ENSG00000272161	ENST00000607720		RP4-713A8.1	493	0	lncRNA
chr1	2258580	2259042	2258580	2259042	+	ENSG00000269753	ENST00000600779	ENSP00000469612	AL589739.1	462	462	proteincoding
chr1	2281852	2284259	2284259	2284259	-	ENSG00000269896	ENST00000602865		RP4-740C4.6	2407	0	lncRNA
chr1	2283082	2283296	2283296	2283296	-	ENSG00000238240	ENST00000417061		RP4-740C4.5	214	0	psuedogene
chr1	2294499	2295067	2295067	2295067	-	ENSG00000272420	ENST00000607858		RP4-740C4.7	568	0	lncRNA
chr1	2306291	2306792	2306792	2306792	-	ENSG00000271921	ENST00000606642		RP4-740C4.9	501	0	lncRNA
chr1	2309055	2309799	2309799	2309799	-	ENSG00000271847	ENST00000606280		RP4-740C4.8	744	0	lncRNA
chr1	2316810	2319922	2319922	2319922	+	ENSG00000178642	ENST00000317490		AL513477.1	3112	0	psuedogene
chr1	2323266	2336883	2327229	2334666	+	ENSG00000157916	ENST00000306256; ENST00000378512; ENST00000378513; ENST00000378518; ENST00000443438; ENST00000462129; ENST00000488353; ENST00000493207; ENST00000605895	ENSP00000302088; ENSP00000367773; ENSP00000367774; ENSP00000367779; ENSP00000417000; ENSP00000464222; ENSP00000475168	RER1	13617	7437	proteincoding
chr1	2336235	2345236	2337204	2343941	-	ENSG00000157911	ENST00000288774; ENST00000447513; ENST00000502666; ENST00000504111; ENST00000507596; ENST00000508384; ENST00000510434; ENST00000514502; ENST00000515760	ENSP00000288774; ENSP00000407922; ENSP00000423051; ENSP00000424291; ENSP00000425924; ENSP00000461951; ENSP00000464289	PEX10	9001	6737	proteincoding
chr1	2357418	2436969	2361953	2436969	+	ENSG00000149527	ENST00000278878; ENST00000288766; ENST00000343889; ENST00000378486; ENST00000378488; ENST00000419816; ENST00000449969; ENST00000462379; ENST00000473964; ENST00000609981	ENSP00000278878; ENSP00000288766; ENSP00000367747; ENSP00000367749; ENSP00000389803; ENSP00000397289; ENSP00000476436	PLCH2	79551	75016	proteincoding
chr1	2423738	2424697	2424697	2424697	-	ENSG00000224387	ENST00000424657		RP3-395M20.2	959	0	lncRNA
chr1	2424875	2425918	2425918	2425918	-	ENSG00000229393	ENST00000442305		RP3-395M20.3	1043	0	lncRNA
chr1	2439971	2458039	2440285	2458036	-	ENSG00000157881	ENST00000378466; ENST00000435556; ENST00000468002; ENST00000471361; ENST00000486396; ENST00000487804; ENST00000491212; ENST00000502512; ENST00000502770; ENST00000505228; ENST00000514922; ENST00000515423	ENSP00000367727; ENSP00000421433; ENSP00000423920; ENSP00000425668; ENSP00000425674; ENSP00000425932; ENSP00000425977	PANK4	18068	17751	proteincoding
chr1	2460183	2461684	2460907	2461603	-	ENSG00000197921	ENST00000378453	ENSP00000367714	HES5	1501	696	proteincoding
chr1	2477903	2478899	2478899	2478899	+	ENSG00000272449	ENST00000606645		RP3-395M20.12	996	0	lncRNA
chr1	2481358	2488470	2483037	2488470	-	ENSG00000238164	ENST00000416860; ENST00000432521; ENST00000443892; ENST00000448624; ENST00000449660; ENST00000452793		RP3-395M20.8	7112	5433	lncRNA
chr1	2487077	2496821	2488103	2496821	+	ENSG00000157873	ENST00000355716; ENST00000409119; ENST00000426449; ENST00000434817; ENST00000435221; ENST00000442392; ENST00000451778; ENST00000463471; ENST00000463835; ENST00000466750; ENST00000471768; ENST00000475523; ENST00000480305; ENST00000482074; ENST00000482602; ENST00000496064	ENSP00000347948; ENSP00000386859; ENSP00000399292; ENSP00000399533; ENSP00000411854; ENSP00000415254	TNFRSF14	9744	8718	proteincoding
chr1	2497848	2501327	2501327	2501327	+	ENSG00000225931	ENST00000456687		RP3-395M20.7	3479	0	lncRNA
chr1	2512998	2515972	2515972	2515972	+	ENSG00000228037	ENST00000424215		RP3-395M20.9	2974	0	lncRNA
chr1	2517929	2522908	2518234	2522908	+	ENSG00000157870	ENST00000378424; ENST00000378425; ENST00000378427; ENST00000419916; ENST00000444521; ENST00000464043; ENST00000465233; ENST00000474659; ENST00000476686; ENST00000477045; ENST00000481683; ENST00000484099; ENST00000493183; ENST00000498083; ENST00000537325	ENSP00000367681; ENSP00000367682; ENSP00000367684; ENSP00000394405; ENSP00000413218; ENSP00000443605; ENSP00000462185; ENSP00000463127	FAM213B	4979	4674	proteincoding
chr1	2522077	2564481	2522428	2564418	-	ENSG00000142606	ENST00000288709; ENST00000378412; ENST00000464195; ENST00000469962; ENST00000471840; ENST00000491941; ENST00000502556; ENST00000504800; ENST00000509374; ENST00000511099	ENSP00000288709; ENSP00000367668; ENSP00000422492; ENSP00000425477; ENSP00000461938	MMEL1	42404	41990	proteincoding
chr1	2564006	2568059	2568059	2568059	+	ENSG00000237058	ENST00000427302		RP13-436F16.1	4053	0	lncRNA
chr1	2567414	2718286	2571151	2706156	-	ENSG00000215912	ENST00000401094; ENST00000401095; ENST00000574621; ENST00000579787	ENSP00000383873; ENSP00000387700; ENSP00000458658	TTC34	150872	135005	proteincoding
chr1	2728414	2729257	2729257	2729257	-	ENSG00000233234	ENST00000457440		RP11-740P5.2	843	0	lncRNA
chr1	2730996	2731563	2731563	2731563	-	ENSG00000231630	ENST00000429389		RP11-740P5.3	567	0	lncRNA
chr1	2938045	2939465	2938250	2939384	+	ENSG00000169717	ENST00000378404	ENSP00000367658	ACTRT2	1420	1134	proteincoding
chr1	2976178	2985001	2978315	2985001	-	ENSG00000177133	ENST00000321336; ENST00000321399; ENST00000413472; ENST00000415573; ENST00000445317; ENST00000453118; ENST00000606861		LINC00982	8823	6686	lncRNA
chr1	2978522	2978959	2978959	2978959	-	ENSG00000256761	ENST00000420957		AL008733.1	437	0	psuedogene
chr1	2985731	3355185	2985823	3350659	+	ENSG00000142611	ENST00000270722; ENST00000378389; ENST00000378391; ENST00000378398; ENST00000441472; ENST00000442529; ENST00000463591; ENST00000509860; ENST00000511072; ENST00000512462; ENST00000514189; ENST00000606170; ENST00000607632	ENSP00000270722; ENSP00000367643; ENSP00000367651; ENSP00000405253; ENSP00000407968; ENSP00000421400; ENSP00000425796; ENSP00000426975; ENSP00000476002	PRDM16	369454	364836	proteincoding
chr1	3049490	3050273	3050273	3050273	-	ENSG00000226286	ENST00000440516		RP1-163G9.2	783	0	lncRNA
chr1	3223199	3226660	3226660	3226660	-	ENSG00000272235	ENST00000607061		RP11-22L13.1	3461	0	lncRNA
chr1	3370989	3397677	3379648	3397677	+	ENSG00000130762	ENST00000378371; ENST00000378373; ENST00000378378; ENST00000413250; ENST00000418137; ENST00000445297; ENST00000464620; ENST00000485984	ENSP00000367622; ENSP00000367624; ENSP00000367629; ENSP00000390853; ENSP00000408887; ENSP00000411936	ARHGEF16	26688	18029	proteincoding
chr1	3403809	3404191	3404191	3404191	+	ENSG00000272088	ENST00000606489		RP11-168F9.2	382	0	lncRNA
chr1	3406483	3528059	3407091	3527832	-	ENSG00000162591	ENST00000294599; ENST00000356575; ENST00000461795; ENST00000475790; ENST00000485002; ENST00000491842; ENST00000494257	ENSP00000294599; ENSP00000348982; ENSP00000419033; ENSP00000420386	MEGF6	121576	120741	proteincoding
chr1	3477258	3477354	3477354	3477354	-	ENSG00000207776	ENST00000385042		MIR551A	96	0	ncRNA
chr1	3539753	3541307	3541307	3541307	-	ENSG00000238260	ENST00000435049		RP11-46F15.2	1554	0	lncRNA
chr1	3541565	3546691	3541636	3545167	+	ENSG00000158109	ENST00000344579; ENST00000378344	ENSP00000339714; ENSP00000367595	TPRG1L	5126	3531	proteincoding
chr1	3547330	3569325	3547538	3566625	-	ENSG00000116213	ENST00000270708; ENST00000378322; ENST00000419924; ENST00000424367; ENST00000465916; ENST00000469643; ENST00000471223; ENST00000479331; ENST00000494884; ENST00000497940	ENSP00000270708; ENSP00000367573; ENSP00000389738; ENSP00000416192; ENSP00000463084	WRAP73	21995	19087	proteincoding
chr1	3569083	3652765	3598929	3649931	+	ENSG00000078900	ENST00000346387; ENST00000354437; ENST00000357733; ENST00000378280; ENST00000378285; ENST00000378288; ENST00000378290; ENST00000378295; ENST00000603362; ENST00000603364; ENST00000604074; ENST00000604194; ENST00000604479; ENST00000604566	ENSP00000340740; ENSP00000346423; ENSP00000350366; ENSP00000367529; ENSP00000367534; ENSP00000367537; ENSP00000367539; ENSP00000367545; ENSP00000474322; ENSP00000474626; ENSP00000475143	TP73	83682	51002	proteincoding
chr1	3575501	3585336	3585336	3585336	-	ENSG00000227589	ENST00000443034		RP5-1092A11.5	9835	0	lncRNA
chr1	3628763	3630862	3630862	3630862	-	ENSG00000235131	ENST00000416554		RP5-1092A11.2	2099	0	lncRNA
chr1	3652547	3663900	3654439	3663900	-	ENSG00000227372	ENST00000418088; ENST00000419973; ENST00000423764; ENST00000452079; ENST00000544565; ENST00000587071; ENST00000608600		TP73-AS1	11353	9461	lncRNA
chr1	3668961	3688209	3669045	3688087	+	ENSG00000162592	ENST00000294600; ENST00000462521	ENSP00000294600; ENSP00000463275	CCDC27	19248	19042	proteincoding
chr1	3689351	3692546	3691937	3692485	+	ENSG00000235169	ENST00000444870; ENST00000452264; ENST00000561886	ENSP00000456559; ENSP00000457386; ENSP00000457674	SMIM1	3195	548	proteincoding
chr1	3696783	3713068	3697651	3713040	-	ENSG00000130764	ENST00000378251; ENST00000462356; ENST00000479239	ENSP00000367498; ENSP00000462103	LRRC47	16285	15389	proteincoding
chr1	3699378	3699673	3699673	3699673	+	ENSG00000266075	ENST00000581512		RN7SL574P	295	0	ncRNA
chr1	3701571	3702102	3702102	3702102	+	ENSG00000272153	ENST00000607459		RP1-286D6.5	531	0	lncRNA
chr1	3728644	3773778	3731965	3773762	-	ENSG00000116198	ENST00000378223; ENST00000378230; ENST00000428079; ENST00000438539; ENST00000443466; ENST00000460038; ENST00000461667; ENST00000484420; ENST00000494653; ENST00000494951; ENST00000495701	ENSP00000367468; ENSP00000367476; ENSP00000394989; ENSP00000395283; ENSP00000411927; ENSP00000463605	CEP104	45134	41797	proteincoding
chr1	3773844	3801993	3774167	3800305	+	ENSG00000169598	ENST00000338895; ENST00000339350; ENST00000341385; ENST00000378206; ENST00000378209; ENST00000378212; ENST00000461150; ENST00000468793; ENST00000475969; ENST00000477548; ENST00000481945; ENST00000491998	ENSP00000339524; ENSP00000343218; ENSP00000345906; ENSP00000367448; ENSP00000367454; ENSP00000367457; ENSP00000436775; ENSP00000462175; ENSP00000462770; ENSP00000463688; ENSP00000463704	DFFB	28149	26138	proteincoding
chr1	3800627	3800697	3800697	3800697	+	ENSG00000264428	ENST00000579705		AL691523.1	70	0	ncRNA
chr1	3805688	3816857	3806523	3816857	-	ENSG00000198912	ENST00000361605; ENST00000474140; ENST00000486765	ENSP00000355306	C1orf174	11169	10334	proteincoding
chr1	3816935	3833789	3822096	3833789	+	ENSG00000236423	ENST00000413332; ENST00000439488; ENST00000442673		LINC01134	16854	11693	lncRNA
chr1	4000672	4015322	4009411	4015322	+	ENSG00000233304	ENST00000412674; ENST00000456897		RP13-614K11.1	14650	5911	lncRNA
chr1	4007208	4009040	4009040	4009040	-	ENSG00000226374	ENST00000425194		RP13-614K11.2	1832	0	lncRNA
chr1	4235587	4235959	4235959	4235959	-	ENSG00000229280	ENST00000449232		RP11-374C13.1	372	0	psuedogene
chr1	4472110	4484747	4484747	4484747	+	ENSG00000235054	ENST00000423197		RP5-1166F10.1	12637	0	lncRNA
chr1	4611794	4612205	4612205	4612205	-	ENSG00000227169	ENST00000438791		RP1-37J18.1	411	0	lncRNA
chr1	4631607	4643481	4643481	4643481	+	ENSG00000232596	ENST00000420522		RP1-37J18.2	11874	0	lncRNA
chr1	4714791	4852594	4715485	4834559	+	ENSG00000196581	ENST00000378190; ENST00000378191; ENST00000466761	ENSP00000367432; ENSP00000367433	AJAP1	137803	119074	proteincoding
chr1	5146518	5150959	5150959	5150959	-	ENSG00000231510	ENST00000443270		RP11-542C10.1	4441	0	lncRNA
chr1	5553037	5554734	5554734	5554734	+	ENSG00000260972	ENST00000564261		RP1-58B11.1	1697	0	lncRNA
chr1	5624130	5624203	5624203	5624203	+	ENSG00000264341	ENST00000579887		MIR4417	73	0	ncRNA
chr1	5647427	5728355	5728355	5728355	-	ENSG00000236948	ENST00000413887		RP11-154H17.1	80928	0	lncRNA
chr1	5875930	5876019	5876019	5876019	-	ENSG00000216045	ENST00000401226		AL356693.1	89	0	ncRNA
chr1	5922731	5922801	5922801	5922801	-	ENSG00000264101	ENST00000582517		MIR4689	70	0	ncRNA
chr1	5922870	6052533	5923324	6052484	-	ENSG00000131697	ENST00000378156; ENST00000378161; ENST00000378169; ENST00000460696; ENST00000466897; ENST00000468253; ENST00000470763; ENST00000478423; ENST00000489180; ENST00000506941	ENSP00000367398; ENSP00000367411; ENSP00000423747; ENSP00000425745	NPHP4	129663	129160	proteincoding
chr1	5953898	5953984	5953984	5953984	-	ENSG00000266687	ENST00000585151		AL356261.1	86	0	ncRNA
chr1	6051525	6161253	6067720	6160078	+	ENSG00000069424	ENST00000164247; ENST00000341524; ENST00000352527; ENST00000378083; ENST00000378087; ENST00000378092; ENST00000378097; ENST00000378111; ENST00000389632; ENST00000428161; ENST00000435937; ENST00000445501; ENST00000458166; ENST00000459822; ENST00000462676; ENST00000472700; ENST00000478098; ENST00000481789; ENST00000493807; ENST00000602612	ENSP00000164247; ENSP00000318772; ENSP00000340824; ENSP00000367323; ENSP00000367327; ENSP00000367332; ENSP00000367337; ENSP00000367351; ENSP00000374283; ENSP00000389151; ENSP00000396167; ENSP00000398395; ENSP00000400285; ENSP00000464860; ENSP00000465785; ENSP00000473602	KCNAB2	109728	92358	proteincoding
chr1	6100629	6101399	6100629	6101399	-	ENSG00000268332	ENST00000594544	ENSP00000469625	AL035406.1	770	770	proteincoding
chr1	6161852	6240183	6165427	6240083	-	ENSG00000116254	ENST00000262450; ENST00000377999; ENST00000378021; ENST00000462991; ENST00000475121; ENST00000491020; ENST00000496404	ENSP00000262450; ENSP00000367238; ENSP00000367260; ENSP00000433676; ENSP00000466440; ENSP00000466706; ENSP00000468624	CHD5	78331	74656	proteincoding
chr1	6241328	6269449	6241527	6259633	-	ENSG00000116251	ENST00000234875; ENST00000462296; ENST00000465335; ENST00000465387; ENST00000471204; ENST00000480661; ENST00000484532; ENST00000497965	ENSP00000346088; ENSP00000465313; ENSP00000465763; ENSP00000466013; ENSP00000466502; ENSP00000467247; ENSP00000468274	RPL22	28121	18106	proteincoding
chr1	6264899	6265840	6265840	6265840	-	ENSG00000226944	ENST00000455744		RP1-120G22.11	941	0	lncRNA
chr1	6265534	6281359	6266595	6280865	+	ENSG00000158286	ENST00000377939; ENST00000377948; ENST00000463453; ENST00000466994; ENST00000483336; ENST00000484435; ENST00000485539; ENST00000492476; ENST00000496329; ENST00000496676	ENSP00000367173; ENSP00000367183	RNF207	15825	14270	proteincoding
chr1	6281252	6296032	6283562	6295971	-	ENSG00000116237	ENST00000343813; ENST00000362035; ENST00000474756; ENST00000489498; ENST00000495791	ENSP00000343552; ENSP00000354894; ENSP00000466222; ENSP00000467999	ICMT	14780	12409	proteincoding
chr1	6296299	6299504	6299000	6299504	+	ENSG00000225077	ENST00000429480; ENST00000441724		LINC00337	3205	504	lncRNA
chr1	6304251	6305638	6304425	6305567	+	ENSG00000173673	ENST00000377898	ENSP00000367130	HES3	1387	1142	proteincoding
chr1	6307405	6321035	6309397	6314965	-	ENSG00000158292	ENST00000377893	ENSP00000367125	GPR153	13630	5568	proteincoding
chr1	6324328	6454451	6324656	6453459	-	ENSG00000097021	ENST00000361521; ENST00000377842; ENST00000377845; ENST00000377855; ENST00000377860; ENST00000418124; ENST00000473466; ENST00000481175; ENST00000541130; ENST00000545482; ENST00000608083	ENSP00000354615; ENSP00000367073; ENSP00000367076; ENSP00000367086; ENSP00000367091; ENSP00000402532; ENSP00000439218; ENSP00000441872; ENSP00000465719; ENSP00000476610	ACOT7	130123	128803	proteincoding
chr1	6453614	6454451	6454451	6454451	+	ENSG00000271746	ENST00000607670		RP1-202O8.3	837	0	lncRNA
chr1	6472477	6484730	6473252	6479880	-	ENSG00000069812	ENST00000377834; ENST00000377836; ENST00000377837; ENST00000471190; ENST00000487437; ENST00000489730	ENSP00000367065; ENSP00000367067; ENSP00000367068; ENSP00000465248; ENSP00000465270	HES2	12253	6628	proteincoding
chr1	6484847	6521430	6485015	6521430	+	ENSG00000187017	ENST00000377828; ENST00000416731; ENST00000418286; ENST00000434576; ENST00000461727; ENST00000468561; ENST00000475228; ENST00000475479; ENST00000477679; ENST00000478323	ENSP00000367059; ENSP00000399239; ENSP00000401793; ENSP00000413621; ENSP00000465308; ENSP00000466437	ESPN	36583	36415	proteincoding
chr1	6489893	6489956	6489956	6489956	-	ENSG00000265392	ENST00000585139		MIR4252	63	0	ncRNA
chr1	6503093	6507066	6507066	6507066	-	ENSG00000231868	ENST00000419034		RP1-202O8.2	3973	0	lncRNA
chr1	6521210	6526255	6521493	6526167	-	ENSG00000215788	ENST00000348333; ENST00000351748; ENST00000351959; ENST00000356876; ENST00000377782; ENST00000414040; ENST00000453260; ENST00000453341; ENST00000461703; ENST00000469691; ENST00000473343; ENST00000475730; ENST00000480393; ENST00000481401; ENST00000485036; ENST00000502588; ENST00000502730; ENST00000510563; ENST00000513135; ENST00000515145	ENSP00000314451; ENSP00000326762; ENSP00000337713; ENSP00000349341; ENSP00000367013; ENSP00000404274; ENSP00000421976; ENSP00000423121; ENSP00000424071; ENSP00000431554; ENSP00000434129; ENSP00000465381	TNFRSF25	5045	4674	proteincoding
chr1	6526151	6580121	6527622	6579571	-	ENSG00000171680	ENST00000340850; ENST00000377725; ENST00000377728; ENST00000377732; ENST00000377737; ENST00000377740; ENST00000377748; ENST00000400913; ENST00000400915; ENST00000487949; ENST00000489097; ENST00000535355; ENST00000537245; ENST00000544978	ENSP00000344570; ENSP00000366954; ENSP00000366957; ENSP00000366961; ENSP00000366966; ENSP00000366969; ENSP00000366977; ENSP00000383704; ENSP00000383706; ENSP00000437710; ENSP00000439625; ENSP00000441445	PLEKHG5	53970	51949	proteincoding
chr1	6581406	6614595	6585913	6614562	-	ENSG00000162408	ENST00000377705; ENST00000460777; ENST00000462798; ENST00000464383; ENST00000464665	ENSP00000366934	NOL9	33189	28649	proteincoding
chr1	6600913	6601024	6601024	6601024	+	ENSG00000253022	ENST00000517213		RNU6-731P	111	0	ncRNA
chr1	6607964	6608679	6608679	6608679	+	ENSG00000229519	ENST00000456162		RP11-58A11.2	715	0	psuedogene
chr1	6615240	6639817	6615433	6639644	+	ENSG00000173662	ENST00000328191; ENST00000333172; ENST00000351136; ENST00000411823; ENST00000415267	ENSP00000312558; ENSP00000327705; ENSP00000331867; ENSP00000408448; ENSP00000414166	TAS1R1	24577	24211	proteincoding
chr1	6640060	6649340	6640669	6649340	+	ENSG00000204859	ENST00000319084; ENST00000377674; ENST00000435905; ENST00000466813; ENST00000466941; ENST00000482360; ENST00000488936; ENST00000498342	ENSP00000313416; ENSP00000366902; ENSP00000416054; ENSP00000466390; ENSP00000467104	ZBTB48	9280	8671	proteincoding
chr1	6650783	6674667	6653424	6662877	-	ENSG00000162413	ENST00000377658; ENST00000377663; ENST00000463043; ENST00000467612; ENST00000496707	ENSP00000366886; ENSP00000366891; ENSP00000466089; ENSP00000466479; ENSP00000468710	KLHL21	23884	9453	proteincoding
chr1	6673744	6684093	6674126	6682705	+	ENSG00000116273	ENST00000377648; ENST00000495385	ENSP00000366876	PHF13	10349	8579	proteincoding
chr1	6684925	6695646	6685278	6694148	+	ENSG00000041988	ENST00000054650; ENST00000307896; ENST00000377627; ENST00000472925; ENST00000480647; ENST00000484669; ENST00000484676; ENST00000487819	ENSP00000054650; ENSP00000311537; ENSP00000366854; ENSP00000464954; ENSP00000473646	THAP3	10721	8870	proteincoding
chr1	6694227	6761984	6694585	6761883	-	ENSG00000007923	ENST00000294401; ENST00000349363; ENST00000377573; ENST00000377577; ENST00000426784; ENST00000451196; ENST00000460594; ENST00000465508; ENST00000465911; ENST00000469318; ENST00000472414; ENST00000473993; ENST00000485073; ENST00000542246	ENSP00000294401; ENSP00000326304; ENSP00000366796; ENSP00000366800; ENSP00000410194; ENSP00000415871; ENSP00000444020	DNAJC11	67757	67298	proteincoding
chr1	6784696	6790072	6787468	6790072	+	ENSG00000228750	ENST00000414210; ENST00000421469; ENST00000432429		RP11-242F24.1	5376	2604	lncRNA
chr1	6812778	6812881	6812881	6812881	+	ENSG00000239166	ENST00000459253		snoU13	103	0	ncRNA
chr1	6843951	6844903	6844903	6844903	-	ENSG00000237436	ENST00000442889		RP11-312B8.1	952	0	lncRNA
chr1	6845383	7829766	6845590	7826582	+	ENSG00000171735	ENST00000303635; ENST00000439411; ENST00000461311; ENST00000461580; ENST00000467267; ENST00000467404; ENST00000470648; ENST00000472283; ENST00000473578; ENST00000476163; ENST00000476864; ENST00000482934; ENST00000486138; ENST00000490738; ENST00000490905; ENST00000495233; ENST00000557126	ENSP00000306522; ENSP00000402561; ENSP00000450530; ENSP00000451388; ENSP00000451443; ENSP00000451510; ENSP00000451720; ENSP00000452024; ENSP00000452184; ENSP00000452319; ENSP00000452505	CAMTA1	984383	980992	proteincoding
chr1	6894392	6894678	6894678	6894678	-	ENSG00000227950	ENST00000433407		RP11-312B8.2	286	0	psuedogene
chr1	7068435	7074339	7074339	7074339	-	ENSG00000237365	ENST00000456701		RP11-334N17.1	5904	0	lncRNA
chr1	7279419	7279584	7279584	7279584	+	ENSG00000207056	ENST00000384328		RNU1-8P	165	0	ncRNA
chr1	7429002	7430331	7430331	7430331	+	ENSG00000237402	ENST00000427317		CAMTA1-IT1	1329	0	lncRNA
chr1	7442547	7449814	7449479	7449814	-	ENSG00000237728	ENST00000411708; ENST00000457311		RP3-453P22.2	7267	335	lncRNA
chr1	7501155	7501614	7501614	7501614	-	ENSG00000225126	ENST00000440032		RP4-549F15.1	459	0	lncRNA
chr1	7753183	7754904	7754904	7754904	-	ENSG00000270171	ENST00000602640		RP11-338N10.1	1721	0	lncRNA
chr1	7758362	7758932	7758932	7758932	-	ENSG00000270035	ENST00000602973		RP11-338N10.2	570	0	lncRNA
chr1	7760763	7761030	7761030	7761030	-	ENSG00000269978	ENST00000602916		RP11-338N10.3	267	0	lncRNA
chr1	7831328	7841492	7831443	7839705	+	ENSG00000049245	ENST00000054666; ENST00000470357; ENST00000487194	ENSP00000054666; ENSP00000465820	VAMP3	10164	8262	proteincoding
chr1	7836442	7836835	7836835	7836835	+	ENSG00000269925	ENST00000602406		RP3-467L1.6	393	0	lncRNA
chr1	7844379	7905237	7844937	7902944	+	ENSG00000049246	ENST00000361923; ENST00000377532; ENST00000377541; ENST00000463106; ENST00000473653; ENST00000494684; ENST00000602883	ENSP00000355031; ENSP00000366755; ENSP00000366764	PER3	60858	58007	proteincoding
chr1	7870301	7887402	7887402	7887402	-	ENSG00000236266	ENST00000451646		RP3-467L1.4	17101	0	lncRNA
chr1	7903142	7913572	7904002	7913491	-	ENSG00000049247	ENST00000054668; ENST00000361696; ENST00000377516	ENSP00000054668; ENSP00000355163; ENSP00000366738	UTS2	10430	9489	proteincoding
chr1	7979906	8000926	7980894	8000054	-	ENSG00000049249	ENST00000377507; ENST00000474475; ENST00000492571	ENSP00000366729; ENSP00000464978; ENSP00000465272	TNFRSF9	21020	19160	proteincoding
chr1	8002431	8002786	8002786	8002786	+	ENSG00000270330	ENST00000603760		RP5-892F13.2	355	0	psuedogene
chr1	8014350	8045565	8022845	8045114	+	ENSG00000116288	ENST00000338639; ENST00000377488; ENST00000377491; ENST00000377493; ENST00000460192; ENST00000465354; ENST00000469225; ENST00000493373; ENST00000493678; ENST00000497113	ENSP00000340278; ENSP00000366708; ENSP00000366711; ENSP00000418770; ENSP00000465404; ENSP00000466242; ENSP00000466756	PARK7	31215	22269	proteincoding
chr1	8042940	8043043	8043043	8043043	-	ENSG00000200344	ENST00000363474		Y_RNA	103	0	ncRNA
chr1	8064463	8086368	8064581	8075679	-	ENSG00000116285	ENST00000377482; ENST00000467067; ENST00000469499; ENST00000474874; ENST00000487559	ENSP00000366702; ENSP00000465100; ENSP00000466454; ENSP00000466958; ENSP00000467030	ERRFI1	21905	11098	proteincoding
chr1	8086797	8182762	8182762	8182762	+	ENSG00000238290	ENST00000445300		RP11-431K24.1	95965	0	lncRNA
chr1	8117304	8118523	8118523	8118523	-	ENSG00000232848	ENST00000399343		CTA-215D11.4	1219	0	psuedogene
chr1	8249883	8252830	8252830	8252830	+	ENSG00000229305	ENST00000453364		RP11-431K24.2	2947	0	psuedogene
chr1	8266493	8266657	8266657	8266657	-	ENSG00000200975	ENST00000364105		RNU1-7P	164	0	ncRNA
chr1	8268731	8275270	8275270	8275270	+	ENSG00000227634	ENST00000452982		RP11-431K24.3	6539	0	lncRNA
chr1	8278249	8280589	8280589	8280589	-	ENSG00000233645	ENST00000424689		RP11-431K24.4	2340	0	lncRNA
chr1	8335183	8335438	8335438	8335438	-	ENSG00000265414	ENST00000585092		RN7SL729P	255	0	ncRNA
chr1	8352216	8352323	8352323	8352323	-	ENSG00000251977	ENST00000516168		RNU6-991P	107	0	ncRNA
chr1	8377885	8404227	8378168	8404217	+	ENSG00000162426	ENST00000289877; ENST00000377479; ENST00000471889; ENST00000481265; ENST00000497660	ENSP00000289877; ENSP00000366699; ENSP00000418096	SLC45A1	26342	26049	proteincoding
chr1	8388126	8388239	8388239	8388239	+	ENSG00000252254	ENST00000516445		Y_RNA	113	0	ncRNA
chr1	8412456	8877702	8415142	8813897	-	ENSG00000142599	ENST00000337907; ENST00000377464; ENST00000400907; ENST00000400908; ENST00000460659; ENST00000464367; ENST00000464972; ENST00000465125; ENST00000467350; ENST00000468247; ENST00000469251; ENST00000476556; ENST00000480342; ENST00000488215; ENST00000492766; ENST00000505225; ENST00000507012; ENST00000514428	ENSP00000338629; ENSP00000366684; ENSP00000383699; ENSP00000383700; ENSP00000422246; ENSP00000423259; ENSP00000423451; ENSP00000464712; ENSP00000464847; ENSP00000465133; ENSP00000465271	RERE	465246	398755	proteincoding
chr1	8484704	8494898	8490101	8494898	+	ENSG00000232912	ENST00000444276; ENST00000449895		RP5-1115A15.1	10194	4797	lncRNA
chr1	8571853	8571978	8571978	8571978	-	ENSG00000221083	ENST00000408156		SNORA77	125	0	ncRNA
chr1	8572711	8573080	8573080	8573080	+	ENSG00000270282	ENST00000605785		RP5-1115A15.2	369	0	psuedogene
chr1	8810488	8811146	8811146	8811146	+	ENSG00000234619	ENST00000437586		RPL7P11	658	0	psuedogene
chr1	8846269	8846972	8846972	8846972	-	ENSG00000224315	ENST00000428803		RPL7P7	703	0	psuedogene
chr1	8856632	8856731	8856731	8856731	-	ENSG00000222511	ENST00000410579		Y_RNA	99	0	ncRNA
chr1	8858533	8859565	8859565	8859565	+	ENSG00000226545	ENST00000445254		RP4-633I8.3	1032	0	psuedogene
chr1	8865918	8867110	8867110	8867110	-	ENSG00000228423	ENST00000433876		RP4-633I8.4	1192	0	lncRNA
chr1	8891065	8891434	8891434	8891434	+	ENSG00000229716	ENST00000436229		RP11-185B14.1	369	0	psuedogene
chr1	8921060	8939308	8921418	8938747	-	ENSG00000074800	ENST00000234590; ENST00000464920; ENST00000486051; ENST00000489867; ENST00000492343; ENST00000497492	ENSP00000234590; ENSP00000466406; ENSP00000468392	ENO1	18248	17329	proteincoding
chr1	8935846	8938066	8938066	8938066	-	ENSG00000236269	ENST00000414948		ENO1-IT1	2220	0	lncRNA
chr1	8938893	8939953	8939953	8939953	+	ENSG00000230679	ENST00000442636		ENO1-AS1	1060	0	lncRNA
chr1	8943485	8943592	8943592	8943592	-	ENSG00000201725	ENST00000364855		RNU6-304P	107	0	ncRNA
chr1	8953467	8954210	8953840	8954210	+	ENSG00000238249	ENST00000425872; ENST00000437767		HMGN2P17	743	370	psuedogene
chr1	8967451	8967803	8967803	8967803	-	ENSG00000232208	ENST00000424862		RP3-477M7.5	352	0	psuedogene
chr1	8969800	8969963	8969963	8969963	+	ENSG00000232663	ENST00000431968		RP3-477M7.6	163	0	psuedogene
chr1	9005925	9035151	9005945	9034933	+	ENSG00000131686	ENST00000377436; ENST00000377442; ENST00000377443; ENST00000476083; ENST00000480186; ENST00000549778	ENSP00000366654; ENSP00000366661; ENSP00000366662; ENSP00000435280; ENSP00000447108	CA6	29226	28988	proteincoding
chr1	9039636	9039933	9039933	9039933	-	ENSG00000265141	ENST00000583026		RN7SL451P	297	0	ncRNA
chr1	9063358	9086404	9063358	9086404	-	ENSG00000197241	ENST00000400906	ENSP00000383698	SLC2A7	23046	23046	proteincoding
chr1	9095165	9148537	9097644	9129595	-	ENSG00000142583	ENST00000377414; ENST00000377424; ENST00000464985; ENST00000473209; ENST00000474145; ENST00000479813; ENST00000484798; ENST00000486632; ENST00000487492; ENST00000487835; ENST00000535586; ENST00000536305	ENSP00000366631; ENSP00000366641; ENSP00000440688; ENSP00000442744; ENSP00000464880; ENSP00000465285; ENSP00000465382; ENSP00000465507; ENSP00000467039; ENSP00000467840; ENSP00000468590	SLC2A5	53372	31951	proteincoding
chr1	9142754	9142938	9142938	9142938	+	ENSG00000252404	ENST00000516595		SCARNA16	184	0	ncRNA
chr1	9160363	9189229	9164477	9189086	-	ENSG00000180758	ENST00000377411; ENST00000414642; ENST00000465853; ENST00000466131	ENSP00000366628; ENSP00000411172; ENSP00000468362	GPR157	28866	24609	proteincoding
chr1	9211726	9211836	9211836	9211836	-	ENSG00000207865	ENST00000385130		MIR34A	110	0	ncRNA
chr1	9242065	9262678	9262678	9262678	-	ENSG00000228526	ENST00000437157		RP3-510D11.1	20613	0	lncRNA
chr1	9242262	9252148	9252148	9252148	+	ENSG00000234546	ENST00000412639		RP3-510D11.2	9886	0	lncRNA
chr1	9294833	9331396	9300054	9331396	+	ENSG00000049239	ENST00000377403; ENST00000495451; ENST00000602477	ENSP00000366620; ENSP00000473348	H6PD	36563	31342	proteincoding
chr1	9338449	9338592	9338592	9338592	+	ENSG00000252841	ENST00000517032		Z98044.1	143	0	ncRNA
chr1	9352938	9429591	9415950	9427634	+	ENSG00000171621	ENST00000328089; ENST00000357898; ENST00000377399; ENST00000450402	ENSP00000330221; ENSP00000350573; ENSP00000366616; ENSP00000409235	SPSB1	76653	11684	proteincoding
chr1	9497727	9497837	9497837	9497837	-	ENSG00000252956	ENST00000517147		RNA5SP40	110	0	ncRNA
chr1	9561150	9563530	9563530	9563530	-	ENSG00000235263	ENST00000441033		RP13-392I16.1	2380	0	lncRNA
chr1	9599540	9645237	9599750	9642559	+	ENSG00000171612	ENST00000302692	ENSP00000306328	SLC25A33	45697	42809	proteincoding
chr1	9636484	9637043	9637043	9637043	+	ENSG00000231181	ENST00000435277		RP13-15M17.1	559	0	psuedogene
chr1	9648931	9674935	9648988	9673141	+	ENSG00000188807	ENST00000340305; ENST00000340381; ENST00000377376; ENST00000416541; ENST00000508400; ENST00000510900	ENSP00000344503; ENSP00000344772; ENSP00000366593; ENSP00000393626; ENSP00000423430	TMEM201	26004	24153	proteincoding
chr1	9711789	9789172	9752004	9787104	+	ENSG00000171608	ENST00000361110; ENST00000377346; ENST00000479223; ENST00000481137; ENST00000484851; ENST00000536656; ENST00000543390	ENSP00000354410; ENSP00000366563; ENSP00000443811; ENSP00000446444	PIK3CD	77383	35100	proteincoding
chr1	9712667	9714644	9713836	9714494	-	ENSG00000179840	ENST00000377320	ENSP00000366537	C1orf200	1977	658	proteincoding
chr1	9720885	9722684	9722684	9722684	-	ENSG00000233268	ENST00000426570		RP11-558F24.2	1799	0	psuedogene
chr1	9732483	9747613	9747613	9747613	-	ENSG00000231789	ENST00000415330		RP11-558F24.4	15130	0	lncRNA
chr1	9789083	9884584	9790565	9883791	-	ENSG00000171603	ENST00000361311; ENST00000377288; ENST00000377298; ENST00000435891; ENST00000464286; ENST00000477264	ENSP00000354997; ENSP00000366502; ENSP00000366513; ENSP00000401934	CLSTN1	95501	93226	proteincoding
chr1	9840879	9841298	9841298	9841298	+	ENSG00000271264	ENST00000603781		RP11-558F24.6	419	0	psuedogene
chr1	9908333	9970394	9910775	9932122	-	ENSG00000178585	ENST00000377256; ENST00000377258; ENST00000377263; ENST00000400904; ENST00000537447	ENSP00000366466; ENSP00000366468; ENSP00000366474; ENSP00000383696; ENSP00000444681	CTNNBIP1	62061	21347	proteincoding
chr1	9908375	9910212	9910212	9910212	+	ENSG00000223989	ENST00000454104		RP11-84A14.5	1837	0	lncRNA
chr1	9982172	10003465	9982312	10002793	-	ENSG00000162441	ENST00000377213; ENST00000377223; ENST00000400903; ENST00000471853; ENST00000488540; ENST00000541052	ENSP00000366418; ENSP00000366430; ENSP00000383695; ENSP00000437432; ENSP00000468610	LZIC	21293	20481	proteincoding
chr1	10002980	10010032	10010032	10010032	+	ENSG00000228150	ENST00000445884		RP11-84A14.4	7052	0	lncRNA
chr1	10003485	10045559	10032131	10045201	+	ENSG00000173614	ENST00000377205; ENST00000403197; ENST00000462686; ENST00000492735; ENST00000496751	ENSP00000366410; ENSP00000385131; ENSP00000435134; ENSP00000467340	NMNAT1	42074	13070	proteincoding
chr1	10007375	10007694	10007694	10007694	+	ENSG00000202415	ENST00000365545		RN7SKP269	319	0	ncRNA
chr1	10027438	10027516	10027516	10027516	+	ENSG00000265521	ENST00000578045		MIR5697	78	0	ncRNA
chr1	10043198	10044626	10044626	10044626	+	ENSG00000241326	ENST00000413148		RP11-807G9.2	1428	0	lncRNA
chr1	10057263	10076078	10057316	10075890	+	ENSG00000162444	ENST00000294435; ENST00000315901	ENSP00000294435; ENSP00000324228	RBP7	18815	18574	proteincoding
chr1	10078084	10078592	10078592	10078592	-	ENSG00000225786	ENST00000450492		AL590639.1	508	0	psuedogene
chr1	10092889	10241297	10093728	10240074	+	ENSG00000130939	ENST00000253251; ENST00000343090; ENST00000377153; ENST00000377157; ENST00000462658; ENST00000465408; ENST00000466379; ENST00000470736; ENST00000475795; ENST00000487244; ENST00000488228	ENSP00000253251; ENSP00000343001; ENSP00000366358; ENSP00000366362; ENSP00000467258; ENSP00000468178	UBE4B	148408	146346	proteincoding
chr1	10114502	10114839	10114839	10114839	-	ENSG00000224340	ENST00000456484		RP11-496H15.2	337	0	psuedogene
chr1	10118728	10119706	10119706	10119706	+	ENSG00000233623	ENST00000416729		PGAM1P11	978	0	psuedogene
chr1	10223325	10223432	10223432	10223432	+	ENSG00000201746	ENST00000364876		RNU6-828P	107	0	ncRNA
chr1	10270862	10441661	10292386	10438460	+	ENSG00000054523	ENST00000263934; ENST00000377081; ENST00000377083; ENST00000377086; ENST00000377093; ENST00000465635; ENST00000470616; ENST00000483340; ENST00000495136; ENST00000497835	ENSP00000263934; ENSP00000366284; ENSP00000366287; ENSP00000366290; ENSP00000366297	KIF1B	170799	146074	proteincoding
chr1	10287775	10287861	10287861	10287861	+	ENSG00000264881	ENST00000577266		MIR1273D	86	0	ncRNA
chr1	10359023	10359130	10359130	10359130	+	ENSG00000199562	ENST00000362692		RNU6-37P	107	0	ncRNA
chr1	10366522	10366813	10366813	10366813	+	ENSG00000264501	ENST00000584329		RN7SL731P	291	0	ncRNA
chr1	10450058	10450353	10450353	10450353	+	ENSG00000265945	ENST00000579866		RN7SL721P	295	0	ncRNA
chr1	10458648	10480201	10459174	10479887	+	ENSG00000142657	ENST00000270776; ENST00000460189; ENST00000465632; ENST00000477958; ENST00000483936; ENST00000487775; ENST00000491493; ENST00000493288; ENST00000496718; ENST00000498356; ENST00000538557; ENST00000541529	ENSP00000270776; ENSP00000437822; ENSP00000442285; ENSP00000465311; ENSP00000466156; ENSP00000466358; ENSP00000466574; ENSP00000467362	PGD	21553	20713	proteincoding
chr1	10489937	10490734	10490734	10490734	-	ENSG00000271989	ENST00000607572		RP4-736L20.3	797	0	lncRNA
chr1	10490158	10512210	10490574	10511716	+	ENSG00000251503	ENST00000400900; ENST00000465026; ENST00000470413; ENST00000602446	ENSP00000383692; ENSP00000433615; ENSP00000473279	APITD1-CORT	22052	21142	proteincoding
chr1	10490158	10512210	10490574	10511652	+	ENSG00000175279	ENST00000309048; ENST00000462462; ENST00000464507; ENST00000477755; ENST00000602296; ENST00000602486; ENST00000602787	ENSP00000308583; ENSP00000468629; ENSP00000473401; ENSP00000473509	APITD1	22052	21078	proteincoding
chr1	10509775	10511959	10510130	10511652	+	ENSG00000241563	ENST00000320498; ENST00000377049	ENSP00000317110; ENSP00000366248	CORT	2184	1522	proteincoding
chr1	10516578	10532583	10521546	10532515	-	ENSG00000160049	ENST00000377036; ENST00000377038; ENST00000476658	ENSP00000366235; ENSP00000366237; ENSP00000468395	DFFA	16005	10969	proteincoding
chr1	10518611	10519395	10519395	10519395	+	ENSG00000203469	ENST00000424487		RP5-1113E3.3	784	0	lncRNA
chr1	10532344	10690815	10535023	10690044	+	ENSG00000142655	ENST00000356607; ENST00000472851; ENST00000491661; ENST00000492696; ENST00000538836	ENSP00000349016; ENSP00000444877; ENSP00000465473	PEX14	158471	155021	proteincoding
chr1	10676892	10677170	10677170	10677170	+	ENSG00000243267	ENST00000461850		RN7SL614P	278	0	ncRNA
chr1	10696660	10856707	10698820	10765632	-	ENSG00000130940	ENST00000344008; ENST00000377022; ENST00000447850; ENST00000472814; ENST00000478524; ENST00000478728; ENST00000490176; ENST00000492173; ENST00000496432	ENSP00000339445; ENSP00000366221; ENSP00000467769	CASZ1	160047	66812	proteincoding
chr1	10699297	10714390	10714390	10714390	+	ENSG00000272078	ENST00000606802		RP4-734G22.3	15093	0	lncRNA
chr1	10955817	10956055	10956055	10956055	+	ENSG00000225158	ENST00000450782		HSPE1P24	238	0	psuedogene
chr1	11006527	11042094	11007719	11042094	-	ENSG00000175262	ENST00000377004; ENST00000377008; ENST00000418570; ENST00000468348; ENST00000476357; ENST00000520253	ENSP00000366203; ENSP00000366207; ENSP00000387816; ENSP00000429704; ENSP00000467607	C1orf127	35567	34375	proteincoding
chr1	11051034	11051854	11051854	11051854	-	ENSG00000215785	ENST00000400899		CFL1P6	820	0	psuedogene
chr1	11058232	11058320	11058320	11058320	-	ENSG00000264181	ENST00000582090		AL713997.1	88	0	ncRNA
chr1	11059918	11060002	11060002	11060002	-	ENSG00000207213	ENST00000384484		Y_RNA	84	0	ncRNA
chr1	11072413	11085796	11073784	11085548	+	ENSG00000120948	ENST00000240185; ENST00000315091; ENST00000439080; ENST00000472476; ENST00000473118; ENST00000473869; ENST00000476201; ENST00000477447; ENST00000480464; ENST00000496840	ENSP00000240185; ENSP00000313129; ENSP00000404666; ENSP00000432132; ENSP00000465080; ENSP00000465240; ENSP00000465888; ENSP00000466842; ENSP00000467020	TARDBP	13383	11764	proteincoding
chr1	11086579	11107290	11086941	11107284	-	ENSG00000009724	ENST00000400897; ENST00000400898; ENST00000478645; ENST00000480221	ENSP00000383690; ENSP00000383691	MASP2	20711	20343	proteincoding
chr1	11089715	11090585	11090585	11090585	+	ENSG00000271895	ENST00000607145		RP4-635E18.8	870	0	lncRNA
chr1	11114640	11120081	11114921	11120000	-	ENSG00000116649	ENST00000376957; ENST00000459997; ENST00000465788; ENST00000475189; ENST00000487300; ENST00000490101	ENSP00000366156; ENSP00000465687; ENSP00000465966; ENSP00000467669; ENSP00000468760	SRM	5441	5079	proteincoding
chr1	11126674	11159938	11126774	11159888	-	ENSG00000171824	ENST00000304457; ENST00000376936; ENST00000460196; ENST00000469634; ENST00000470611; ENST00000472078; ENST00000474216; ENST00000478271; ENST00000485606; ENST00000490565; ENST00000498576; ENST00000544779	ENSP00000307307; ENSP00000366135; ENSP00000439473; ENSP00000465008	EXOSC10	33264	33114	proteincoding
chr1	11128527	11133154	11133154	11133154	+	ENSG00000226849	ENST00000452378		RP4-635E18.7	4627	0	lncRNA
chr1	11159731	11162157	11162108	11162157	+	ENSG00000230337	ENST00000435388; ENST00000447600		RP4-635E18.6	2426	49	lncRNA
chr1	11166591	11322564	11167541	11319466	-	ENSG00000198793	ENST00000361445; ENST00000376838; ENST00000455339; ENST00000473471; ENST00000476768; ENST00000490931; ENST00000495435	ENSP00000354558; ENSP00000366034; ENSP00000398745	MTOR	155973	151925	proteincoding
chr1	11203954	11209594	11209594	11209594	+	ENSG00000225602	ENST00000420480; ENST00000445982		MTOR-AS1	5640	0	lncRNA
chr1	11212406	11212509	11212509	11212509	+	ENSG00000253086	ENST00000517277		RNU6-537P	103	0	ncRNA
chr1	11229563	11229670	11229670	11229670	-	ENSG00000271794	ENST00000607349		snoU13	107	0	ncRNA
chr1	11249397	11256038	11249636	11255235	+	ENSG00000171819	ENST00000376819; ENST00000476934	ENSP00000366015	ANGPTL7	6641	5599	proteincoding
chr1	11286310	11286417	11286417	11286417	+	ENSG00000207451	ENST00000384720		RNU6-291P	107	0	ncRNA
chr1	11293019	11293169	11293169	11293169	+	ENSG00000238173	ENST00000448289		RPL39P6	150	0	psuedogene
chr1	11333262	11356106	11333588	11354947	+	ENSG00000120942	ENST00000376804; ENST00000376810; ENST00000483738; ENST00000486588	ENSP00000366000; ENSP00000366006; ENSP00000473453; ENSP00000473612	UBIAD1	22844	21359	proteincoding
chr1	11338672	11339408	11339408	11339408	-	ENSG00000238199	ENST00000433562		UBE2V2P3	736	0	psuedogene
chr1	11485313	11485878	11485878	11485878	-	ENSG00000224338	ENST00000435243		RP11-149P14.1	565	0	psuedogene
chr1	11539222	11597641	11542017	11596743	+	ENSG00000204624	ENST00000294484; ENST00000304391; ENST00000389575; ENST00000423056	ENSP00000294484; ENSP00000303400; ENSP00000374226	PTCHD2	58419	54726	proteincoding
chr1	11669587	11673412	11673412	11673412	+	ENSG00000235643	ENST00000453135		RP1-69M21.2	3825	0	lncRNA
chr1	11708423	11715842	11708750	11715769	-	ENSG00000116661	ENST00000354287; ENST00000465901; ENST00000466919; ENST00000471501; ENST00000475961	ENSP00000346240; ENSP00000473649	FBXO2	7419	7019	proteincoding
chr1	11714431	11723384	11715892	11721362	+	ENSG00000132879	ENST00000251546; ENST00000251547; ENST00000376760; ENST00000376762; ENST00000376768; ENST00000376770; ENST00000425796; ENST00000471895; ENST00000475435	ENSP00000251546; ENSP00000251547; ENSP00000365951; ENSP00000365953; ENSP00000365959; ENSP00000365961; ENSP00000389820; ENSP00000473420; ENSP00000473653	FBXO44	8953	5470	proteincoding
chr1	11724180	11734411	11728715	11733908	+	ENSG00000116663	ENST00000376753; ENST00000449067; ENST00000474239	ENSP00000365944; ENSP00000388781	FBXO6	10231	5193	proteincoding
chr1	11734536	11751707	11734831	11751650	-	ENSG00000116670	ENST00000235310; ENST00000376655; ENST00000376664; ENST00000376667; ENST00000376669; ENST00000376672; ENST00000376692; ENST00000445656; ENST00000456915	ENSP00000235310; ENSP00000365855; ENSP00000365857; ENSP00000365860; ENSP00000365882; ENSP00000400982; ENSP00000411807	MAD2L2	17171	16819	proteincoding
chr1	11751785	11785914	11766315	11779753	+	ENSG00000162490	ENST00000294485	ENSP00000294485	DRAXIN	34129	13438	proteincoding
chr1	11796140	11814859	11796265	11814859	+	ENSG00000177674	ENST00000314340; ENST00000376627; ENST00000376629; ENST00000376637; ENST00000400895; ENST00000452018; ENST00000471765; ENST00000476309; ENST00000476512; ENST00000491346; ENST00000494437; ENST00000510878; ENST00000513739; ENST00000514733	ENSP00000319713; ENSP00000365814; ENSP00000365816; ENSP00000365824; ENSP00000383688; ENSP00000408505; ENSP00000422647; ENSP00000424455	AGTRAP	18719	18594	proteincoding
chr1	11821843	11849642	11821843	11849642	+	ENSG00000215910	ENST00000312793; ENST00000433342; ENST00000435090; ENST00000444493; ENST00000449278; ENST00000475041; ENST00000482358; ENST00000484153	ENSP00000317749; ENSP00000388259; ENSP00000398213; ENSP00000399272; ENSP00000414909	C1orf167	27799	27799	proteincoding
chr1	11837133	11839676	11839676	11839676	-	ENSG00000177553	ENST00000376620		RP11-56N19.5	2543	0	lncRNA
chr1	11845779	11866977	11850736	11863571	-	ENSG00000177000	ENST00000376486; ENST00000376583; ENST00000376585; ENST00000376590; ENST00000376592; ENST00000413656; ENST00000418034; ENST00000423400; ENST00000431243	ENSP00000365669; ENSP00000365767; ENSP00000365770; ENSP00000365775; ENSP00000365777; ENSP00000398908; ENSP00000400460; ENSP00000405082; ENSP00000408307	MTHFR	21198	12835	proteincoding
chr1	11866206	11903201	11866319	11900280	+	ENSG00000011021	ENST00000312413; ENST00000346436; ENST00000376487; ENST00000376490; ENST00000376491; ENST00000376492; ENST00000376496; ENST00000376497; ENST00000494028	ENSP00000234488; ENSP00000308367; ENSP00000365670; ENSP00000365679; ENSP00000365680	CLCN6	36995	33961	proteincoding
chr1	11901073	11908136	11907741	11908136	+	ENSG00000242349	ENST00000400892; ENST00000446542		NPPA-AS1	7063	395	lncRNA
chr1	11905765	11908402	11906065	11907741	-	ENSG00000175206	ENST00000376476; ENST00000376480	ENSP00000365659; ENSP00000365663	NPPA	2637	1676	proteincoding
chr1	11917520	11918988	11917711	11918890	-	ENSG00000120937	ENST00000376468	ENSP00000365651	NPPB	1468	1179	proteincoding
chr1	11937826	11940463	11940463	11940463	+	ENSG00000224904	ENST00000438808		RP5-934G17.6	2637	0	psuedogene
chr1	11968208	11968328	11968328	11968328	+	ENSG00000199347	ENST00000362477		RNU5E-1	120	0	ncRNA
chr1	11969864	11969984	11969984	11969984	-	ENSG00000201801	ENST00000364931		RNU5E-4P	120	0	ncRNA
chr1	11979647	11986485	11980371	11986294	-	ENSG00000116685	ENST00000376572; ENST00000376576	ENSP00000365756; ENSP00000365760	KIAA2013	6838	5923	proteincoding
chr1	11994261	12035595	11994836	12035595	+	ENSG00000083444	ENST00000196061; ENST00000358133; ENST00000376369; ENST00000429000; ENST00000449038; ENST00000465920; ENST00000470133; ENST00000481933; ENST00000485046; ENST00000491536	ENSP00000196061; ENSP00000365548; ENSP00000405372; ENSP00000414443	PLOD1	41334	40759	proteincoding
chr1	12040237	12073571	12049225	12071622	+	ENSG00000116688	ENST00000235329; ENST00000412236; ENST00000444836; ENST00000484391; ENST00000490079; ENST00000497302	ENSP00000235329; ENSP00000412023; ENSP00000416338	MFN2	33334	22397	proteincoding
chr1	12077272	12077365	12077365	12077365	-	ENSG00000270914	ENST00000603287		RP5-1077B9.5	93	0	psuedogene
chr1	12079522	12092102	12081783	12092100	+	ENSG00000116691	ENST00000235332; ENST00000436478; ENST00000460823; ENST00000466860; ENST00000478299; ENST00000478749; ENST00000492256; ENST00000498685	ENSP00000235332; ENSP00000392417	MIIP	12580	10317	proteincoding
chr1	12084068	12084181	12084181	12084181	-	ENSG00000202461	ENST00000365591		Y_RNA	113	0	ncRNA
chr1	12096798	12097071	12097071	12097071	-	ENSG00000243539	ENST00000496974		RN7SL649P	273	0	ncRNA
chr1	12123433	12204264	12123655	12204264	+	ENSG00000120949	ENST00000263932; ENST00000413146; ENST00000417814; ENST00000479933; ENST00000514649	ENSP00000263932; ENSP00000390650; ENSP00000398337; ENSP00000421938	TNFRSF8	80831	80609	proteincoding
chr1	12137937	12138041	12138041	12138041	-	ENSG00000201135	ENST00000364265		RNU6-777P	104	0	ncRNA
chr1	12140349	12140604	12140604	12140604	-	ENSG00000227875	ENST00000439324		RP11-426M1.2	255	0	psuedogene
chr1	12227059	12269285	12227148	12269285	+	ENSG00000028137	ENST00000376259; ENST00000489921; ENST00000492361; ENST00000536782	ENSP00000365435; ENSP00000440425	TNFRSF1B	42226	42137	proteincoding
chr1	12251769	12251830	12251830	12251830	+	ENSG00000263676	ENST00000584158		MIR4632	61	0	ncRNA
chr1	12280850	12281166	12281166	12281166	-	ENSG00000225196	ENST00000453852		RP5-1118D24.2	316	0	psuedogene
chr1	12281204	12281328	12281328	12281328	-	ENSG00000252969	ENST00000517160		SNORA70	124	0	ncRNA
chr1	12290123	12572099	12294323	12572099	+	ENSG00000048707	ENST00000011700; ENST00000356315; ENST00000358136; ENST00000460333; ENST00000466732; ENST00000469054; ENST00000471923; ENST00000473099; ENST00000476045; ENST00000476169; ENST00000481484; ENST00000487188; ENST00000489961; ENST00000496628; ENST00000543710; ENST00000543766	ENSP00000011700; ENSP00000348666; ENSP00000350854; ENSP00000441122; ENSP00000444120; ENSP00000469344; ENSP00000473375	VPS13D	281976	277776	proteincoding
chr1	12567299	12567451	12567451	12567451	+	ENSG00000239149	ENST00000459326		SNORA59A	152	0	ncRNA
chr1	12587765	12588462	12588462	12588462	+	ENSG00000229484	ENST00000416696		RP5-888M10.2	697	0	lncRNA
chr1	12627938	12677737	12628368	12677353	-	ENSG00000162496	ENST00000376223; ENST00000430996; ENST00000464917; ENST00000482265	ENSP00000365397; ENSP00000387903	DHRS3	49799	48985	proteincoding
chr1	12629999	12630100	12630100	12630100	-	ENSG00000221340	ENST00000408413		RNU6ATAC18P	101	0	ncRNA
chr1	12678905	12679250	12679250	12679250	-	ENSG00000272482	ENST00000606790		RP11-474O21.5	345	0	lncRNA
chr1	12704565	12727097	12704565	12726746	+	ENSG00000204518	ENST00000376221	ENSP00000365395	AADACL4	22532	22181	proteincoding
chr1	12752924	12753036	12753036	12753036	+	ENSG00000226166	ENST00000436879		RP11-474O21.2	112	0	psuedogene
chr1	12776117	12788726	12776343	12785963	+	ENSG00000188984	ENST00000332530; ENST00000359318	ENSP00000333352; ENSP00000352268	AADACL3	12609	9620	proteincoding
chr1	12799692	12799796	12799796	12799796	+	ENSG00000238771	ENST00000458803		snoU13	104	0	ncRNA
chr1	12806162	12823847	12806378	12820884	+	ENSG00000157330	ENST00000288048; ENST00000376210; ENST00000474179	ENSP00000288048; ENSP00000365383	C1orf158	17685	14506	proteincoding
chr1	12834983	12838049	12835010	12837742	+	ENSG00000116726	ENST00000357726	ENSP00000350358	PRAMEF12	3066	2732	proteincoding
chr1	12851545	12856777	12853376	12856145	+	ENSG00000116721	ENST00000332296; ENST00000400814	ENSP00000332134; ENSP00000383616	PRAMEF1	5232	2769	proteincoding
chr1	12882548	12883022	12883022	12883022	-	ENSG00000228338	ENST00000438401		RP5-845O24.8	474	0	lncRNA
chr1	12884467	12891264	12884799	12888523	-	ENSG00000204513	ENST00000437584; ENST00000535591	ENSP00000391839; ENSP00000439551	PRAMEF11	6797	3724	proteincoding
chr1	12897977	12901210	12901210	12901210	-	ENSG00000231103	ENST00000438176		RP5-845O24.3	3233	0	psuedogene
chr1	12907260	12908578	12907260	12908142	-	ENSG00000179172	ENST00000317869	ENSP00000365370	HNRNPCL1	1318	882	proteincoding
chr1	12916940	12921764	12918864	12921634	+	ENSG00000120952	ENST00000240189	ENSP00000240189	PRAMEF2	4824	2770	proteincoding
chr1	12939044	12946025	12939364	12943215	-	ENSG00000243073	ENST00000235349	ENSP00000235349	PRAMEF4	6981	3851	proteincoding
chr1	12952726	12958101	12952746	12955678	-	ENSG00000187545	ENST00000235347	ENSP00000235347	PRAMEF10	5375	2932	proteincoding
chr1	12976449	12980569	12977512	12980233	+	ENSG00000204510	ENST00000330881; ENST00000361079	ENSP00000328915; ENSP00000354371	PRAMEF7	4120	2721	proteincoding
chr1	12982373	12982480	12982480	12982480	+	ENSG00000207434	ENST00000384703		RNU6-1072P	107	0	ncRNA
chr1	12985989	12988081	12988081	12988081	+	ENSG00000234064	ENST00000418187		RP11-450I1.2	2092	0	psuedogene
chr1	12998180	13117751	12998504	13112680	-	ENSG00000232423	ENST00000355096; ENST00000376182; ENST00000376189; ENST00000376192; ENST00000414205; ENST00000415464	ENSP00000347211; ENSP00000365353; ENSP00000365360; ENSP00000365363; ENSP00000393084; ENSP00000401281	PRAMEF6	119571	114176	proteincoding
chr1	13012965	13015755	13015755	13015755	-	ENSG00000250894	ENST00000504262		RP11-450I1.4	2790	0	psuedogene
chr1	13035542	13038381	13035542	13038381	+	ENSG00000204508	ENST00000376187	ENSP00000365358	PRAMEF22	2839	2839	proteincoding
chr1	13052393	13052998	13052725	13052998	-	ENSG00000239810	ENST00000436041	ENSP00000393136	WI2-3308P17.2	605	273	proteincoding
chr1	13108841	13112679	13112679	13112679	-	ENSG00000270601	ENST00000605221		PRAMEF23	3838	0	psuedogene
chr1	13123245	13126086	13126086	13126086	-	ENSG00000250113	ENST00000512015		RP13-221M14.6	2841	0	psuedogene
chr1	13140455	13145000	13145000	13145000	+	ENSG00000204505	ENST00000415919		PRAMEF25	4545	0	psuedogene
chr1	13146776	13147256	13147256	13147256	+	ENSG00000233336	ENST00000437631		RP13-221M14.2	480	0	lncRNA
chr1	13162644	13165443	13164468	13165443	-	ENSG00000229978	ENST00000434606; ENST00000448180		RP13-221M14.3	2799	975	psuedogene
chr1	13171870	13173157	13173157	13173157	-	ENSG00000236179	ENST00000458709		RP13-221M14.4	1287	0	psuedogene
chr1	13182959	13184326	13183872	13184326	-	ENSG00000179412	ENST00000323770; ENST00000449855		HNRNPCP5	1367	454	psuedogene
chr1	13196269	13199067	13199067	13199067	+	ENSG00000224199	ENST00000457244		WI2-2994D6.1	2798	0	psuedogene
chr1	13216355	13219581	13216687	13219581	-	ENSG00000229571	ENST00000423177	ENSP00000414869	PRAMEF26	3226	2894	proteincoding
chr1	13328195	13331692	13328832	13331671	-	ENSG00000204503	ENST00000353410; ENST00000376173	ENSP00000334892; ENSP00000365343	PRAMEF3	3497	2839	proteincoding
chr1	13351481	13354323	13354323	13354323	+	ENSG00000233394	ENST00000453094		RP11-248D7.2	2842	0	psuedogene
chr1	13359818	13369057	13364890	13368733	+	ENSG00000204502	ENST00000376168	ENSP00000365338	PRAMEF5	9239	3843	proteincoding
chr1	13379148	13381237	13381237	13381237	-	ENSG00000231219	ENST00000431596		RP11-219C24.8	2089	0	psuedogene
chr1	13384734	13384841	13384841	13384841	-	ENSG00000207511	ENST00000384780		RNU6-771P	107	0	ncRNA
chr1	13386645	13390765	13386981	13389702	-	ENSG00000182330	ENST00000357367	ENSP00000349931	PRAMEF8	4120	2721	proteincoding
chr1	13411550	13414482	13414482	13414482	+	ENSG00000237700	ENST00000437300		RP11-219C24.6	2932	0	psuedogene
chr1	13421175	13428191	13424002	13427859	+	ENSG00000204501	ENST00000376152	ENSP00000365322	PRAMEF9	7016	3857	proteincoding
chr1	13429633	13430113	13430113	13430113	+	ENSG00000228229	ENST00000432559		RP11-219C24.10	480	0	lncRNA
chr1	13447413	13452656	13448049	13450836	-	ENSG00000204495	ENST00000376132	ENSP00000365302	PRAMEF13	5243	2787	proteincoding
chr1	13474688	13477522	13474688	13477522	-	ENSG00000204491	ENST00000376126	ENSP00000365294	PRAMEF18	2834	2834	proteincoding
chr1	13495253	13498260	13495283	13498128	+	ENSG00000204488	ENST00000376121	ENSP00000365289	PRAMEF16	3007	2845	proteincoding
chr1	13516065	13526943	13521972	13526873	+	ENSG00000204486	ENST00000327795; ENST00000332192	ENSP00000331921; ENSP00000333197	PRAMEF21	10878	4901	proteincoding
chr1	13607430	13611550	13610487	13611550	-	ENSG00000204485	ENST00000359310; ENST00000457228		XX-FW84067D5.1	4120	1063	psuedogene
chr1	13632347	13635279	13635279	13635279	+	ENSG00000224581	ENST00000447851		XX-FW84067D5.2	2932	0	psuedogene
chr1	13641972	13648988	13644799	13648656	+	ENSG00000157358	ENST00000330087	ENSP00000330156	PRAMEF15	7016	3857	proteincoding
chr1	13668268	13673511	13668904	13671691	-	ENSG00000204481	ENST00000334600; ENST00000344998; ENST00000602491	ENSP00000334410; ENSP00000341333	PRAMEF14	5243	2787	proteincoding
chr1	13694888	13698405	13695524	13698358	-	ENSG00000204480	ENST00000376101; ENST00000540591	ENSP00000365269; ENSP00000446004	PRAMEF19	3517	2834	proteincoding
chr1	13716091	13719089	13716117	13718962	+	ENSG00000204479	ENST00000376098	ENSP00000365266	PRAMEF17	2998	2845	proteincoding
chr1	13736906	13747803	13742811	13747733	+	ENSG00000204478	ENST00000316412; ENST00000602960	ENSP00000346275; ENSP00000473584	PRAMEF20	10897	4922	proteincoding
chr1	13801444	13840543	13802313	13840088	-	ENSG00000162494	ENST00000376085	ENSP00000365253	LRRC38	39099	37775	proteincoding
chr1	13839714	13842765	13842765	13842765	+	ENSG00000259961	ENST00000563570		RP4-597A16.2	3051	0	lncRNA
chr1	13881495	13882189	13882189	13882189	+	ENSG00000215909	ENST00000401091		RP4-597A16.3	694	0	psuedogene
chr1	13909959	13944452	13910300	13942406	+	ENSG00000162493	ENST00000294489; ENST00000376057; ENST00000376061; ENST00000475043; ENST00000487038; ENST00000488631; ENST00000506205; ENST00000509009; ENST00000510906; ENST00000513143	ENSP00000294489; ENSP00000365225; ENSP00000365229; ENSP00000421742; ENSP00000422977; ENSP00000425304; ENSP00000426063; ENSP00000426210; ENSP00000426302; ENSP00000427537	PDPN	34493	32106	proteincoding
chr1	13949678	13949779	13949779	13949779	-	ENSG00000222952	ENST00000411020		RNA5SP41	101	0	ncRNA
chr1	13950396	13950497	13950497	13950497	-	ENSG00000266358	ENST00000577470		AL359771.1	101	0	ncRNA
chr1	13983805	13986405	13986405	13986405	-	ENSG00000237445	ENST00000441809		CTA-520D8.2	2600	0	lncRNA
chr1	14022564	14022694	14022694	14022694	-	ENSG00000253085	ENST00000517276		SCARNA11	130	0	ncRNA
chr1	14026692	14151574	14042100	14149679	+	ENSG00000116731	ENST00000235372; ENST00000311066; ENST00000343137; ENST00000376048; ENST00000407521; ENST00000413440; ENST00000484063; ENST00000487453; ENST00000491134; ENST00000491815; ENST00000502724; ENST00000502727; ENST00000503842; ENST00000505823	ENSP00000235372; ENSP00000312352; ENSP00000341621; ENSP00000365216; ENSP00000384430; ENSP00000411103; ENSP00000423010; ENSP00000424253; ENSP00000425028; ENSP00000426737; ENSP00000474273	PRDM2	124882	107579	proteincoding
chr1	14450727	14450830	14450830	14450830	-	ENSG00000252151	ENST00000516342		RNU6-1265P	103	0	ncRNA
chr1	14548385	14549613	14549613	14549613	-	ENSG00000231606	ENST00000449215		RP11-344F13.1	1228	0	lncRNA
chr1	14675449	14677518	14677518	14677518	-	ENSG00000234593	ENST00000447908		RP4-704D23.1	2069	0	lncRNA
chr1	14925199	15444539	14925493	15441131	+	ENSG00000189337	ENST00000361144; ENST00000376028; ENST00000376030; ENST00000400797; ENST00000400798; ENST00000422387; ENST00000491547; ENST00000503743	ENSP00000354727; ENSP00000365196; ENSP00000365198; ENSP00000383601; ENSP00000383602; ENSP00000391728; ENSP00000426015	KAZN	519340	515638	proteincoding
chr1	15018624	15019109	15019109	15019109	-	ENSG00000235829	ENST00000416175		TBCAP2	485	0	psuedogene
chr1	15442447	15478960	15478898	15478960	-	ENSG00000175147	ENST00000310916; ENST00000404665		TMEM51-AS1	36513	62	lncRNA
chr1	15479027	15546976	15541583	15546239	+	ENSG00000171729	ENST00000376008; ENST00000376014; ENST00000400796; ENST00000428417; ENST00000434578; ENST00000451326	ENSP00000365176; ENSP00000365182; ENSP00000383600; ENSP00000394899; ENSP00000409665; ENSP00000412298	TMEM51	67949	4656	proteincoding
chr1	15490839	15497813	15490839	15497774	-	ENSG00000204464	ENST00000376005; ENST00000424792	ENSP00000365173; ENSP00000404472	C1orf195	6974	6935	proteincoding
chr1	15518323	15519341	15519341	15519341	-	ENSG00000215720	ENST00000400795		RP1-21O18.3	1018	0	psuedogene
chr1	15573767	15726779	15573775	15726779	+	ENSG00000142621	ENST00000314668; ENST00000314740; ENST00000358897; ENST00000375995; ENST00000375996; ENST00000375997; ENST00000375998; ENST00000375999; ENST00000401090; ENST00000417793; ENST00000433640; ENST00000444385; ENST00000459961; ENST00000462113; ENST00000471347; ENST00000472086; ENST00000472131; ENST00000472449; ENST00000477846; ENST00000481324; ENST00000483120; ENST00000483694; ENST00000495195; ENST0000…	ENSP00000318812; ENSP00000322979; ENSP00000351770; ENSP00000365163; ENSP00000365165; ENSP00000365166; ENSP00000365167; ENSP00000383868; ENSP00000399819; ENSP00000402241; ENSP00000407615; ENSP00000432147; ENSP00000434909; ENSP00000436559	FHAD1	153012	153004	proteincoding
chr1	15653175	15670372	15670372	15670372	-	ENSG00000233485	ENST00000428747		RP3-467K16.2	17197	0	lncRNA
chr1	15660661	15661960	15661960	15661960	-	ENSG00000236045	ENST00000439788		RP3-467K16.7	1299	0	lncRNA
chr1	15729474	15735929	15735929	15735929	-	ENSG00000228140	ENST00000427824		RP3-467K16.4	6455	0	lncRNA
chr1	15736390	15756839	15736467	15755220	+	ENSG00000142634	ENST00000375980; ENST00000445566	ENSP00000365147; ENSP00000395153	EFHD2	20449	18753	proteincoding
chr1	15764934	15775737	15764960	15773149	+	ENSG00000162438	ENST00000375943; ENST00000375949; ENST00000476813; ENST00000483406	ENSP00000365110; ENSP00000365116	CTRC	10803	8189	proteincoding
chr1	15783222	15798586	15783248	15798502	+	ENSG00000142615	ENST00000359621; ENST00000459653; ENST00000497590	ENSP00000352639	CELA2A	15364	15254	proteincoding
chr1	15792403	15817895	15802620	15817890	+	ENSG00000215704	ENST00000375910; ENST00000422901; ENST00000488764; ENST00000494280	ENSP00000365075; ENSP00000399811	CELA2B	25492	15270	proteincoding
chr1	15817326	15853029	15819437	15853029	-	ENSG00000132906	ENST00000333868; ENST00000348549; ENST00000375890; ENST00000400777; ENST00000424908; ENST00000440484; ENST00000447522; ENST00000469637; ENST00000474305; ENST00000546424; ENST00000546969	ENSP00000255256; ENSP00000330237; ENSP00000365051; ENSP00000383588; ENSP00000396540; ENSP00000408691; ENSP00000411304; ENSP00000449216; ENSP00000449584	CASP9	35703	33592	proteincoding
chr1	15853307	15918874	15855600	15918874	+	ENSG00000116138	ENST00000375838; ENST00000375847; ENST00000375849; ENST00000472665; ENST00000475133; ENST00000479655; ENST00000483270; ENST00000490811; ENST00000495523	ENSP00000364998; ENSP00000365007; ENSP00000365009; ENSP00000431886; ENSP00000431982	DNAJC16	65567	63274	proteincoding
chr1	15868659	15868799	15868799	15868799	+	ENSG00000251866	ENST00000516057		SCARNA21	140	0	ncRNA
chr1	15892105	15892451	15892451	15892451	-	ENSG00000272510	ENST00000606186		RP4-680D5.8	346	0	lncRNA
chr1	15898847	15911605	15900145	15911462	-	ENSG00000116771	ENST00000375826	ENSP00000364986	AGMAT	12758	11317	proteincoding
chr1	15912630	15930121	15930121	15930121	-	ENSG00000237301	ENST00000428945		RP4-680D5.2	17491	0	lncRNA
chr1	15931076	15931538	15931538	15931538	+	ENSG00000235084	ENST00000420030; ENST00000454346		CHCHD2P6	462	0	psuedogene
chr1	15934572	15934640	15934640	15934640	-	ENSG00000252417	ENST00000516608		RNU7-179P	68	0	ncRNA
chr1	15941137	15941362	15941362	15941362	-	ENSG00000236500	ENST00000422383		RP4-680D5.4	225	0	psuedogene
chr1	15943994	15995539	15944165	15983480	+	ENSG00000197312	ENST00000320153; ENST00000480945; ENST00000483899; ENST00000486680; ENST00000546927; ENST00000548451	ENSP00000417748; ENSP00000448878; ENSP00000449475	DDI2	51545	39315	proteincoding
chr1	15986363	15988217	15986363	15988217	+	ENSG00000215695	ENST00000345034	ENSP00000341963	RSC1A1	1854	1854	proteincoding
chr1	16009367	16009623	16009623	16009623	-	ENSG00000271742	ENST00000606262		RP4-680D5.9	256	0	lncRNA
chr1	16010826	16061264	16011053	16060610	+	ENSG00000116786	ENST00000375793; ENST00000375799; ENST00000462455; ENST00000477849	ENSP00000364950; ENSP00000364956	PLEKHM2	50438	49557	proteincoding
chr1	16010966	16011053	16011053	16011053	+	ENSG00000264048	ENST00000584345		AL121992.1	87	0	ncRNA
chr1	16049213	16063391	16063391	16063391	-	ENSG00000237938	ENST00000453804		RP11-288I21.1	14178	0	lncRNA
chr1	16062899	16067891	16062980	16066057	+	ENSG00000162461	ENST00000294454; ENST00000465495; ENST00000489568	ENSP00000294454	SLC25A34	4992	3077	proteincoding
chr1	16066545	16076391	16076391	16076391	-	ENSG00000224459	ENST00000418525		RP11-169K16.4	9846	0	lncRNA
chr1	16068916	16074477	16069054	16074127	+	ENSG00000162460	ENST00000375782; ENST00000465575	ENSP00000364938	TMEM82	5561	5073	proteincoding
chr1	16083101	16113089	16091478	16111333	+	ENSG00000162458	ENST00000332305; ENST00000375766; ENST00000375771; ENST00000400773; ENST00000430076; ENST00000431771; ENST00000441801; ENST00000483633; ENST00000496928; ENST00000502638; ENST00000502739; ENST00000508310; ENST00000509138; ENST00000510393; ENST00000510929; ENST00000514156	ENSP00000364920; ENSP00000364921; ENSP00000364926; ENSP00000383584; ENSP00000387595; ENSP00000402401; ENSP00000416387; ENSP00000421764; ENSP00000421885; ENSP00000422075; ENSP00000422862; ENSP00000423471; ENSP00000424920; ENSP00000427052	FBLIM1	29988	19855	proteincoding
chr1	16119290	16119780	16119780	16119780	+	ENSG00000224321	ENST00000431782		RP11-169K16.6	490	0	psuedogene
chr1	16133678	16134194	16134144	16134194	-	ENSG00000233954	ENST00000483273; ENST00000538385		RP11-169K16.7	516	50	psuedogene
chr1	16154723	16155167	16155164	16155167	+	ENSG00000178715	ENST00000321418; ENST00000395968		RP11-169K16.8	444	3	psuedogene
chr1	16160559	16174642	16162355	16174642	-	ENSG00000179743	ENST00000317122; ENST00000535249		RP11-169K16.9	14083	12287	lncRNA
chr1	16174358	16266955	16174562	16266039	+	ENSG00000065526	ENST00000375759; ENST00000438066; ENST00000442985; ENST00000471538; ENST00000487496	ENSP00000364912; ENSP00000388021; ENSP00000400914	SPEN	92597	91477	proteincoding
chr1	16237391	16237492	16237492	16237492	+	ENSG00000238818	ENST00000459258		snoU13	101	0	ncRNA
chr1	16244192	16244403	16244403	16244403	-	ENSG00000270620	ENST00000604816		RP1-134O19.3	211	0	psuedogene
chr1	16268363	16302627	16268463	16302599	-	ENSG00000116809	ENST00000375733; ENST00000375743; ENST00000440560; ENST00000444358; ENST00000448462; ENST00000462525; ENST00000464719; ENST00000471805; ENST00000472658; ENST00000474511; ENST00000479282; ENST00000487785; ENST00000488008; ENST00000490899; ENST00000492834; ENST00000494020; ENST00000537142	ENSP00000364885; ENSP00000364895; ENSP00000391002; ENSP00000400827; ENSP00000408483; ENSP00000438529	ZBTB17	34264	34136	proteincoding
chr1	16296126	16296689	16296689	16296689	+	ENSG00000234607	ENST00000416882		RP11-5P18.1	563	0	psuedogene
chr1	16314676	16314936	16314936	16314936	+	ENSG00000231353	ENST00000424379		RP11-5P18.3	260	0	psuedogene
chr1	16316365	16321246	16321246	16321246	+	ENSG00000224966	ENST00000505954		TBC1D3P6	4881	0	psuedogene
chr1	16330730	16335302	16330798	16332841	+	ENSG00000183888	ENST00000329454	ENSP00000332162	C1orf64	4572	2043	proteincoding
chr1	16332654	16333166	16333166	16333166	-	ENSG00000233078	ENST00000437156		RP11-5P18.5	512	0	lncRNA
chr1	16340522	16346089	16342074	16345964	-	ENSG00000173641	ENST00000311890; ENST00000375718; ENST00000406363; ENST00000411503; ENST00000442459; ENST00000463576; ENST00000487046; ENST00000545268	ENSP00000310111; ENSP00000364870; ENSP00000385472; ENSP00000391578; ENSP00000417966; ENSP00000419477; ENSP00000445013	HSPB7	5567	3890	proteincoding
chr1	16345369	16360545	16348232	16360545	+	ENSG00000186510	ENST00000331433; ENST00000375692; ENST00000420078; ENST00000439316; ENST00000464764; ENST00000477360; ENST00000491433; ENST00000495784	ENSP00000332771; ENSP00000364844; ENSP00000410353; ENSP00000414445	CLCNKA	15176	12313	proteincoding
chr1	16361672	16366524	16366524	16366524	-	ENSG00000232456	ENST00000447882		RP11-5P18.10	4852	0	psuedogene
chr1	16370271	16383803	16370987	16383780	+	ENSG00000184908	ENST00000375667; ENST00000375679; ENST00000431772	ENSP00000364819; ENSP00000364831; ENSP00000389344	CLCNKB	13532	12793	proteincoding
chr1	16384263	16400127	16384931	16400127	-	ENSG00000185519	ENST00000375662; ENST00000494078	ENSP00000364814	FAM131C	15864	15196	proteincoding
chr1	16450831	16482582	16451709	16482547	-	ENSG00000142627	ENST00000358432; ENST00000461614; ENST00000462805; ENST00000480202	ENSP00000351209	EPHA2	31751	30838	proteincoding
chr1	16481705	16483824	16483824	16483824	+	ENSG00000227959	ENST00000424774		RP11-276H7.2	2119	0	lncRNA
chr1	16485760	16488378	16488378	16488378	+	ENSG00000224621	ENST00000426353		RP11-276H7.3	2618	0	lncRNA
chr1	16524348	16539104	16525081	16535549	-	ENSG00000142632	ENST00000270747; ENST00000441785; ENST00000449495; ENST00000471928; ENST00000478117; ENST00000478210	ENSP00000270747; ENSP00000391145; ENSP00000414370	ARHGEF19	14756	10468	proteincoding
chr1	16524348	16524852	16524852	16524852	+	ENSG00000234166	ENST00000457809		ARHGEF19-AS1	504	0	lncRNA
chr1	16542403	16554522	16543655	16554522	-	ENSG00000237276	ENST00000442385; ENST00000475369; ENST00000602586		ANO7P1	12119	10867	psuedogene
chr1	16555367	16556038	16555367	16556038	-	ENSG00000204377	ENST00000375605	ENSP00000364755	C1orf134	671	671	proteincoding
chr1	16558194	16563657	16558542	16563237	-	ENSG00000132881	ENST00000375599; ENST00000434014	ENSP00000364749; ENSP00000406390	RSG1	5463	4695	proteincoding
chr1	16567707	16567893	16567893	16567893	-	ENSG00000233929	ENST00000421314		MT1XP1	186	0	psuedogene
chr1	16573333	16678949	16577164	16641913	-	ENSG00000037637	ENST00000375592; ENST00000444116; ENST00000456164; ENST00000478089	ENSP00000364742; ENSP00000412416; ENSP00000415663	FBXO42	105616	64749	proteincoding
chr1	16679069	16724640	16693752	16721885	+	ENSG00000055070	ENST00000375590; ENST00000401088; ENST00000401089; ENST00000471507; ENST00000472351; ENST00000472461; ENST00000475078; ENST00000475554; ENST00000476423; ENST00000486763; ENST00000492354	ENSP00000364740; ENSP00000383866; ENSP00000383867; ENSP00000418012; ENSP00000419589; ENSP00000420441	SZRD1	45571	28133	proteincoding
chr1	16695644	16696025	16696025	16696025	-	ENSG00000226457	ENST00000445689		RP11-430L17.1	381	0	psuedogene
chr1	16713611	16763919	16713789	16763888	-	ENSG00000187144	ENST00000335496; ENST00000375577; ENST00000466212; ENST00000491418; ENST00000540400	ENSP00000335612; ENSP00000364727; ENSP00000420753; ENSP00000440046	SPATA21	50308	50099	proteincoding
chr1	16767166	16786573	16767256	16786572	+	ENSG00000157191	ENST00000337132; ENST00000406746; ENST00000443980; ENST00000457722; ENST00000459640; ENST00000486390; ENST00000492095; ENST00000496239; ENST00000504551; ENST00000504858; ENST00000508680; ENST00000509727; ENST00000513161	ENSP00000338746; ENSP00000383925; ENSP00000391942; ENSP00000407091; ENSP00000421335; ENSP00000421867; ENSP00000423213; ENSP00000424509; ENSP00000427620	NECAP2	19407	19316	proteincoding
chr1	16787442	16794976	16794976	16794976	+	ENSG00000226029	ENST00000457898		RP4-798A10.2	7534	0	lncRNA
chr1	16793930	16825752	16809836	16825752	-	ENSG00000080947	ENST00000263511; ENST00000420820; ENST00000589964; ENST00000590118; ENST00000591316; ENST00000591348		CROCCP3	31822	15916	psuedogene
chr1	16840616	16840780	16840780	16840780	-	ENSG00000206652	ENST00000383925		RNU1-1	164	0	ncRNA
chr1	16841139	16842249	16842249	16842249	+	ENSG00000261135	ENST00000562878		RP4-798A10.7	1110	0	lncRNA
chr1	16847188	16848291	16848291	16848291	+	ENSG00000224174	ENST00000452795		RP4-798A10.4	1103	0	lncRNA
chr1	16860380	16862144	16860719	16862144	-	ENSG00000233421	ENST00000415386; ENST00000516290		U1	1764	1425	lncRNA
chr1	16865560	16866070	16865560	16866070	+	ENSG00000268674	ENST00000601199	ENSP00000473163	FAM231B	510	510	proteincoding
chr1	16875145	16879026	16879026	16879026	-	ENSG00000225710	ENST00000438396		RP5-875O13.6	3881	0	psuedogene
chr1	16875408	16875482	16875482	16875482	+	ENSG00000266584	ENST00000577341		AL355149.1	74	0	ncRNA
chr1	16888813	16940057	16890437	16940057	-	ENSG00000219481	ENST00000287968; ENST00000392963; ENST00000420031; ENST00000420513; ENST00000430580; ENST00000432949; ENST00000449853; ENST00000599069; ENST00000599908	ENSP00000473697; ENSP00000473795; ENSP00000474352; ENSP00000474456; ENSP00000474816	NBPF1	51244	49620	proteincoding
chr1	16943885	16944224	16944224	16944224	+	ENSG00000271732	ENST00000607700		RP5-1182A14.5	339	0	lncRNA
chr1	16944750	16971178	16957401	16971178	-	ENSG00000215908	ENST00000362058; ENST00000412962; ENST00000540383		CROCCP2	26428	13777	lncRNA
chr1	16972068	16976914	16974871	16976914	+	ENSG00000186301	ENST00000334429; ENST00000418421; ENST00000457982		MST1P2	4846	2043	psuedogene
chr1	16993279	16993443	16993443	16993443	-	ENSG00000207513	ENST00000384782		RNU1-3	164	0	ncRNA
chr1	16999497	17000007	16999497	17000007	+	ENSG00000237847	ENST00000434336	ENSP00000408511	FAM231A	510	510	proteincoding
chr1	17007749	17007823	17007823	17007823	+	ENSG00000264742	ENST00000584111		AL021920.1	74	0	ncRNA
chr1	17012115	17012550	17012550	17012550	-	ENSG00000236698	ENST00000419267		EIF1AXP1	435	0	psuedogene
chr1	17013833	17046652	17018804	17046652	-	ENSG00000268869	ENST00000270691; ENST00000414828; ENST00000492551; ENST00000535711		ESPNP	32819	27848	psuedogene
chr1	17060446	17060956	17060446	17060956	-	ENSG00000268991	ENST00000600179	ENSP00000470910	FAM231C	510	510	proteincoding
chr1	17066767	17299474	17248513	17298941	+	ENSG00000058453	ENST00000375541; ENST00000445545; ENST00000465021; ENST00000465291; ENST00000466256; ENST00000467715; ENST00000467938; ENST00000477773; ENST00000486318; ENST00000492631; ENST00000494191; ENST00000497654; ENST00000498688	ENSP00000364691; ENSP00000402626	CROCC	232707	50428	proteincoding
chr1	17067010	17067174	17067174	17067174	+	ENSG00000207389	ENST00000384659		RNU1-4	164	0	ncRNA
chr1	17076727	17077459	17077459	17077459	+	ENSG00000227684	ENST00000457096		CROCCP4	732	0	psuedogene
chr1	17081404	17096732	17085318	17096732	-	ENSG00000186715	ENST00000389184; ENST00000442552; ENST00000455405; ENST00000544155; ENST00000545160		MST1L	15328	11414	psuedogene
chr1	17177751	17179624	17179294	17179624	-	ENSG00000223643	ENST00000414340; ENST00000422345		RP11-108M9.1	1873	330	lncRNA
chr1	17181901	17185779	17185779	17185779	+	ENSG00000230239	ENST00000414128		RP11-108M9.2	3878	0	lncRNA
chr1	17185443	17185516	17185516	17185516	-	ENSG00000263811	ENST00000583661		MIR3675	73	0	ncRNA
chr1	17197439	17200587	17200346	17200587	+	ENSG00000228549	ENST00000362684; ENST00000438002; ENST00000451828; ENST00000453554; ENST00000457856		U1	3148	241	lncRNA
chr1	17215032	17216144	17215868	17216144	-	ENSG00000238142	ENST00000416869; ENST00000422124; ENST00000457075		RP11-108M9.4	1112	276	lncRNA
chr1	17215589	17216097	17216097	17216097	+	ENSG00000235241	ENST00000453917		RP11-108M9.5	508	0	psuedogene
chr1	17222474	17222638	17222638	17222638	+	ENSG00000207005	ENST00000384278		RNU1-2	164	0	ncRNA
chr1	17230833	17231271	17231271	17231271	-	ENSG00000272426	ENST00000606899		RP11-108M9.6	438	0	lncRNA
chr1	17300996	17307330	17301414	17307127	-	ENSG00000117122	ENST00000375534; ENST00000375535; ENST00000438542; ENST00000476788; ENST00000478684; ENST00000490075; ENST00000492598	ENSP00000364684; ENSP00000364685; ENSP00000417029	MFAP2	6334	5713	proteincoding
chr1	17305420	17331586	17331586	17331586	+	ENSG00000226526	ENST00000446261		RP1-37C10.3	26166	0	lncRNA
chr1	17312452	17338423	17312479	17338233	-	ENSG00000159363	ENST00000326735; ENST00000341676; ENST00000452699; ENST00000463860; ENST00000466561; ENST00000502418; ENST00000502860; ENST00000503552; ENST00000506174; ENST00000508222; ENST00000509392; ENST00000509619; ENST00000510069; ENST00000511957	ENSP00000327214; ENSP00000341115; ENSP00000413307; ENSP00000421126; ENSP00000422227; ENSP00000422668; ENSP00000423065; ENSP00000424313; ENSP00000424393; ENSP00000427241	ATP13A2	25971	25754	proteincoding
chr1	17345216	17380665	17345375	17380526	-	ENSG00000117118	ENST00000375499; ENST00000463045; ENST00000466613; ENST00000475049; ENST00000475506; ENST00000485092; ENST00000485515; ENST00000491274	ENSP00000364649	SDHB	35449	35151	proteincoding
chr1	17393255	17445948	17395538	17445866	-	ENSG00000117115	ENST00000375481; ENST00000375486; ENST00000444885; ENST00000466151; ENST00000479534	ENSP00000364630; ENSP00000364635; ENSP00000405894	PADI2	52693	50328	proteincoding
chr1	17484691	17484779	17484779	17484779	+	ENSG00000252180	ENST00000516371		Y_RNA	88	0	ncRNA
chr1	17516277	17524112	17524112	17524112	+	ENSG00000204362	ENST00000412427		RP11-380J14.1	7835	0	lncRNA
chr1	17531620	17572500	17531712	17572499	+	ENSG00000142623	ENST00000375471; ENST00000413717; ENST00000460293; ENST00000483501; ENST00000536552; ENST00000537499	ENSP00000364620; ENSP00000396697; ENSP00000444032; ENSP00000444833	PADI1	40880	40787	proteincoding
chr1	17575592	17610728	17575632	17609574	+	ENSG00000142619	ENST00000375460	ENSP00000364609	PADI3	35136	33942	proteincoding
chr1	17604383	17604470	17604470	17604470	+	ENSG00000266634	ENST00000582732		MIR3972	87	0	ncRNA
chr1	17634689	17690499	17634717	17690250	+	ENSG00000159339	ENST00000375448; ENST00000375453; ENST00000467001; ENST00000468945; ENST00000487048	ENSP00000364597; ENSP00000364602	PADI4	55810	55533	proteincoding
chr1	17655506	17676070	17655506	17676070	-	ENSG00000269468	ENST00000602074	ENSP00000469040	AC004824.2	20564	20564	proteincoding
chr1	17698690	17728195	17728195	17728195	+	ENSG00000256049	ENST00000358481; ENST00000434762		PADI6	29505	0	lncRNA
chr1	17733255	17766220	17735542	17765010	-	ENSG00000179051	ENST00000375433; ENST00000375436; ENST00000474892	ENSP00000364582; ENSP00000364585	RCC2	32965	29468	proteincoding
chr1	17733255	17733878	17733878	17733878	+	ENSG00000227751	ENST00000439577		RP1-20B21.4	623	0	lncRNA
chr1	17740126	17740190	17740190	17740190	-	ENSG00000266727	ENST00000583469		AC004824.1	64	0	ncRNA
chr1	17776258	17776359	17776359	17776359	+	ENSG00000239020	ENST00000458798		snoU13	101	0	ncRNA
chr1	17866329	18024369	17907090	18024369	+	ENSG00000074964	ENST00000167825; ENST00000361221; ENST00000375408; ENST00000375415; ENST00000375420; ENST00000434513; ENST00000452522; ENST00000466782; ENST00000469726; ENST00000475356; ENST00000482359; ENST00000482892; ENST00000495593	ENSP00000167825; ENSP00000355060; ENSP00000364557; ENSP00000364564; ENSP00000364569; ENSP00000394621; ENSP00000399401	ARHGEF10L	158040	117279	proteincoding
chr1	18044181	18076473	18076473	18076473	+	ENSG00000236648	ENST00000430540		RP11-473A10.2	32292	0	lncRNA
chr1	18081807	18153558	18149503	18153014	+	ENSG00000117148	ENST00000375406	ENSP00000364555	ACTL8	71751	3511	proteincoding
chr1	18392150	18400906	18400906	18400906	+	ENSG00000261781	ENST00000569711		RP11-174G17.2	8756	0	lncRNA
chr1	18434239	18704977	18434622	18704977	+	ENSG00000117154	ENST00000251296; ENST00000412684; ENST00000473951; ENST00000497331	ENSP00000251296; ENSP00000388681	IGSF21	270738	270355	proteincoding
chr1	18493422	18505840	18505840	18505840	-	ENSG00000230035	ENST00000419667		RP11-174G17	12418	0	lncRNA
chr1	18712322	18715008	18715008	18715008	+	ENSG00000225387	ENST00000420211		RP11-422P22.1	2686	0	lncRNA
chr1	18807423	18812478	18807475	18809809	+	ENSG00000179023	ENST00000400664	ENSP00000383505	KLHDC7A	5055	2334	proteincoding
chr1	18839611	18839881	18839877	18839881	+	ENSG00000235282	ENST00000441355; ENST00000596113		RP1-8B22.1	270	4	psuedogene
chr1	18921907	18922130	18922130	18922130	+	ENSG00000225478	ENST00000450125		RP1-8B22.2	223	0	psuedogene
chr1	18957499	19075360	18958097	19071423	+	ENSG00000009709	ENST00000375375; ENST00000400661; ENST00000420770	ENSP00000364524; ENSP00000383502; ENSP00000403389	PAX7	117861	113326	proteincoding
chr1	19166092	19186176	19166092	19186154	-	ENSG00000179002	ENST00000375371	ENSP00000364520	TAS1R2	20084	20062	proteincoding
chr1	19175766	19247615	19235054	19247615	-	ENSG00000255275	ENST00000494072	ENSP00000455952	RP13-279N23.2	71849	12561	proteincoding
chr1	19197925	19229275	19199338	19229017	-	ENSG00000159423	ENST00000290597; ENST00000375341; ENST00000432718; ENST00000454547; ENST00000538309; ENST00000538839	ENSP00000290597; ENSP00000364490; ENSP00000393209; ENSP00000442988; ENSP00000446071	ALDH4A1	31350	29679	proteincoding
chr1	19209695	19209769	19209769	19209769	-	ENSG00000265606	ENST00000577305		MIR4695	74	0	ncRNA
chr1	19223564	19223642	19223642	19223642	-	ENSG00000221662	ENST00000408735		MIR1290	78	0	ncRNA
chr1	19230774	19283180	19235054	19282826	-	ENSG00000169991	ENST00000355609; ENST00000416166; ENST00000455833	ENSP00000347820; ENSP00000387941; ENSP00000394655	IFFO2	52406	47772	proteincoding
chr1	19398603	19402005	19402005	19402005	-	ENSG00000272084	ENST00000606379		RP5-1126H10.2	3402	0	lncRNA
chr1	19400999	19536770	19401325	19536742	-	ENSG00000127481	ENST00000375217; ENST00000375218; ENST00000375224; ENST00000375225; ENST00000375226; ENST00000375254; ENST00000375267; ENST00000417040; ENST00000419533; ENST00000425413; ENST00000429347; ENST00000459947; ENST00000465036; ENST00000466969; ENST00000467272; ENST00000475973; ENST00000483922; ENST00000486515; ENST00000492606; ENST00000494503; ENST00000497018; ENST00000543981	ENSP00000364365; ENSP00000364366; ENSP00000364372; ENSP00000364373; ENSP00000364374; ENSP00000364403; ENSP00000364416; ENSP00000394173; ENSP00000395313; ENSP00000404897; ENSP00000444070	UBR4	135771	135417	proteincoding
chr1	19410045	19410145	19410145	19410145	-	ENSG00000266098	ENST00000582644		AL137127.1	100	0	ncRNA
chr1	19536994	19567198	19567198	19567198	+	ENSG00000230424	ENST00000437898		RP1-43E13.2	30204	0	lncRNA
chr1	19542157	19578046	19545796	19578021	-	ENSG00000127463	ENST00000356068; ENST00000375199; ENST00000375208; ENST00000461353; ENST00000462505; ENST00000467423; ENST00000475079; ENST00000477853; ENST00000480380; ENST00000486238; ENST00000486405; ENST00000488681; ENST00000494770; ENST00000496654	ENSP00000364329; ENSP00000364345; ENSP00000364354; ENSP00000417070; ENSP00000418481; ENSP00000419345; ENSP00000420608	EMC1	35889	32225	proteincoding
chr1	19578032	19586622	19578329	19585324	+	ENSG00000053372	ENST00000330263; ENST00000479559; ENST00000493700	ENSP00000364320	MRTO4	8590	6995	proteincoding
chr1	19592475	19600688	19593793	19600568	-	ENSG00000211454	ENST00000420396; ENST00000429712; ENST00000457194; ENST00000493176	ENSP00000402491; ENSP00000406430; ENSP00000411913	AKR7L	8213	6775	proteincoding
chr1	19609051	19615744	19609224	19615203	-	ENSG00000162482	ENST00000361640	ENSP00000355377	AKR7A3	6693	5979	proteincoding
chr1	19623573	19624397	19624397	19624397	+	ENSG00000270728	ENST00000604801		RP4-657E11.10	824	0	psuedogene
chr1	19630458	19638640	19630718	19638618	-	ENSG00000053371	ENST00000235835; ENST00000330072; ENST00000481966; ENST00000489286; ENST00000492217	ENSP00000235835; ENSP00000339084; ENSP00000417891; ENSP00000419936	AKR7A2	8182	7900	proteincoding
chr1	19631569	19631676	19631676	19631676	-	ENSG00000200403	ENST00000363533		RNU6-1099P	107	0	ncRNA
chr1	19638819	19655794	19644171	19655137	+	ENSG00000040487	ENST00000375153; ENST00000375155; ENST00000400548; ENST00000432465; ENST00000469076; ENST00000497827	ENSP00000364295; ENSP00000364297; ENSP00000383395; ENSP00000404701; ENSP00000431417; ENSP00000433620	PQLC2	16975	10966	proteincoding
chr1	19646298	19646554	19646554	19646554	-	ENSG00000265192	ENST00000583604		RN7SL85P	256	0	ncRNA
chr1	19665266	19812066	19666023	19812033	-	ENSG00000077549	ENST00000264202; ENST00000264203; ENST00000375142; ENST00000375144; ENST00000401084; ENST00000413711; ENST00000433834; ENST00000457768; ENST00000459967; ENST00000482808; ENST00000489607	ENSP00000264202; ENSP00000264203; ENSP00000364284; ENSP00000364286; ENSP00000383862; ENSP00000392781; ENSP00000400757; ENSP00000401010	CAPZB	146800	146010	proteincoding
chr1	19750877	19751163	19751163	19751163	+	ENSG00000240490	ENST00000481521		RN7SL277P	286	0	ncRNA
chr1	19837086	19837227	19837227	19837227	+	ENSG00000201609	ENST00000364739		RNU4-28P	141	0	ncRNA
chr1	19858663	19858768	19858768	19858768	-	ENSG00000239027	ENST00000458906		snoU13	105	0	ncRNA
chr1	19918295	19923326	19923326	19923326	-	ENSG00000235185	ENST00000416470		RP5-1056L3.1	5031	0	lncRNA
chr1	19923472	19984549	19923560	19983622	+	ENSG00000270136	ENST00000602293; ENST00000602384; ENST00000602450; ENST00000602662	ENSP00000473256; ENSP00000473403; ENSP00000473411; ENSP00000473550	MINOS1-NBL1	61077	60062	proteincoding
chr1	19923476	19956314	19923539	19953123	+	ENSG00000173436	ENST00000322753; ENST00000462646; ENST00000467029; ENST00000479642; ENST00000481464; ENST00000485362; ENST00000486890; ENST00000498067; ENST00000498642	ENSP00000325562	MINOS1	32838	29584	proteincoding
chr1	19934607	19935062	19935062	19935062	+	ENSG00000226396	ENST00000457263		RPS14P3	455	0	psuedogene
chr1	19967047	19984945	19969805	19983622	+	ENSG00000158747	ENST00000289749; ENST00000375136; ENST00000425400; ENST00000427894; ENST00000428975; ENST00000439278; ENST00000439664; ENST00000451758; ENST00000548815	ENSP00000289749; ENSP00000364278; ENSP00000390607; ENSP00000391858; ENSP00000394079; ENSP00000399333; ENSP00000400250; ENSP00000412419; ENSP00000449007	NBL1	17898	13817	proteincoding
chr1	19991779	20006055	19992246	20005861	+	ENSG00000158748	ENST00000289753	ENSP00000289753	HTR6	14276	13615	proteincoding
chr1	20008705	20126438	20009121	20126438	-	ENSG00000162542	ENST00000294543; ENST00000375122; ENST00000375127; ENST00000462171; ENST00000488449; ENST00000489135; ENST00000489814; ENST00000494342; ENST00000496528	ENSP00000294543; ENSP00000364264; ENSP00000364269	TMCO4	117733	117317	proteincoding
chr1	20140522	20141771	20140910	20141594	-	ENSG00000178828	ENST00000375121	ENSP00000364263	RNF186	1249	684	proteincoding
chr1	20140859	20145995	20145995	20145995	+	ENSG00000235434	ENST00000454736		RP11-91K11.2	5136	0	lncRNA
chr1	20209005	20239438	20209006	20234239	+	ENSG00000169914	ENST00000375120; ENST00000466697; ENST00000481686	ENSP00000364261	OTUD3	30433	25233	proteincoding
chr1	20246501	20250110	20246799	20250052	-	ENSG00000188784	ENST00000375116	ENSP00000364257	PLA2G2E	3609	3253	proteincoding
chr1	20297461	20297760	20297760	20297760	+	ENSG00000242688	ENST00000488028		RN7SL304P	299	0	ncRNA
chr1	20301924	20306932	20302193	20306909	-	ENSG00000188257	ENST00000375111; ENST00000400520; ENST00000461140; ENST00000469162; ENST00000482011; ENST00000491964; ENST00000496748	ENSP00000364252; ENSP00000383364	PLA2G2A	5008	4716	proteincoding
chr1	20354671	20417683	20396907	20417683	+	ENSG00000127472	ENST00000375108; ENST00000460175; ENST00000465698; ENST00000469069; ENST00000478803; ENST00000486277; ENST00000489871; ENST00000498348	ENSP00000364249	PLA2G5	63012	20776	proteincoding
chr1	20438431	20446050	20440606	20445991	-	ENSG00000117215	ENST00000375105	ENSP00000364246	PLA2G2D	7619	5385	proteincoding
chr1	20465818	20476879	20465920	20474894	+	ENSG00000158786	ENST00000375102; ENST00000465062	ENSP00000364243	PLA2G2F	11061	8974	proteincoding
chr1	20480830	20487061	20487059	20487061	+	ENSG00000227066	ENST00000417884; ENST00000431027		RP3-340N1.2	6231	2	lncRNA
chr1	20487745	20503917	20490483	20503856	-	ENSG00000187980	ENST00000247992; ENST00000429261; ENST00000495760	ENSP00000247992; ENSP00000389335	PLA2G2C	16172	13373	proteincoding
chr1	20510734	20512979	20512979	20512979	-	ENSG00000225986	ENST00000442226		UBXN10-AS1	2245	0	lncRNA
chr1	20512577	20522541	20517054	20517897	+	ENSG00000162543	ENST00000375099	ENSP00000364240	UBXN10	9964	843	proteincoding
chr1	20569587	20571148	20571148	20571148	+	ENSG00000228105	ENST00000435552		RP3-340N1.6	1561	0	lncRNA
chr1	20617411	20681387	20637094	20680756	+	ENSG00000158816	ENST00000289815; ENST00000289825; ENST00000375079; ENST00000375083; ENST00000467486; ENST00000473325; ENST00000485375; ENST00000525343; ENST00000530722; ENST00000534075	ENSP00000289815; ENSP00000289825; ENSP00000364220; ENSP00000364224; ENSP00000431194; ENSP00000432600; ENSP00000435623; ENSP00000437028; ENSP00000437095	VWA5B1	63976	43662	proteincoding
chr1	20620703	20649680	20649680	20649680	-	ENSG00000226664	ENST00000444923		RP4-745E8.2	28977	0	lncRNA
chr1	20687071	20757727	20755232	20757727	-	ENSG00000236963	ENST00000418743; ENST00000423486; ENST00000426428		LINC01141	70656	2495	lncRNA
chr1	20738796	20739746	20739746	20739746	-	ENSG00000226487	ENST00000421114		RP4-749H3.2	950	0	lncRNA
chr1	20808883	20812713	20810141	20811872	-	ENSG00000162545	ENST00000375078; ENST00000489020	ENSP00000364219	CAMK2N1	3830	1731	proteincoding
chr1	20825942	20834654	20827182	20834517	-	ENSG00000090432	ENST00000264198	ENSP00000264198	MUL1	8712	7335	proteincoding
chr1	20852481	20853244	20853244	20853244	+	ENSG00000215520	ENST00000443195		RPS4XP4	763	0	psuedogene
chr1	20878931	20881512	20879466	20880456	+	ENSG00000183114	ENST00000332947	ENSP00000331397	FAM43B	2581	990	proteincoding
chr1	20915440	20945401	20915622	20945396	+	ENSG00000158825	ENST00000375071; ENST00000461985	ENSP00000364212	CDA	29961	29774	proteincoding
chr1	20959947	20978004	20960041	20978003	+	ENSG00000158828	ENST00000321556; ENST00000400490; ENST00000492302	ENSP00000364204	PINK1	18057	17962	proteincoding
chr1	20969149	20978686	20978686	20978686	-	ENSG00000117242	ENST00000451424		PINK1-AS	9537	0	lncRNA
chr1	20976855	20977207	20977207	20977207	-	ENSG00000257033	ENST00000535128		AL391357.1	352	0	psuedogene
chr1	20978269	20988000	20978871	20987894	-	ENSG00000244038	ENST00000375048; ENST00000415136; ENST00000464364; ENST00000475210; ENST00000477229; ENST00000602624	ENSP00000364188; ENSP00000399457; ENSP00000473655; ENSP00000475634	DDOST	9731	9023	proteincoding
chr1	20990506	21044510	20991076	21044199	-	ENSG00000117245	ENST00000247986; ENST00000375044; ENST00000400463; ENST00000462858; ENST00000463389; ENST00000477167; ENST00000490034; ENST00000493818; ENST00000498225	ENSP00000247986; ENSP00000364184; ENSP00000383311	KIF17	54004	53123	proteincoding
chr1	21019226	21020506	21020506	21020506	-	ENSG00000235432	ENST00000440621		RP5-930J4.5	1280	0	psuedogene
chr1	21046224	21059330	21048284	21059330	-	ENSG00000189410	ENST00000375031; ENST00000444387; ENST00000447746; ENST00000460804; ENST00000517430; ENST00000518294; ENST00000519434	ENSP00000364171; ENSP00000406026; ENSP00000408509; ENSP00000428153; ENSP00000428656; ENSP00000430115	SH2D5	13106	11046	proteincoding
chr1	21059372	21060445	21060445	21060445	+	ENSG00000233069	ENST00000436642		RP5-930J4.2	1073	0	lncRNA
chr1	21069153	21113816	21071289	21107034	-	ENSG00000127483	ENST00000312239; ENST00000375000; ENST00000375003; ENST00000414993; ENST00000417710; ENST00000419490; ENST00000419948; ENST00000424732; ENST00000437575; ENST00000438032; ENST00000443615; ENST00000487117; ENST00000488722; ENST00000491748	ENSP00000312625; ENSP00000364139; ENSP00000364142; ENSP00000391281; ENSP00000391721; ENSP00000397656; ENSP00000401874; ENSP00000402096; ENSP00000402754; ENSP00000403039; ENSP00000405362	HP1BP3	44663	35745	proteincoding
chr1	21069479	21070455	21070455	21070455	+	ENSG00000203394	ENST00000413451		RP5-930J4.4	976	0	lncRNA
chr1	21132962	21503377	21133811	21438103	-	ENSG00000075151	ENST00000264211; ENST00000356916; ENST00000374927; ENST00000374933; ENST00000374935; ENST00000374937; ENST00000400422; ENST00000411888; ENST00000435383; ENST00000438975; ENST00000463775; ENST00000476088; ENST00000485722; ENST00000496705; ENST00000536266; ENST00000537738; ENST00000544689; ENST00000602326	ENSP00000264211; ENSP00000349386; ENSP00000364062; ENSP00000364071; ENSP00000364073; ENSP00000383274; ENSP00000395381; ENSP00000396083; ENSP00000442010; ENSP00000444401; ENSP00000444693; ENSP00000473510	EIF4G3	370415	304292	proteincoding
chr1	21167733	21167795	21167795	21167795	+	ENSG00000251914	ENST00000516105		RNU7-200P	62	0	ncRNA
chr1	21314806	21314925	21314925	21314925	-	ENSG00000221808	ENST00000408881		MIR1256	119	0	ncRNA
chr1	21330042	21330427	21330427	21330427	-	ENSG00000233072	ENST00000420703		RPS15AP6	385	0	psuedogene
chr1	21400131	21400246	21400246	21400246	-	ENSG00000236073	ENST00000431514		RP11-487E1.2	115	0	psuedogene
chr1	21487967	21488574	21488574	21488574	+	ENSG00000235112	ENST00000430808		HSPE1P27	607	0	psuedogene
chr1	21503058	21503122	21503122	21503122	-	ENSG00000266867	ENST00000584440		AL031005.1	64	0	ncRNA
chr1	21543739	21671997	21546447	21671871	-	ENSG00000117298	ENST00000264205; ENST00000357071; ENST00000374893; ENST00000415912; ENST00000436918; ENST00000463334; ENST00000470394; ENST00000473505; ENST00000481130; ENST00000526194; ENST00000527991; ENST00000528294; ENST00000531334	ENSP00000264205; ENSP00000349581; ENSP00000364028; ENSP00000388439; ENSP00000405088; ENSP00000431856; ENSP00000432860; ENSP00000436633	ECE1	128258	125424	proteincoding
chr1	21592574	21593744	21593744	21593744	+	ENSG00000236936	ENST00000416959		RP3-329E20.2	1170	0	lncRNA
chr1	21619782	21626267	21626267	21626267	+	ENSG00000231105	ENST00000449034		RP5-1071N3.1	6485	0	lncRNA
chr1	21724479	21724855	21724833	21724855	+	ENSG00000236216	ENST00000486095; ENST00000537790		PPP1R11P1	376	22	psuedogene
chr1	21737952	21739786	21739786	21739786	-	ENSG00000228823	ENST00000443127		RP11-293F5.8	1834	0	psuedogene
chr1	21742390	21743985	21743867	21743985	+	ENSG00000236009	ENST00000423921; ENST00000444647		RP11-293F5.1	1595	118	lncRNA
chr1	21751117	21754460	21754451	21754460	-	ENSG00000227001	ENST00000426482; ENST00000453025		NBPF2P	3343	9	psuedogene
chr1	21754795	21756030	21756029	21756030	+	ENSG00000187952	ENST00000481504; ENST00000544728		HS6ST1P1	1235	1	psuedogene
chr1	21760810	21764051	21764051	21764051	+	ENSG00000186543	ENST00000436658		CROCCP5	3241	0	psuedogene
chr1	21766620	21811498	21768851	21809879	+	ENSG00000142794	ENST00000318220; ENST00000318249; ENST00000342104; ENST00000434838; ENST00000454000; ENST00000467103; ENST00000469876; ENST00000475869; ENST00000477050; ENST00000478653; ENST00000485941; ENST00000486229	ENSP00000316739; ENSP00000316782; ENSP00000340336; ENSP00000391865; ENSP00000415711	NBPF3	44878	41028	proteincoding
chr1	21786248	21786575	21786575	21786575	-	ENSG00000176378	ENST00000455962		PFN1P10	327	0	psuedogene
chr1	21835857	21904905	21880574	21904141	+	ENSG00000162551	ENST00000374829; ENST00000374830; ENST00000374832; ENST00000374840; ENST00000425315; ENST00000468526; ENST00000539907; ENST00000540617	ENSP00000363962; ENSP00000363963; ENSP00000363965; ENSP00000363973; ENSP00000394765; ENSP00000437674; ENSP00000442672	ALPL	69048	23567	proteincoding
chr1	21912964	21917680	21917680	21917680	+	ENSG00000233431	ENST00000457706		RP11-63N8.3	4716	0	lncRNA
chr1	21918903	21919041	21919041	21919041	-	ENSG00000221781	ENST00000408854		AL359815.1	138	0	ncRNA
chr1	21922707	21995801	21924212	21995776	-	ENSG00000076864	ENST00000290101; ENST00000317967; ENST00000359708; ENST00000374757; ENST00000374761; ENST00000374763; ENST00000374765; ENST00000447293; ENST00000464457; ENST00000471600; ENST00000482984; ENST00000495204; ENST00000542643; ENST00000599760	ENSP00000290101; ENSP00000315420; ENSP00000352739; ENSP00000363893; ENSP00000363895; ENSP00000363897; ENSP00000392717; ENSP00000431364; ENSP00000434033; ENSP00000441661; ENSP00000470945	RAP1GAP	73094	71564	proteincoding
chr1	22004790	22110099	22005909	22109450	-	ENSG00000090686	ENST00000308271; ENST00000374730; ENST00000374732; ENST00000400301; ENST00000421625; ENST00000464577; ENST00000471752; ENST00000479177; ENST00000487880; ENST00000489108; ENST00000526044; ENST00000527823; ENST00000529637; ENST00000532737; ENST00000534705	ENSP00000309262; ENSP00000363862; ENSP00000363864; ENSP00000383157; ENSP00000406256; ENSP00000431832; ENSP00000431949; ENSP00000434073; ENSP00000435604; ENSP00000435612	USP48	105309	103541	proteincoding
chr1	22094761	22095068	22095068	22095068	+	ENSG00000231978	ENST00000434488		RP11-132G19.3	307	0	psuedogene
chr1	22138757	22151714	22138944	22149041	+	ENSG00000187942	ENST00000344642; ENST00000484271; ENST00000543870	ENSP00000340988; ENSP00000444097	LDLRAD2	12957	10097	proteincoding
chr1	22148737	22263790	22149808	22263710	-	ENSG00000142798	ENST00000374673; ENST00000374676; ENST00000374695; ENST00000412328; ENST00000426143; ENST00000427897; ENST00000430507; ENST00000439717; ENST00000453796; ENST00000469378; ENST00000471322; ENST00000480900; ENST00000481644; ENST00000486901; ENST00000493940; ENST00000498495	ENSP00000363805; ENSP00000363808; ENSP00000363827; ENSP00000392022; ENSP00000395884; ENSP00000396310; ENSP00000397573; ENSP00000405412; ENSP00000416385	HSPG2	115053	113902	proteincoding
chr1	22234590	22235073	22235073	22235073	+	ENSG00000232037	ENST00000398929; ENST00000423231		RP11-26H16.1	483	0	psuedogene
chr1	22303513	22325135	22303532	22324682	+	ENSG00000219073	ENST00000337107; ENST00000374666; ENST00000400277; ENST00000473526	ENSP00000338369; ENSP00000363798; ENSP00000383135	CELA3B	21622	21150	proteincoding
chr1	22305443	22305729	22305729	22305729	-	ENSG00000264385	ENST00000582599		RN7SL421P	286	0	ncRNA
chr1	22313973	22314268	22314268	22314268	+	ENSG00000263991	ENST00000485776		RN7SL386P	295	0	ncRNA
chr1	22314308	22314412	22314412	22314412	+	ENSG00000201919	ENST00000365049		RNU6-1022P	104	0	ncRNA
chr1	22328148	22339032	22328167	22338960	+	ENSG00000142789	ENST00000290122; ENST00000374663; ENST00000400271	ENSP00000290122; ENSP00000363795; ENSP00000383130	CELA3A	10884	10793	proteincoding
chr1	22330077	22330361	22330361	22330361	-	ENSG00000263582	ENST00000584415		RN7SL768P	284	0	ncRNA
chr1	22337142	22337437	22337437	22337437	+	ENSG00000263929	ENST00000466485		RN7SL186P	295	0	ncRNA
chr1	22337477	22337581	22337581	22337581	+	ENSG00000201273	ENST00000364403		RNU6-776P	104	0	ncRNA
chr1	22350486	22351461	22351461	22351461	-	ENSG00000228397	ENST00000455966		RP1-224A6.3	975	0	lncRNA
chr1	22351680	22357716	22357105	22357716	+	ENSG00000218510	ENST00000404210; ENST00000416769; ENST00000420503; ENST00000434233; ENST00000452322		LINC00339	6036	611	lncRNA
chr1	22379119	22419437	22404971	22418010	+	ENSG00000070831	ENST00000315554; ENST00000344548; ENST00000400259; ENST00000411827; ENST00000421089; ENST00000498236	ENSP00000314458; ENSP00000341072; ENSP00000383118; ENSP00000398327; ENSP00000398592	CDC42	40318	13039	proteincoding
chr1	22385689	22390692	22390692	22390692	+	ENSG00000230068	ENST00000431803		CDC42-IT1	5003	0	lncRNA
chr1	22394832	22395320	22395320	22395320	-	ENSG00000271428	ENST00000604049		RP1-224A6.8	488	0	psuedogene
chr1	22427105	22427853	22427853	22427853	+	ENSG00000271840	ENST00000606754		RP1-224A6.9	748	0	lncRNA
chr1	22443797	22470462	22446542	22469415	-	ENSG00000162552	ENST00000290167; ENST00000415567; ENST00000441048; ENST00000542383	ENSP00000290167; ENSP00000388925; ENSP00000403334; ENSP00000441033	WNT4	26665	22873	proteincoding
chr1	22592731	22592793	22592793	22592793	+	ENSG00000266564	ENST00000581169		MIR4418	62	0	ncRNA
chr1	22649332	22649824	22649824	22649824	-	ENSG00000234397	ENST00000487348		RP11-415K20.1	492	0	psuedogene
chr1	22778343	22857650	22816441	22852889	+	ENSG00000184677	ENST00000374651; ENST00000375647; ENST00000400239; ENST00000404138	ENSP00000363782; ENSP00000364798; ENSP00000383098; ENSP00000384527	ZBTB40	79307	36448	proteincoding
chr1	22843966	22846201	22846201	22846201	+	ENSG00000237200	ENST00000438551		ZBTB40-IT1	2235	0	lncRNA
chr1	22890056	22930087	22890128	22928234	+	ENSG00000070886	ENST00000166244; ENST00000374644; ENST00000538803	ENSP00000166244; ENSP00000363775; ENSP00000440274	EPHA8	40031	38106	proteincoding
chr1	22962998	22966101	22964109	22965900	+	ENSG00000173372	ENST00000374642; ENST00000402322; ENST00000438241	ENSP00000363773; ENSP00000385564; ENSP00000416841	C1QA	3103	1791	proteincoding
chr1	22970122	22974603	22970516	22974276	+	ENSG00000159189	ENST00000374637; ENST00000374639; ENST00000374640	ENSP00000363768; ENSP00000363770; ENSP00000363771	C1QC	4481	3760	proteincoding
chr1	22979254	22988031	22985949	22987879	+	ENSG00000173369	ENST00000314933; ENST00000432749; ENST00000509305; ENST00000510260	ENSP00000313967; ENSP00000404606; ENSP00000423689; ENSP00000426317	C1QB	8777	1930	proteincoding
chr1	23037331	23241818	23037475	23240363	+	ENSG00000133216	ENST00000374627; ENST00000374630; ENST00000374632; ENST00000400191; ENST00000465676; ENST00000490436; ENST00000544305	ENSP00000363758; ENSP00000363761; ENSP00000363763; ENSP00000383053; ENSP00000444174	EPHB2	204487	202888	proteincoding
chr1	23046009	23046091	23046091	23046091	+	ENSG00000265422	ENST00000581646		MIR4684	82	0	ncRNA
chr1	23075309	23075404	23075404	23075404	-	ENSG00000216157	ENST00000401338		AL611946.1	95	0	ncRNA
chr1	23162205	23163342	23163342	23163342	-	ENSG00000225952	ENST00000419644		RP11-69E9.1	1137	0	lncRNA
chr1	23189651	23189719	23189719	23189719	-	ENSG00000264014	ENST00000581187		MIR4253	68	0	ncRNA
chr1	23243174	23247993	23247993	23247993	+	ENSG00000272796	ENST00000610135		RP1-74M1.3	4819	0	lncRNA
chr1	23279535	23291831	23279535	23291831	-	ENSG00000215906	ENST00000426928	ENSP00000402297	LACTBL1	12296	12296	proteincoding
chr1	23337326	23342343	23337393	23342266	-	ENSG00000227868	ENST00000440767; ENST00000566855	ENSP00000456064; ENSP00000457161	C1orf234	5017	4873	proteincoding
chr1	23345940	23410182	23346089	23410175	+	ENSG00000004487	ENST00000356634; ENST00000400181; ENST00000465864; ENST00000481879; ENST00000494920; ENST00000542151; ENST00000602503	ENSP00000349049; ENSP00000383042; ENSP00000439072; ENSP00000473294; ENSP00000473297	KDM1A	64242	64086	proteincoding
chr1	23346639	23414551	23414551	23414551	-	ENSG00000240553	ENST00000427154		RP1-184J9.2	67912	0	lncRNA
chr1	23370797	23370865	23370865	23370865	+	ENSG00000263793	ENST00000577915		MIR3115	68	0	ncRNA
chr1	23384350	23384427	23384427	23384427	-	ENSG00000266802	ENST00000583845		MIR4419A	77	0	ncRNA
chr1	23410515	23504301	23415387	23420754	-	ENSG00000169641	ENST00000302291; ENST00000314174; ENST00000374623; ENST00000418342; ENST00000471849; ENST00000475164	ENSP00000303758; ENSP00000313705; ENSP00000363752; ENSP00000393460; ENSP00000428061; ENSP00000429657	LUZP1	93786	5367	proteincoding
chr1	23466817	23467635	23467635	23467635	+	ENSG00000229010	ENST00000450968		RP5-979D14.1	818	0	psuedogene
chr1	23489196	23489303	23489303	23489303	+	ENSG00000206935	ENST00000384208		RNU6-514P	107	0	ncRNA
chr1	23490445	23490546	23490546	23490546	+	ENSG00000252578	ENST00000516769		RNU6-135P	101	0	ncRNA
chr1	23516992	23521222	23519578	23520712	-	ENSG00000179546	ENST00000314113; ENST00000374619	ENSP00000313661; ENSP00000363748	HTR1D	4230	1134	proteincoding
chr1	23571257	23571717	23571717	23571717	+	ENSG00000215381	ENST00000442089		RP5-1057J7.1	460	0	psuedogene
chr1	23607801	23613245	23611947	23613245	-	ENSG00000261326	ENST00000566551; ENST00000604481		RP5-1057J7.6	5444	1298	lncRNA
chr1	23630263	23670829	23633125	23670810	-	ENSG00000125944	ENST00000302271; ENST00000374612; ENST00000374616; ENST00000426846; ENST00000427764; ENST00000463552; ENST00000464516; ENST00000470941; ENST00000476451; ENST00000476660; ENST00000478691; ENST00000490652; ENST00000606561	ENSP00000304405; ENSP00000363741; ENSP00000363745; ENSP00000392799; ENSP00000415042; ENSP00000474437; ENSP00000475760	HNRNPR	40566	37685	proteincoding
chr1	23685940	23695935	23688461	23694498	-	ENSG00000125945	ENST00000314011; ENST00000374608	ENSP00000313582; ENSP00000363736	ZNF436	9995	6037	proteincoding
chr1	23695489	23698332	23695790	23698276	+	ENSG00000249087	ENST00000335648; ENST00000437367; ENST00000454117; ENST00000458053; ENST00000518600; ENST00000518821	ENSP00000428038; ENSP00000428311; ENSP00000429572; ENSP00000430469; ENSP00000441287	C1orf213	2843	2486	proteincoding
chr1	23696746	23696839	23696839	23696839	+	ENSG00000201405	ENST00000364535		Y_RNA	93	0	ncRNA
chr1	23704872	23705522	23705522	23705522	-	ENSG00000271420	ENST00000605350		RP5-1057J7.7	650	0	lncRNA
chr1	23707553	23751233	23707958	23751126	-	ENSG00000204219	ENST00000374601; ENST00000374602; ENST00000450454; ENST00000461794; ENST00000476978; ENST00000492271	ENSP00000363729; ENSP00000406293; ENSP00000474530; ENSP00000474977	TCEA3	43680	43168	proteincoding
chr1	23737324	23738639	23738639	23738639	+	ENSG00000232482	ENST00000445848		RP4-654C18.1	1315	0	psuedogene
chr1	23755055	23811061	23756348	23810685	-	ENSG00000088280	ENST00000336689; ENST00000437606; ENST00000449467; ENST00000465372; ENST00000475814; ENST00000478858; ENST00000484418; ENST00000492982; ENST00000495646; ENST00000530874; ENST00000608765	ENSP00000338769; ENSP00000408826; ENSP00000434897; ENSP00000435394; ENSP00000435858; ENSP00000436150; ENSP00000436439; ENSP00000476400	ASAP3	56006	54337	proteincoding
chr1	23832921	23857712	23836371	23857285	-	ENSG00000007968	ENST00000361729; ENST00000487237	ENSP00000355249	E2F2	24791	20914	proteincoding
chr1	23875629	23877406	23877406	23877406	-	ENSG00000235052	ENST00000451217		RP1-150O5.3	1777	0	lncRNA
chr1	23884408	23886285	23885450	23885934	-	ENSG00000117318	ENST00000374561; ENST00000463312; ENST00000486541	ENSP00000363689	ID3	1877	484	proteincoding
chr1	23907984	23967058	23956044	23967058	+	ENSG00000197880	ENST00000374555; ENST00000477916	ENSP00000363683	MDS2	59074	11014	proteincoding
chr1	23996783	24006749	24006749	24006749	+	ENSG00000229239	ENST00000451300		RP11-223J15.2	9966	0	psuedogene
chr1	24018268	24022915	24018313	24022908	+	ENSG00000142676	ENST00000374550; ENST00000443624; ENST00000458455; ENST00000467075; ENST00000482370	ENSP00000363676; ENSP00000390839; ENSP00000398888	RPL11	4647	4595	proteincoding
chr1	24032290	24033424	24033424	24033424	-	ENSG00000203589	ENST00000366398		RP5-886K2.1	1134	0	psuedogene
chr1	24063099	24063380	24063380	24063380	-	ENSG00000244609	ENST00000466184		RN7SL532P	281	0	ncRNA
chr1	24069644	24088549	24069915	24086063	+	ENSG00000011007	ENST00000418390; ENST00000487554; ENST00000609199	ENSP00000395574; ENSP00000476781	TCEB3	18905	16148	proteincoding
chr1	24086871	24104777	24098887	24104777	-	ENSG00000236810	ENST00000427796; ENST00000447961		RP5-886K2.3	17906	5890	lncRNA
chr1	24104894	24114722	24105005	24113866	+	ENSG00000057757	ENST00000246151; ENST00000374524; ENST00000415372	ENSP00000246151; ENSP00000363648; ENSP00000405957	PITHD1	9828	8861	proteincoding
chr1	24117459	24122029	24119172	24121571	+	ENSG00000011009	ENST00000374501; ENST00000374502; ENST00000374503; ENST00000374505; ENST00000374514; ENST00000400061; ENST00000420982; ENST00000421070; ENST00000472213; ENST00000492577; ENST00000495365	ENSP00000363625; ENSP00000363626; ENSP00000363627; ENSP00000363629; ENSP00000363638; ENSP00000382934; ENSP00000388003; ENSP00000409004	LYPLA2	4570	2399	proteincoding
chr1	24122088	24127271	24122438	24127271	-	ENSG00000117308	ENST00000374497; ENST00000418277; ENST00000425913; ENST00000429356; ENST00000445705; ENST00000456977; ENST00000459934; ENST00000466250; ENST00000467070; ENST00000467493; ENST00000469556; ENST00000470383; ENST00000470949; ENST00000481736; ENST00000486382	ENSP00000363621; ENSP00000393359; ENSP00000397045; ENSP00000398257; ENSP00000398585; ENSP00000414719	GALE	5183	4833	proteincoding
chr1	24128374	24165110	24128952	24164788	-	ENSG00000117305	ENST00000235958; ENST00000374483; ENST00000374487; ENST00000374490; ENST00000436439; ENST00000479458; ENST00000496907; ENST00000498698; ENST00000509389; ENST00000513148	ENSP00000235958; ENSP00000363607; ENSP00000363611; ENSP00000363614; ENSP00000389281	HMGCL	36736	35836	proteincoding
chr1	24171566	24194784	24172204	24194776	-	ENSG00000179163	ENST00000374479	ENSP00000363603	FUCA1	23218	22572	proteincoding
chr1	24197015	24285549	24201024	24202107	-	ENSG00000188822	ENST00000374472; ENST00000536471	ENSP00000363596; ENSP00000442830	CNR2	88534	1083	proteincoding
chr1	24208283	24208575	24208575	24208575	-	ENSG00000264347	ENST00000580371		RN7SL24P	292	0	ncRNA
chr1	24208744	24208842	24208842	24208842	+	ENSG00000238538	ENST00000458849		snoU13	98	0	ncRNA
chr1	24227960	24229227	24229227	24229227	-	ENSG00000229106	ENST00000412176		RP11-4M23.2	1267	0	psuedogene
chr1	24233600	24234375	24234375	24234375	+	ENSG00000232557	ENST00000411815		RP11-4M23.3	775	0	lncRNA
chr1	24255559	24255637	24255637	24255637	+	ENSG00000264926	ENST00000578143		MIR378F	78	0	ncRNA
chr1	24275505	24275873	24275873	24275873	-	ENSG00000230228	ENST00000421430		RP11-4M23.4	368	0	psuedogene
chr1	24285598	24289952	24287457	24288367	+	ENSG00000189266	ENST00000334351; ENST00000374468; ENST00000471915; ENST00000579103	ENSP00000334840; ENSP00000363592; ENSP00000462379; ENSP00000464216	PNRC2	4354	910	proteincoding
chr1	24291293	24307417	24294152	24307417	-	ENSG00000188529	ENST00000338597; ENST00000341154; ENST00000343255; ENST00000344989; ENST00000374452; ENST00000374453; ENST00000453840; ENST00000469303; ENST00000473754; ENST00000473858; ENST00000484146; ENST00000485292; ENST00000485841; ENST00000492112; ENST00000495785; ENST00000497214	ENSP00000342913; ENSP00000344149; ENSP00000363576; ENSP00000363577; ENSP00000388991; ENSP00000419813; ENSP00000420195; ENSP00000473291; ENSP00000473293	SRSF10	16124	13265	proteincoding
chr1	24334370	24335009	24335009	24335009	-	ENSG00000215905	ENST00000442164		RP11-4M23.7	639	0	psuedogene
chr1	24367324	24413289	24413289	24413289	+	ENSG00000225315	ENST00000439239		RP11-293P20.2	45965	0	lncRNA
chr1	24382524	24438665	24383853	24435126	-	ENSG00000142661	ENST00000329601; ENST00000330966; ENST00000338909; ENST00000374434; ENST00000448831; ENST00000475306	ENSP00000328415; ENSP00000332670; ENSP00000342689; ENSP00000363557	MYOM3	56141	51273	proteincoding
chr1	24393263	24410055	24410055	24410055	+	ENSG00000230703	ENST00000429191		RP11-293P20.4	16792	0	lncRNA
chr1	24446260	24469611	24447294	24469572	-	ENSG00000142677	ENST00000270800	ENSP00000270800	IL22RA1	23351	22278	proteincoding
chr1	24480646	24514449	24483619	24513738	-	ENSG00000185436	ENST00000327535; ENST00000327575; ENST00000374418; ENST00000374419; ENST00000374421	ENSP00000327824; ENSP00000328994; ENSP00000363539; ENSP00000363540; ENSP00000363542	IFNLR1	33803	30119	proteincoding
chr1	24526729	24538183	24538183	24538183	+	ENSG00000230023	ENST00000439059		RP11-10N16.2	11454	0	lncRNA
chr1	24554406	24554520	24554520	24554520	+	ENSG00000221032	ENST00000408105		AL590683.1	114	0	ncRNA
chr1	24606256	24606345	24606345	24606345	-	ENSG00000266511	ENST00000584309		AL590683.2	89	0	ncRNA
chr1	24634045	24648391	24648391	24648391	-	ENSG00000232298	ENST00000437965		RP11-10N16.3	14346	0	lncRNA
chr1	24645811	24690972	24646041	24690861	+	ENSG00000158055	ENST00000236255; ENST00000342072; ENST00000350501; ENST00000356046; ENST00000361548; ENST00000461318; ENST00000524724; ENST00000528064; ENST00000528181; ENST00000530984	ENSP00000236255; ENSP00000288955; ENSP00000340543; ENSP00000348333; ENSP00000354943; ENSP00000431290; ENSP00000435130	GRHL3	45161	44820	proteincoding
chr1	24683488	24743424	24685032	24743424	-	ENSG00000001460	ENST00000003583; ENST00000337248; ENST00000374409; ENST00000435187; ENST00000438866; ENST00000440416; ENST00000468303; ENST00000475760; ENST00000483261; ENST00000483528; ENST00000492753; ENST00000497384; ENST00000498488	ENSP00000003583; ENSP00000337461; ENSP00000363530; ENSP00000392225; ENSP00000408712; ENSP00000416176	STPG1	59936	58392	proteincoding
chr1	24742283	24799466	24746037	24795675	+	ENSG00000001461	ENST00000003912; ENST00000339255; ENST00000358028; ENST00000374399; ENST00000428131; ENST00000432012; ENST00000475663; ENST00000488155	ENSP00000003912; ENSP00000343549; ENSP00000350722; ENSP00000363520; ENSP00000392170; ENSP00000406509	NIPAL3	57183	49638	proteincoding
chr1	24829386	24867530	24840862	24861767	+	ENSG00000117602	ENST00000374393; ENST00000374395; ENST00000412742; ENST00000425530; ENST00000436717; ENST00000482807; ENST00000538532	ENSP00000363514; ENSP00000363516; ENSP00000391912; ENSP00000409540; ENSP00000414447; ENSP00000437338; ENSP00000445401	RCAN3	38144	20905	proteincoding
chr1	24855944	24856204	24856204	24856204	-	ENSG00000266551	ENST00000580228		RN7SL857P	260	0	ncRNA
chr1	24865291	24882515	24882515	24882515	-	ENSG00000264443	ENST00000577528		RP4-594I10.3	17224	0	lncRNA
chr1	24882601	24935819	24921921	24935819	+	ENSG00000184454	ENST00000374392; ENST00000486262	ENSP00000363513	NCMAP	53218	13898	proteincoding
chr1	24890117	24890465	24890465	24890465	+	ENSG00000227312	ENST00000443086		RP11-496D1.2	348	0	psuedogene
chr1	24951901	24952004	24952004	24952004	-	ENSG00000239106	ENST00000459380		Y_RNA	103	0	ncRNA
chr1	24958206	24999758	24962368	24998777	+	ENSG00000133226	ENST00000323848; ENST00000374389; ENST00000447431; ENST00000461768; ENST00000462710; ENST00000466910; ENST00000468822; ENST00000470243; ENST00000471693; ENST00000474843; ENST00000478890; ENST00000479034; ENST00000485441; ENST00000485541; ENST00000488317; ENST00000489130; ENST00000490543; ENST00000494934; ENST00000495561; ENST00000496882; ENST00000537199; ENST00000593639; ENST00000596378; ENST0000…	ENSP00000326261; ENSP00000363510; ENSP00000391430; ENSP00000441776; ENSP00000469151; ENSP00000471084; ENSP00000471819	SRRM1	41552	36409	proteincoding
chr1	24993473	24993578	24993578	24993578	-	ENSG00000238986	ENST00000459464		snoU13	105	0	ncRNA
chr1	25071847	25170815	25072044	25167428	+	ENSG00000169504	ENST00000374379; ENST00000488683; ENST00000489758; ENST00000497755	ENSP00000363500; ENSP00000436538	CLIC4	98968	95384	proteincoding
chr1	25104363	25104470	25104470	25104470	-	ENSG00000238482	ENST00000459588		RNU6-1208P	107	0	ncRNA
chr1	25226001	25291612	25228612	25291612	-	ENSG00000020633	ENST00000308873; ENST00000338888; ENST00000399916; ENST00000479341; ENST00000496967; ENST00000540420	ENSP00000308051; ENSP00000343477; ENSP00000382800; ENSP00000444872	RUNX3	65611	63000	proteincoding
chr1	25287835	25289588	25289588	25289588	+	ENSG00000229162	ENST00000456316		RP11-84D1.1	1753	0	lncRNA
chr1	25294913	25297356	25297356	25297356	-	ENSG00000261025	ENST00000568143		RP11-84D1.2	2443	0	lncRNA
chr1	25349993	25350077	25350077	25350077	+	ENSG00000264371	ENST00000580572		MIR4425	84	0	ncRNA
chr1	25370197	25439611	25439610	25439611	-	ENSG00000233755	ENST00000424084; ENST00000429666		RP4-799D16.1	69414	1	lncRNA
chr1	25451543	25451945	25451870	25451945	-	ENSG00000233419	ENST00000413189; ENST00000451939		RP4-781L3.1	402	75	psuedogene
chr1	25534629	25535360	25535360	25535360	+	ENSG00000231953	ENST00000455902		RP4-706G24.1	731	0	lncRNA
chr1	25549169	25558993	25549756	25558993	-	ENSG00000117614	ENST00000236273; ENST00000354361; ENST00000474160; ENST00000476231	ENSP00000236273; ENSP00000346330	SYF2	9824	9237	proteincoding
chr1	25568727	25664704	25569079	25664681	-	ENSG00000117616	ENST00000243189; ENST00000417642; ENST00000431849; ENST00000450820; ENST00000473314; ENST00000475766; ENST00000491378; ENST00000498238; ENST00000561867; ENST00000562018; ENST00000564223; ENST00000564413; ENST00000565733; ENST00000566395; ENST00000566599; ENST00000567741; ENST00000568212; ENST00000568254; ENST00000568399; ENST00000568701; ENST00000568996; ENST00000569495; ENST00000570063	ENSP00000243189; ENSP00000391510; ENSP00000411631; ENSP00000454463; ENSP00000454590; ENSP00000455127; ENSP00000456995; ENSP00000457195; ENSP00000457582; ENSP00000458042	C1orf63	95977	95602	proteincoding
chr1	25574327	25574812	25574812	25574812	+	ENSG00000272432	ENST00000607698		RP3-465N24.6	485	0	lncRNA
chr1	25592592	25593627	25593627	25593627	-	ENSG00000261349	ENST00000566714		RP3-465N24.5	1035	0	psuedogene
chr1	25598883	25656936	25599038	25655627	+	ENSG00000187010	ENST00000328664; ENST00000342055; ENST00000357542; ENST00000417538; ENST00000423253; ENST00000423810; ENST00000454452; ENST00000564398; ENST00000568195	ENSP00000331871; ENSP00000339577; ENSP00000350150; ENSP00000396420; ENSP00000399640; ENSP00000413849; ENSP00000456966	RHD	58053	56589	proteincoding
chr1	25620654	25621134	25621134	25621134	-	ENSG00000224183	ENST00000414693		SDHDP6	480	0	psuedogene
chr1	25662919	25663956	25663956	25663956	-	ENSG00000259984	ENST00000570165		RP11-335G20.7	1037	0	psuedogene
chr1	25664407	25688852	25666977	25687770	+	ENSG00000183726	ENST00000374358; ENST00000468704; ENST00000480937; ENST00000487234; ENST00000491936; ENST00000498135	ENSP00000363478	TMEM50A	24445	20793	proteincoding
chr1	25667461	25667525	25667525	25667525	+	ENSG00000252515	ENST00000516706		RNU6-1171P	64	0	ncRNA
chr1	25672764	25672868	25672868	25672868	-	ENSG00000238889	ENST00000459565		snoU13	104	0	ncRNA
chr1	25688739	25756683	25688926	25747432	-	ENSG00000188672	ENST00000243186; ENST00000294413; ENST00000340849; ENST00000346452; ENST00000349320; ENST00000349438; ENST00000374352; ENST00000413854; ENST00000425135; ENST00000455194; ENST00000495048; ENST00000527187; ENST00000527747; ENST00000533771	ENSP00000243186; ENSP00000294413; ENSP00000311185; ENSP00000334570; ENSP00000344485; ENSP00000345084; ENSP00000363472; ENSP00000392809; ENSP00000415417; ENSP00000416275; ENSP00000431741; ENSP00000435401	RHCE	67944	58506	proteincoding
chr1	25725202	25725771	25725689	25725771	+	ENSG00000238084	ENST00000419297; ENST00000541879		RP3-469D22.1	569	82	psuedogene
chr1	25732721	25732780	25732780	25732780	+	ENSG00000266468	ENST00000577655		AL031284.1	59	0	ncRNA
chr1	25757387	25826700	25757589	25824957	+	ENSG00000204178	ENST00000374343; ENST00000399763; ENST00000399766; ENST00000470035	ENSP00000363463; ENSP00000382666; ENSP00000382668	TMEM57	69313	67368	proteincoding
chr1	25870070	25895377	25870189	25895375	+	ENSG00000157978	ENST00000374338; ENST00000462394; ENST00000470950; ENST00000474283; ENST00000484476; ENST00000485476; ENST00000488127	ENSP00000363458	LDLRAP1	25307	25186	proteincoding
chr1	25907968	25916847	25916847	25916847	+	ENSG00000225643	ENST00000412797		RP11-70P17.1	8879	0	lncRNA
chr1	25943958	26112698	25944288	26110783	+	ENSG00000117643	ENST00000263979; ENST00000374329; ENST00000374332; ENST00000473891; ENST00000475314; ENST00000487493; ENST00000496532	ENSP00000263979; ENSP00000363449; ENSP00000363452	MAN1C1	168740	166495	proteincoding
chr1	25971034	25985602	25985602	25985602	-	ENSG00000233478	ENST00000436991		RP1-187B23.1	14568	0	lncRNA
chr1	26126666	26144713	26126721	26142481	+	ENSG00000162430	ENST00000354177; ENST00000361547; ENST00000374315; ENST00000494537	ENSP00000346109; ENSP00000355141; ENSP00000363434	SEPN1	18047	15760	proteincoding
chr1	26137960	26150235	26140463	26149799	+	ENSG00000255054	ENST00000527604; ENST00000559265	ENSP00000457066	RP1-317E23.6	12275	9336	proteincoding
chr1	26143239	26146263	26146234	26146263	-	ENSG00000228172	ENST00000442055; ENST00000453649		RP1-317E23.3	3024	29	lncRNA
chr1	26145130	26159432	26149595	26159425	+	ENSG00000117640	ENST00000374300; ENST00000374301; ENST00000374303; ENST00000374307; ENST00000424294; ENST00000464008; ENST00000466284; ENST00000469815; ENST00000472643; ENST00000474295; ENST00000478284; ENST00000488327; ENST00000494293; ENST00000497956; ENST00000524618; ENST00000525713; ENST00000526158; ENST00000526894; ENST00000528624; ENST00000529116; ENST00000530599; ENST00000531361; ENST00000533762	ENSP00000363418; ENSP00000363419; ENSP00000363421; ENSP00000363426; ENSP00000390841; ENSP00000431278; ENSP00000432014; ENSP00000432227; ENSP00000432719; ENSP00000434038; ENSP00000434120; ENSP00000434157; ENSP00000434751; ENSP00000434773; ENSP00000435193; ENSP00000435461; ENSP00000435553; ENSP00000435745; ENSP00000436954	MTFR1L	14302	9830	proteincoding
chr1	26145211	26147288	26146743	26147250	-	ENSG00000223474	ENST00000536896	ENSP00000442451	AL020996.1	2077	507	proteincoding
chr1	26158403	26158625	26158625	26158625	-	ENSG00000272478	ENST00000606617		RP1-317E23.7	222	0	lncRNA
chr1	26158413	26185903	26158578	26185848	-	ENSG00000127423	ENST00000374298; ENST00000481602; ENST00000538789	ENSP00000363416; ENSP00000443647	AUNIP	27490	27270	proteincoding
chr1	26186103	26189911	26189911	26189911	+	ENSG00000236528	ENST00000455431		RP1-125I3.2	3808	0	lncRNA
chr1	26187700	26197744	26189289	26190330	-	ENSG00000182749	ENST00000374296	ENSP00000363414	PAQR7	10044	1041	proteincoding
chr1	26203986	26204096	26204096	26204096	+	ENSG00000207302	ENST00000384572		Y_RNA	110	0	ncRNA
chr1	26210671	26233482	26212213	26232908	-	ENSG00000117632	ENST00000357865; ENST00000374291; ENST00000399728; ENST00000426559; ENST00000446334; ENST00000455785; ENST00000465604; ENST00000485226; ENST00000513116	ENSP00000350531; ENSP00000363409; ENSP00000382633; ENSP00000387858; ENSP00000407567; ENSP00000410452	STMN1	22811	20695	proteincoding
chr1	26213850	26214101	26214101	26214101	+	ENSG00000229786	ENST00000440710		SNRPFP2	251	0	psuedogene
chr1	26215460	26215600	26215600	26215600	+	ENSG00000223624	ENST00000453780		RP1-125I3.4	140	0	psuedogene
chr1	26232852	26232945	26232945	26232945	-	ENSG00000264021	ENST00000580971		MIR3917	93	0	ncRNA
chr1	26238239	26238313	26238313	26238313	+	ENSG00000266763	ENST00000584862		AL033528.1	74	0	ncRNA
chr1	26286257	26324648	26288479	26324608	-	ENSG00000158006	ENST00000374282; ENST00000374284; ENST00000439092; ENST00000441420; ENST00000464540; ENST00000476611; ENST00000493892	ENSP00000363400; ENSP00000363402; ENSP00000408313; ENSP00000411011	PAFAH2	38391	36129	proteincoding
chr1	26290687	26290791	26290791	26290791	+	ENSG00000207237	ENST00000384508		RNU6-110P	104	0	ncRNA
chr1	26332496	26332621	26332621	26332621	+	ENSG00000252190	ENST00000516381		SCARNA17	125	0	ncRNA
chr1	26332706	26332790	26332790	26332790	+	ENSG00000252691	ENST00000516882		SCARNA18	84	0	ncRNA
chr1	26346374	26362955	26349137	26361838	+	ENSG00000158008	ENST00000374280; ENST00000470037; ENST00000481377; ENST00000484339	ENSP00000363398	EXTL1	16581	12701	proteincoding
chr1	26363742	26372624	26365650	26372387	-	ENSG00000158014	ENST00000374276; ENST00000374278; ENST00000498060	ENSP00000363394; ENSP00000363396	SLC30A2	8882	6737	proteincoding
chr1	26377794	26394927	26378363	26394927	-	ENSG00000158022	ENST00000374272; ENST00000483052	ENSP00000363390	TRIM63	17133	16564	proteincoding
chr1	26398068	26398168	26398168	26398168	+	ENSG00000265320	ENST00000581535		AL391650.1	100	0	ncRNA
chr1	26437663	26452034	26440799	26449068	+	ENSG00000175087	ENST00000374269; ENST00000374271; ENST00000444713	ENSP00000363387; ENSP00000363389; ENSP00000406510	PDIK1L	14371	8269	proteincoding
chr1	26485510	26489119	26487782	26488598	+	ENSG00000197245	ENST00000374268	ENSP00000363386	FAM110D	3609	816	proteincoding
chr1	26496361	26498551	26496474	26497207	+	ENSG00000142684	ENST00000270812; ENST00000374266	ENSP00000270812; ENSP00000363384	ZNF593	2190	733	proteincoding
chr1	26496437	26498312	26497304	26498312	-	ENSG00000236782	ENST00000407889; ENST00000414762; ENST00000433939; ENST00000444682; ENST00000448923		RP11-96L14.7	1875	1008	lncRNA
chr1	26503893	26516377	26504038	26516039	+	ENSG00000142675	ENST00000361530; ENST00000374253; ENST00000465415; ENST00000480348; ENST00000480617; ENST00000481077; ENST00000482227; ENST00000484874; ENST00000524529; ENST00000525687; ENST00000528001; ENST00000528281; ENST00000531150; ENST00000531191	ENSP00000354609; ENSP00000363371; ENSP00000431817; ENSP00000432057; ENSP00000434047; ENSP00000435880; ENSP00000437038	CNKSR1	12484	12001	proteincoding
chr1	26517051	26529459	26517118	26529033	+	ENSG00000188782	ENST00000338855; ENST00000456354; ENST00000518899	ENSP00000341006; ENSP00000390423; ENSP00000429464	CATSPER4	12408	11915	proteincoding
chr1	26536231	26556331	26551614	26556331	+	ENSG00000236155	ENST00000428812; ENST00000447201; ENST00000448341; ENST00000451482		RP11-231P20.2	20100	4717	psuedogene
chr1	26560690	26605299	26566274	26605298	+	ENSG00000130695	ENST00000252992; ENST00000451429; ENST00000453146; ENST00000468163; ENST00000469609; ENST00000476272; ENST00000480446; ENST00000491670	ENSP00000252992; ENSP00000391790; ENSP00000417002; ENSP00000432354	CEP85	44609	39024	proteincoding
chr1	26589531	26589889	26589889	26589889	-	ENSG00000270733	ENST00000603670		RP11-231P20.5	358	0	psuedogene
chr1	26605666	26608007	26606646	26607614	+	ENSG00000142669	ENST00000270792; ENST00000319041	ENSP00000270792; ENSP00000363358	SH3BGRL3	2341	968	proteincoding
chr1	26607818	26644854	26608789	26633131	-	ENSG00000158062	ENST00000314675; ENST00000357089; ENST00000374215; ENST00000374217; ENST00000374221; ENST00000374222; ENST00000374223; ENST00000421827; ENST00000423664; ENST00000436301; ENST00000442942; ENST00000450041; ENST00000452980; ENST00000472155; ENST00000475591; ENST00000494942; ENST00000496466; ENST00000535108	ENSP00000324721; ENSP00000349601; ENSP00000363332; ENSP00000363334; ENSP00000363338; ENSP00000363339; ENSP00000363340; ENSP00000393858; ENSP00000394036; ENSP00000395165; ENSP00000404956; ENSP00000410357; ENSP00000413448; ENSP00000446034	UBXN11	37036	24342	proteincoding
chr1	26644447	26647014	26644508	26646815	+	ENSG00000169442	ENST00000374213; ENST00000470468; ENST00000492808	ENSP00000363330	CD52	2567	2307	proteincoding
chr1	26648349	26680621	26648458	26673148	-	ENSG00000176092	ENST00000308182; ENST00000374207; ENST00000374208; ENST00000374211; ENST00000429942; ENST00000475866; ENST00000520372; ENST00000522923; ENST00000522993; ENST00000527815	ENSP00000310435; ENSP00000363323; ENSP00000409834; ENSP00000428746; ENSP00000433931	AIM1L	32272	24690	proteincoding
chr1	26653178	26653524	26653524	26653524	+	ENSG00000225854	ENST00000434718		RP11-569G9.7	346	0	psuedogene
chr1	26674955	26675210	26675210	26675210	-	ENSG00000265143	ENST00000579210		RN7SL490P	255	0	ncRNA
chr1	26688124	26701013	26688141	26700781	-	ENSG00000176083	ENST00000349618; ENST00000374204; ENST00000403843; ENST00000416125; ENST00000423508; ENST00000436292; ENST00000451801; ENST00000453132; ENST00000454975; ENST00000455900	ENSP00000344095; ENSP00000363320; ENSP00000384782; ENSP00000388792; ENSP00000391584; ENSP00000401961; ENSP00000406734; ENSP00000411289; ENSP00000411290; ENSP00000412881	ZNF683	12889	12640	proteincoding
chr1	26737268	26756213	26737382	26752949	+	ENSG00000131914	ENST00000254231; ENST00000326279	ENSP00000254231; ENSP00000363314	LIN28A	18945	15567	proteincoding
chr1	26758772	26797785	26759436	26795622	+	ENSG00000117682	ENST00000236342; ENST00000360009; ENST00000374185; ENST00000374186; ENST00000416052; ENST00000427245; ENST00000430232; ENST00000431933; ENST00000434391; ENST00000436153; ENST00000487944; ENST00000525165; ENST00000525326; ENST00000525410; ENST00000525546; ENST00000525682; ENST00000526219; ENST00000526278; ENST00000527611; ENST00000528557; ENST00000529688; ENST00000530781; ENST00000531312; ENST0000…	ENSP00000236342; ENSP00000353104; ENSP00000363300; ENSP00000393961; ENSP00000397584; ENSP00000399177; ENSP00000399781; ENSP00000403529; ENSP00000405604; ENSP00000431407; ENSP00000433491; ENSP00000433976; ENSP00000434185; ENSP00000434219; ENSP00000434984; ENSP00000436119; ENSP00000436764	DHDDS	39013	36186	proteincoding
chr1	26781143	26781678	26781678	26781678	-	ENSG00000223583	ENST00000446498		RP3-476K8.4	535	0	psuedogene
chr1	26789246	26793773	26793773	26793773	-	ENSG00000225891	ENST00000423060		RP3-476K8.3	4527	0	lncRNA
chr1	26798940	26802463	26799103	26802117	+	ENSG00000198830	ENST00000361427; ENST00000460563; ENST00000463817; ENST00000464888; ENST00000466194; ENST00000467700; ENST00000468388; ENST00000479815; ENST00000493418	ENSP00000355228	HMGN2	3523	3014	proteincoding
chr1	26845844	26846741	26846741	26846741	-	ENSG00000224129	ENST00000418220		DPPA2P2	897	0	psuedogene
chr1	26856251	26901521	26856411	26900934	+	ENSG00000117676	ENST00000366866; ENST00000374162; ENST00000374163; ENST00000374166; ENST00000374168; ENST00000403732; ENST00000438977; ENST00000474934; ENST00000488985; ENST00000524436; ENST00000525525; ENST00000525582; ENST00000526040; ENST00000526792; ENST00000527264; ENST00000529454; ENST00000530003; ENST00000530305; ENST00000530607; ENST00000531113; ENST00000531382	ENSP00000355831; ENSP00000363277; ENSP00000363278; ENSP00000363281; ENSP00000363283; ENSP00000383967; ENSP00000403548; ENSP00000431651; ENSP00000432281; ENSP00000433039; ENSP00000434616; ENSP00000435412; ENSP00000436990	RPS6KA1	45270	44523	proteincoding
chr1	26881032	26881084	26881084	26881084	+	ENSG00000238705	ENST00000459548		MIR1976	52	0	ncRNA
chr1	26919736	26920037	26920037	26920037	-	ENSG00000243905	ENST00000497096		RN7SL679P	301	0	ncRNA
chr1	26920430	26920532	26920532	26920532	-	ENSG00000252802	ENST00000516993		Y_RNA	102	0	ncRNA
chr1	26966867	26967105	26967105	26967105	-	ENSG00000229247	ENST00000428860		RP11-492M19.3	238	0	psuedogene
chr1	26968776	26968880	26968880	26968880	-	ENSG00000238316	ENST00000459201		snoU13	104	0	ncRNA
chr1	26973937	26974172	26974172	26974172	+	ENSG00000235069	ENST00000443847		RP4-785J1.1	235	0	psuedogene
chr1	27018622	27020622	27020622	27020622	-	ENSG00000260063	ENST00000569378		RP5-968P14.2	2000	0	lncRNA
chr1	27022523	27108595	27022894	27107247	+	ENSG00000117713	ENST00000324856; ENST00000374152; ENST00000430291; ENST00000430799; ENST00000457599; ENST00000466382; ENST00000524572; ENST00000532781; ENST00000540690	ENSP00000320485; ENSP00000363267; ENSP00000387636; ENSP00000390317; ENSP00000432368; ENSP00000432473; ENSP00000436692; ENSP00000442437	ARID1A	86072	84353	proteincoding
chr1	27090114	27090393	27090393	27090393	+	ENSG00000266138	ENST00000578818		RN7SL501P	279	0	ncRNA
chr1	27113962	27124889	27117306	27124335	+	ENSG00000060642	ENST00000078527; ENST00000374145; ENST00000430292; ENST00000431541; ENST00000449950; ENST00000455364; ENST00000472757	ENSP00000078527; ENSP00000363260; ENSP00000388425; ENSP00000395156; ENSP00000399067; ENSP00000406080; ENSP00000436884	PIGV	10927	7029	proteincoding
chr1	27141312	27141601	27141601	27141601	+	ENSG00000241188	ENST00000477476		RN7SL165P	289	0	ncRNA
chr1	27153200	27184093	27153295	27182717	+	ENSG00000204160	ENST00000374141; ENST00000374142; ENST00000478902; ENST00000488397; ENST00000534643	ENSP00000363256; ENSP00000363257; ENSP00000435510; ENSP00000436203	ZDHHC18	30893	29422	proteincoding
chr1	27189632	27190947	27189703	27190450	+	ENSG00000175793	ENST00000339276	ENSP00000340989	SFN	1315	747	proteincoding
chr1	27202623	27216788	27206167	27216587	-	ENSG00000142751	ENST00000374133; ENST00000374135; ENST00000431781; ENST00000461282; ENST00000477418	ENSP00000363248; ENSP00000363250; ENSP00000408257	GPN2	14165	10420	proteincoding
chr1	27202623	27204736	27204736	27204736	+	ENSG00000226698	ENST00000448791		RP1-50O24.6	2113	0	lncRNA
chr1	27216978	27226957	27217294	27226933	-	ENSG00000198746	ENST00000361720; ENST00000445019; ENST00000450844	ENSP00000354645; ENSP00000398563; ENSP00000399036	GPATCH3	9979	9639	proteincoding
chr1	27226728	27273353	27237633	27272675	+	ENSG00000090273	ENST00000321265; ENST00000435827; ENST00000452707; ENST00000484772	ENSP00000319664; ENSP00000400981; ENSP00000404020	NUDC	46625	35042	proteincoding
chr1	27237979	27240457	27238335	27240431	-	ENSG00000131910	ENST00000254227	ENSP00000254227	NR0B2	2478	2096	proteincoding
chr1	27276052	27286897	27276559	27278871	-	ENSG00000175707	ENST00000320567	ENSP00000319179	C1orf172	10845	2312	proteincoding
chr1	27306655	27307466	27307466	27307466	+	ENSG00000172746	ENST00000310055		RP11-344H11.4	811	0	psuedogene
chr1	27310118	27310515	27310515	27310515	+	ENSG00000224064	ENST00000455684		RP11-344H11.5	397	0	psuedogene
chr1	27312387	27312831	27312831	27312831	-	ENSG00000225294	ENST00000437956		OSTCP2	444	0	psuedogene
chr1	27320197	27327389	27320277	27320961	+	ENSG00000253368	ENST00000522111; ENST00000531285	ENSP00000429216; ENSP00000436467	TRNP1	7192	684	proteincoding
chr1	27331510	27339327	27332434	27339161	-	ENSG00000158246	ENST00000289166	ENSP00000289166	FAM46B	7817	6727	proteincoding
chr1	27425305	27493472	27426173	27480825	-	ENSG00000090020	ENST00000263980; ENST00000374084; ENST00000374086; ENST00000374089; ENST00000447808; ENST00000490329; ENST00000545949	ENSP00000263980; ENSP00000363197; ENSP00000363199; ENSP00000445520	SLC9A1	68167	54652	proteincoding
chr1	27503241	27503768	27503768	27503768	+	ENSG00000229985	ENST00000457038		RP11-40H20.5	527	0	psuedogene
chr1	27527324	27527964	27527964	27527964	-	ENSG00000214973	ENST00000446783		CHCHD3P3	640	0	psuedogene
chr1	27533420	27534287	27534287	27534287	+	ENSG00000225159	ENST00000449818		NPM1P39	867	0	psuedogene
chr1	27537755	27537975	27537975	27537975	+	ENSG00000225990	ENST00000438350		SNRPEP7	220	0	psuedogene
chr1	27555596	27560843	27560843	27560843	-	ENSG00000224311	ENST00000425205		RP11-40H20.4	5247	0	lncRNA
chr1	27561006	27635110	27587545	27635110	+	ENSG00000142784	ENST00000319394; ENST00000361771; ENST00000447062; ENST00000472249; ENST00000491239	ENSP00000317971; ENSP00000355317; ENSP00000434578; ENSP00000435903	WDTC1	74104	47565	proteincoding
chr1	27581954	27582058	27582058	27582058	-	ENSG00000252098	ENST00000516289		Y_RNA	104	0	ncRNA
chr1	27637730	27638329	27638329	27638329	+	ENSG00000243659	ENST00000428741		RP11-4K3__A.3	599	0	psuedogene
chr1	27648650	27662891	27648688	27662890	+	ENSG00000186501	ENST00000374076; ENST00000464720; ENST00000464813; ENST00000466759; ENST00000470223; ENST00000471456; ENST00000478104; ENST00000486082; ENST00000498220; ENST00000608611	ENSP00000363189; ENSP00000417603; ENSP00000417720; ENSP00000417853; ENSP00000419292; ENSP00000419528; ENSP00000419878; ENSP00000476439	TMEM222	14241	14202	proteincoding
chr1	27651709	27651816	27651816	27651816	+	ENSG00000206888	ENST00000384161		RNU6-48P	107	0	ncRNA
chr1	27651819	27652287	27652287	27652287	+	ENSG00000241547	ENST00000486001		RP11-4K3__A.5	468	0	psuedogene
chr1	27668512	27680421	27671825	27680421	+	ENSG00000142765	ENST00000318074; ENST00000473280; ENST00000475199; ENST00000483926; ENST00000485269; ENST00000490170; ENST00000496001; ENST00000543823	ENSP00000316464; ENSP00000420110; ENSP00000440704	SYTL1	11909	8596	proteincoding
chr1	27681674	27693383	27681808	27693088	-	ENSG00000142733	ENST00000357582; ENST00000374040; ENST00000470890; ENST00000472410; ENST00000476509; ENST00000486046; ENST00000493901; ENST00000495230	ENSP00000350195; ENSP00000363152; ENSP00000418731; ENSP00000418932; ENSP00000419591	MAP3K6	11709	11280	proteincoding
chr1	27695602	27701315	27695726	27701309	-	ENSG00000142748	ENST00000270879; ENST00000354982; ENST00000481748; ENST00000498393	ENSP00000270879; ENSP00000347077	FCN3	5713	5583	proteincoding
chr1	27705665	27709870	27705992	27709729	-	ENSG00000174950	ENST00000374025; ENST00000374027; ENST00000374030	ENSP00000363137; ENSP00000363139; ENSP00000363142	CD164L2	4205	3737	proteincoding
chr1	27715971	27716649	27716649	27716649	+	ENSG00000231207	ENST00000443746		RP1-144C9.2	678	0	psuedogene
chr1	27719147	27722318	27720302	27721295	+	ENSG00000181773	ENST00000374024	ENSP00000363136	GPR3	3171	993	proteincoding
chr1	27730729	27816669	27734682	27755400	-	ENSG00000158195	ENST00000430629; ENST00000536657	ENSP00000396211; ENSP00000439883	WASF2	85940	20718	proteincoding
chr1	27783708	27786093	27786093	27786093	+	ENSG00000241169	ENST00000492975		RP4-752I6.1	2385	0	lncRNA
chr1	27852315	27857072	27857072	27857072	+	ENSG00000237429	ENST00000443579		RP1-159A19.4	4757	0	lncRNA
chr1	27860545	27930942	27873814	27930942	-	ENSG00000126705	ENST00000247087; ENST00000374011; ENST00000480033; ENST00000487743; ENST00000490295	ENSP00000247087; ENSP00000363123	AHDC1	70397	57128	proteincoding
chr1	27938574	27961788	27939424	27961645	-	ENSG00000000938	ENST00000374003; ENST00000374004; ENST00000374005; ENST00000399173; ENST00000457296; ENST00000468038; ENST00000475472; ENST00000545953	ENSP00000363115; ENSP00000363116; ENSP00000363117; ENSP00000382126; ENSP00000407670; ENSP00000445302	FGR	23214	22221	proteincoding
chr1	27975929	27976121	27976121	27976121	+	ENSG00000235912	ENST00000433132		RP1-159A19.3	192	0	psuedogene
chr1	27986838	27989233	27989233	27989233	-	ENSG00000233975	ENST00000440492		RP11-288L9.1	2395	0	lncRNA
chr1	27992571	27998729	27992891	27995825	-	ENSG00000126709	ENST00000339145; ENST00000361157; ENST00000362020	ENSP00000342513; ENSP00000354736; ENSP00000355152	IFI6	6158	2934	proteincoding
chr1	27995978	27996787	27996787	27996787	+	ENSG00000225886	ENST00000430683		RP11-288L9.4	809	0	lncRNA
chr1	28002113	28002220	28002220	28002220	-	ENSG00000206767	ENST00000384040		RNU6-949P	107	0	ncRNA
chr1	28013320	28013982	28013982	28013982	-	ENSG00000226662	ENST00000445563		CHMP1AP1	662	0	psuedogene
chr1	28020241	28020346	28020346	28020346	+	ENSG00000207095	ENST00000384367		RNU6-424P	105	0	ncRNA
chr1	28052489	28089633	28052591	28087092	+	ENSG00000009780	ENST00000010299; ENST00000234549; ENST00000373949; ENST00000373954; ENST00000419687; ENST00000446647; ENST00000530324	ENSP00000010299; ENSP00000234549; ENSP00000363060; ENSP00000363065; ENSP00000393171; ENSP00000395150; ENSP00000436176	FAM76A	37144	34501	proteincoding
chr1	28065601	28065950	28065950	28065950	+	ENSG00000231344	ENST00000446554		RP3-426I6.2	349	0	psuedogene
chr1	28066464	28067140	28067140	28067140	+	ENSG00000230833	ENST00000425462		RPEP3	676	0	psuedogene
chr1	28099693	28150963	28099818	28148840	+	ENSG00000117758	ENST00000373943; ENST00000440806; ENST00000468761; ENST00000472285; ENST00000481874	ENSP00000363054; ENSP00000392577	STX12	51270	49022	proteincoding
chr1	28100368	28100552	28100552	28100552	+	ENSG00000269971	ENST00000602607		RP3-426I6.5	184	0	lncRNA
chr1	28146493	28146852	28146852	28146852	+	ENSG00000270031	ENST00000602843		RP3-426I6.6	359	0	lncRNA
chr1	28151048	28151154	28151154	28151154	+	ENSG00000223062	ENST00000411130		RNU6-1245P	106	0	ncRNA
chr1	28157288	28178187	28157346	28178187	+	ENSG00000117751	ENST00000236412; ENST00000311772; ENST00000373931; ENST00000431586; ENST00000486634	ENSP00000236412; ENSP00000311677; ENSP00000363042; ENSP00000410206	PPP1R8	20899	20841	proteincoding
chr1	28160911	28161077	28161077	28161077	+	ENSG00000252947	ENST00000517138		SCARNA1	166	0	ncRNA
chr1	28177084	28177255	28177084	28177255	-	ENSG00000268552	ENST00000601459	ENSP00000471178	AL109927.1	171	171	proteincoding
chr1	28199054	28213196	28199082	28213184	+	ENSG00000130775	ENST00000328928; ENST00000373921; ENST00000373925; ENST00000373927; ENST00000427466; ENST00000442118; ENST00000456990; ENST00000466068; ENST00000467258; ENST00000482828; ENST00000492877	ENSP00000329862; ENSP00000363031; ENSP00000363035; ENSP00000363037; ENSP00000392414; ENSP00000398049; ENSP00000413725	THEMIS2	14142	14102	proteincoding
chr1	28218034	28241257	28218673	28241171	-	ENSG00000117748	ENST00000313433; ENST00000373909; ENST00000373912; ENST00000419958; ENST00000444045	ENSP00000363015; ENSP00000363017; ENSP00000363021; ENSP00000387649; ENSP00000413541	RPA2	23223	22498	proteincoding
chr1	28261503	28285668	28261694	28285349	+	ENSG00000130768	ENST00000373888; ENST00000373894; ENST00000411604; ENST00000466793; ENST00000548116; ENST00000549094	ENSP00000362995; ENSP00000363001; ENSP00000388092; ENSP00000449057; ENSP00000449450	SMPDL3B	24165	23655	proteincoding
chr1	28265385	28286704	28286704	28286704	-	ENSG00000227050	ENST00000448015		RP11-460I13.2	21319	0	lncRNA
chr1	28285972	28294607	28286580	28293711	+	ENSG00000158156	ENST00000373884; ENST00000481387	ENSP00000362991	XKR8	8635	7131	proteincoding
chr1	28296854	28415207	28300976	28415108	-	ENSG00000158161	ENST00000373863; ENST00000373864; ENST00000373871; ENST00000436342; ENST00000468665; ENST00000471498; ENST00000495923; ENST00000540618; ENST00000545175	ENSP00000362970; ENSP00000362971; ENSP00000362978; ENSP00000405587; ENSP00000442280; ENSP00000442558	EYA3	118353	114132	proteincoding
chr1	28316668	28317035	28317035	28317035	-	ENSG00000238231	ENST00000426041		RP11-460I13.6	367	0	psuedogene
chr1	28358396	28358691	28358691	28358691	-	ENSG00000240750	ENST00000476501		RN7SL559P	295	0	ncRNA
chr1	28421581	28422933	28422833	28422933	-	ENSG00000228589	ENST00000436160; ENST00000543748		SPCS2P4	1352	100	psuedogene
chr1	28436249	28436809	28436809	28436809	+	ENSG00000228943	ENST00000443484		RP5-1053E7.2	560	0	psuedogene
chr1	28446959	28447832	28447832	28447832	-	ENSG00000214812	ENST00000399029		RP5-1053E7.3	873	0	psuedogene
chr1	28469247	28469352	28469352	28469352	-	ENSG00000253005	ENST00000517196		RNU6-176P	105	0	ncRNA
chr1	28470666	28470728	28470728	28470728	-	ENSG00000252429	ENST00000516620		RNU7-29P	62	0	ncRNA
chr1	28473676	28520447	28476503	28477532	-	ENSG00000169403	ENST00000305392; ENST00000373857; ENST00000539896	ENSP00000301974; ENSP00000362965; ENSP00000442658	PTAFR	46771	1029	proteincoding
chr1	28525966	28559536	28526708	28559536	-	ENSG00000126698	ENST00000263697; ENST00000470967; ENST00000482674; ENST00000488868; ENST00000489277; ENST00000603289	ENSP00000263697; ENSP00000474440	DNAJC8	33570	32828	proteincoding
chr1	28527012	28527152	28527012	28527152	-	ENSG00000215902	ENST00000321830	ENSP00000362959	AL353354.1	140	140	proteincoding
chr1	28527069	28527419	28527228	28527375	+	ENSG00000269804	ENST00000596102	ENSP00000469162	AL353354.2	350	147	proteincoding
chr1	28562619	28573417	28562694	28573148	+	ENSG00000130770	ENST00000335514; ENST00000465645; ENST00000468425; ENST00000497986	ENSP00000335203; ENSP00000435341; ENSP00000435579; ENSP00000437337	ATPIF1	10798	10454	proteincoding
chr1	28566019	28567964	28567964	28567964	-	ENSG00000270605	ENST00000604716		RP5-1092A3.4	1945	0	lncRNA
chr1	28573654	28574079	28574079	28574079	+	ENSG00000271398	ENST00000605846		RP5-1092A3.5	425	0	lncRNA
chr1	28586037	28609002	28586358	28607313	+	ENSG00000130766	ENST00000253063	ENSP00000253063	SESN2	22965	20955	proteincoding
chr1	28655512	28662476	28657173	28661527	+	ENSG00000130772	ENST00000373842; ENST00000398997; ENST00000474683; ENST00000475655; ENST00000479574	ENSP00000362948; ENSP00000381963	MED18	6964	4354	proteincoding
chr1	28696113	28826881	28733958	28823668	+	ENSG00000204138	ENST00000373836; ENST00000373839; ENST00000463428; ENST00000493669	ENSP00000362942; ENSP00000362945	PHACTR4	130768	89710	proteincoding
chr1	28749065	28749166	28749166	28749166	-	ENSG00000206779	ENST00000384052		Y_RNA	101	0	ncRNA
chr1	28780051	28780445	28780445	28780445	+	ENSG00000229820	ENST00000438601		RP1-308E4.1	394	0	psuedogene
chr1	28807873	28807992	28807992	28807992	+	ENSG00000221216	ENST00000408289		RNU6ATAC27P	119	0	ncRNA
chr1	28832454	28865812	28843350	28864519	+	ENSG00000180198	ENST00000373831; ENST00000373832; ENST00000373833; ENST00000398958; ENST00000411533; ENST00000419074; ENST00000427469; ENST00000429051; ENST00000430407; ENST00000434290; ENST00000478232; ENST00000486790	ENSP00000362937; ENSP00000362938; ENSP00000362939; ENSP00000381931; ENSP00000394650; ENSP00000402260; ENSP00000402740; ENSP00000405258; ENSP00000413644; ENSP00000472057	RCC1	33358	21169	proteincoding
chr1	28832491	28837404	28834083	28837404	+	ENSG00000242125	ENST00000364938; ENST00000413987; ENST00000437681; ENST00000447507		SNHG3	4913	3321	lncRNA
chr1	28835070	28835274	28835274	28835274	+	ENSG00000200087	ENST00000363217		SNORA73B	204	0	ncRNA
chr1	28843987	28844087	28844087	28844087	+	ENSG00000238821	ENST00000459072		snoU13	100	0	ncRNA
chr1	28852829	28853739	28853739	28853739	-	ENSG00000231468	ENST00000447051		PRDX3P2	910	0	psuedogene
chr1	28879596	28905051	28879622	28904287	+	ENSG00000180098	ENST00000373830; ENST00000411406; ENST00000464093; ENST00000464880; ENST00000480930; ENST00000484775; ENST00000491577; ENST00000495215; ENST00000495995; ENST00000497790	ENSP00000362936	TRNAU1AP	25455	24665	proteincoding
chr1	28905049	28909495	28906405	28909495	-	ENSG00000197989	ENST00000384342; ENST00000384581; ENST00000384584; ENST00000461448; ENST00000461832; ENST00000464115; ENST00000464612; ENST00000470977; ENST00000474814; ENST00000475441; ENST00000481220; ENST00000481368; ENST00000483436; ENST00000488745; ENST00000531126		SNHG12	4446	3090	lncRNA
chr1	28905260	28905334	28905334	28905334	-	ENSG00000221539	ENST00000408612		SNORD99	74	0	ncRNA
chr1	28915834	28969597	28930050	28969597	-	ENSG00000120656	ENST00000263974; ENST00000373824; ENST00000471683; ENST00000495422	ENSP00000263974; ENSP00000362930	TAF12	53763	39547	proteincoding
chr1	28918711	28921955	28920311	28920812	+	ENSG00000188060	ENST00000373826; ENST00000465518	ENSP00000362932	RAB42	3244	501	proteincoding
chr1	28969739	28975093	28975042	28975093	+	ENSG00000229388	ENST00000420776; ENST00000427804		RP11-442N24__B.1	5354	51	lncRNA
chr1	28975111	28975245	28975242	28975245	+	ENSG00000270103	ENST00000387069; ENST00000602813		RNU11	134	3	lncRNA
chr1	28995243	29045865	29010124	29041577	+	ENSG00000162419	ENST00000294409; ENST00000361872; ENST00000373816; ENST00000480454	ENSP00000294409; ENSP00000355186; ENSP00000362922	GMEB1	50622	31453	proteincoding
chr1	29016176	29016306	29016306	29016306	+	ENSG00000252777	ENST00000516968		SCARNA24	130	0	ncRNA
chr1	29063132	29096287	29063632	29095637	+	ENSG00000198492	ENST00000373812; ENST00000468863; ENST00000474884; ENST00000475796; ENST00000476976; ENST00000478283; ENST00000496288; ENST00000541996; ENST00000542507	ENSP00000362918; ENSP00000439394; ENSP00000444660; ENSP00000474446; ENSP00000474784	YTHDF2	33155	32005	proteincoding
chr1	29138653	29190208	29138895	29189795	+	ENSG00000116329	ENST00000234961	ENSP00000234961	OPRD1	51555	50900	proteincoding
chr1	29194086	29197779	29197779	29197779	+	ENSG00000226852	ENST00000443593		RP1-212P9.2	3693	0	lncRNA
chr1	29196994	29203848	29203848	29203848	-	ENSG00000233427	ENST00000418471		RP1-212P9.3	6854	0	lncRNA
chr1	29208237	29208347	29208347	29208347	-	ENSG00000199756	ENST00000362886		Y_RNA	110	0	ncRNA
chr1	29213602	29446553	29313949	29446550	+	ENSG00000159023	ENST00000343067; ENST00000347529; ENST00000349460; ENST00000356093; ENST00000373797; ENST00000373798; ENST00000373800; ENST00000398863; ENST00000460378; ENST00000462032; ENST00000482464; ENST00000488277; ENST00000490308	ENSP00000290100; ENSP00000317597; ENSP00000345259; ENSP00000348397; ENSP00000362903; ENSP00000362904; ENSP00000362906; ENSP00000381839	EPB41	232951	132601	proteincoding
chr1	29308789	29309120	29309120	29309120	-	ENSG00000225616	ENST00000425821		RP4-604A21.1	331	0	psuedogene
chr1	29312221	29312322	29312322	29312322	+	ENSG00000206704	ENST00000383977		Y_RNA	101	0	ncRNA
chr1	29445939	29450447	29447416	29448340	-	ENSG00000253304	ENST00000420504; ENST00000521452	ENSP00000428459; ENSP00000428544	TMEM200B	4508	924	proteincoding
chr1	29471005	29473506	29473506	29473506	-	ENSG00000225750	ENST00000413004		RP11-242O24.3	2501	0	lncRNA
chr1	29474254	29508499	29474921	29508394	-	ENSG00000116350	ENST00000373795; ENST00000466448; ENST00000472353; ENST00000477193; ENST00000489898; ENST00000497015; ENST00000546138; ENST00000605204	ENSP00000362900; ENSP00000444600; ENSP00000473728	SRSF4	34245	33473	proteincoding
chr1	29479000	29479503	29479503	29479503	+	ENSG00000227637	ENST00000450108		RP11-242O24.5	503	0	lncRNA
chr1	29519384	29557454	29520533	29557454	-	ENSG00000116353	ENST00000263702; ENST00000373791; ENST00000453185; ENST00000463052; ENST00000463412; ENST00000464511; ENST00000464915; ENST00000473030; ENST00000474946; ENST00000475773; ENST00000475861; ENST00000478505; ENST00000482610; ENST00000483435; ENST00000484012; ENST00000489248; ENST00000490529; ENST00000493928	ENSP00000263702; ENSP00000362896; ENSP00000436831	MECR	38070	36921	proteincoding
chr1	29550444	29551328	29551328	29551328	+	ENSG00000237934	ENST00000427046		RP11-467D18.2	884	0	lncRNA
chr1	29563027	29653325	29563156	29652724	+	ENSG00000060656	ENST00000323874; ENST00000345512; ENST00000356870; ENST00000373779; ENST00000415600; ENST00000428026; ENST00000460170; ENST00000465525; ENST00000492954; ENST00000493601; ENST00000526080; ENST00000527027; ENST00000531385	ENSP00000314987; ENSP00000334941; ENSP00000349333; ENSP00000362884; ENSP00000392332; ENSP00000432906	PTPRU	90298	89568	proteincoding
chr1	29580053	29580195	29580195	29580195	-	ENSG00000221550	ENST00000408623		AL645859.1	142	0	ncRNA
chr1	29656131	29676626	29676626	29676626	-	ENSG00000230523	ENST00000417651		RP3-437I16.1	20495	0	lncRNA
chr1	29758992	29759074	29759074	29759074	+	ENSG00000266678	ENST00000580128		AL139151.1	82	0	ncRNA
chr1	29814704	29823405	29823405	29823405	-	ENSG00000225011	ENST00000515851		RP11-810H18.1	8701	0	psuedogene
chr1	30117391	30117525	30117525	30117525	-	ENSG00000221126	ENST00000408199		AC092265.1	134	0	ncRNA
chr1	30181697	30182394	30182394	30182394	-	ENSG00000228176	ENST00000422638		RP4-656G21.1	697	0	lncRNA
chr1	30357748	30357852	30357852	30357852	+	ENSG00000222787	ENST00000410855		AL645944.1	104	0	ncRNA
chr1	30377711	30378204	30378204	30378204	-	ENSG00000270927	ENST00000603857		RP11-179G8.1	493	0	psuedogene
chr1	30486798	30510459	30510459	30510459	-	ENSG00000233399	ENST00000445180		RP11-111I12.1	23661	0	lncRNA
chr1	30613109	30614454	30614454	30614454	+	ENSG00000233372	ENST00000441046		RP5-893G23.1	1345	0	lncRNA
chr1	30699369	30699462	30699462	30699462	+	ENSG00000231251	ENST00000442774		RP3-357I16.1	93	0	psuedogene
chr1	30882406	30884485	30884485	30884485	-	ENSG00000236335	ENST00000427319		RP4-591L5.1	2079	0	lncRNA
chr1	30888671	30893955	30893955	30893955	+	ENSG00000231949	ENST00000420354		RP4-591L5.2	5284	0	lncRNA
chr1	31184123	31196434	31186428	31196398	-	ENSG00000162510	ENST00000373765; ENST00000477320; ENST00000494561	ENSP00000362870	MATN1	12311	9970	proteincoding
chr1	31191350	31199674	31194570	31199674	+	ENSG00000186056	ENST00000414532; ENST00000414763; ENST00000443076; ENST00000454613		MATN1-AS1	8324	5104	lncRNA
chr1	31205315	31230667	31206674	31230604	-	ENSG00000162511	ENST00000294507; ENST00000464569; ENST00000476492	ENSP00000294507	LAPTM5	25352	23930	proteincoding
chr1	31212002	31212079	31212079	31212079	-	ENSG00000264773	ENST00000583944		MIR4420	77	0	ncRNA
chr1	31283224	31288400	31288400	31288400	-	ENSG00000229607	ENST00000440358		RP5-1125N11.1	5176	0	lncRNA
chr1	31297074	31307131	31306580	31307131	+	ENSG00000223382	ENST00000430320; ENST00000438790		RP1-65J11.1	10057	551	lncRNA
chr1	31316669	31316957	31316957	31316957	+	ENSG00000222784	ENST00000410852		RN7SKP91	288	0	ncRNA
chr1	31331004	31333101	31333101	31333101	+	ENSG00000235143	ENST00000431202		RP1-65J11.5	2097	0	lncRNA
chr1	31342313	31381608	31346057	31381433	-	ENSG00000162512	ENST00000336798; ENST00000339394; ENST00000471567; ENST00000487984	ENSP00000338346; ENSP00000344468	SDC3	39295	35376	proteincoding
chr1	31404352	31538838	31406057	31538632	-	ENSG00000134644	ENST00000257075; ENST00000373741; ENST00000373742; ENST00000373747; ENST00000423018; ENST00000424085; ENST00000426105; ENST00000440538; ENST00000471894; ENST00000480602; ENST00000490546; ENST00000498419; ENST00000498627; ENST00000524516; ENST00000525843; ENST00000525948; ENST00000525997; ENST00000526128; ENST00000526215; ENST00000527498; ENST00000529846; ENST00000530669; ENST00000531867; ENST0000…	ENSP00000257075; ENSP00000362846; ENSP00000362847; ENSP00000362852; ENSP00000391723; ENSP00000399440; ENSP00000400141; ENSP00000401777; ENSP00000431213; ENSP00000431470; ENSP00000431779; ENSP00000433099; ENSP00000433373; ENSP00000433850; ENSP00000434096; ENSP00000435589; ENSP00000435825; ENSP00000436921; ENSP00000437269	PUM1	134486	132575	proteincoding
chr1	31408534	31408620	31408620	31408620	-	ENSG00000200154	ENST00000363284		SNORD103A	86	0	ncRNA
chr1	31421963	31422049	31422049	31422049	-	ENSG00000202107	ENST00000365237		SNORD103B	86	0	ncRNA
chr1	31441010	31441083	31441083	31441083	-	ENSG00000200181	ENST00000363311		SNORD85	73	0	ncRNA
chr1	31509580	31510087	31510087	31510087	+	ENSG00000237329	ENST00000417263		RP11-201O14.1	507	0	psuedogene
chr1	31523718	31523881	31523881	31523881	+	ENSG00000232768	ENST00000429616		RP11-201O14.2	163	0	psuedogene
chr1	31567833	31568405	31568405	31568405	-	ENSG00000215900	ENST00000322792		SEPW1P	572	0	psuedogene
chr1	31581034	31581470	31581470	31581470	-	ENSG00000225142	ENST00000441274		RP11-490K7.1	436	0	psuedogene
chr1	31652591	31712401	31654523	31712394	-	ENSG00000084628	ENST00000263693; ENST00000373736; ENST00000398657; ENST00000526106; ENST00000528449; ENST00000530145; ENST00000533581	ENSP00000263693; ENSP00000362841; ENSP00000381650; ENSP00000433225; ENSP00000473611	NKAIN1	59810	57871	proteincoding
chr1	31732416	31769662	31732918	31769629	-	ENSG00000060688	ENST00000263694; ENST00000373720; ENST00000446633; ENST00000463988; ENST00000474025; ENST00000486941; ENST00000489853; ENST00000491106	ENSP00000263694; ENSP00000362825; ENSP00000406841	SNRNP40	37246	36711	proteincoding
chr1	31736091	31736528	31736528	31736528	-	ENSG00000229447	ENST00000452686		RP11-490K7.4	437	0	psuedogene
chr1	31769841	31837783	31782945	31837040	+	ENSG00000121766	ENST00000344147; ENST00000373714; ENST00000422613; ENST00000479629; ENST00000490049; ENST00000546109	ENSP00000343557; ENSP00000362819; ENSP00000391336; ENSP00000444742	ZCCHC17	67942	54095	proteincoding
chr1	31805913	31819646	31819646	31819646	-	ENSG00000229044	ENST00000430143		RP11-266K22.2	13733	0	lncRNA
chr1	31838471	31849697	31838732	31845861	-	ENSG00000121769	ENST00000373713; ENST00000482018; ENST00000497275; ENST00000498148	ENSP00000362817; ENSP00000473982; ENSP00000474078	FABP3	11226	7129	proteincoding
chr1	31882411	31907525	31882684	31907524	+	ENSG00000168528	ENST00000373709; ENST00000373710; ENST00000487207; ENST00000491976; ENST00000536384; ENST00000536859	ENSP00000362813; ENSP00000362814; ENSP00000439048; ENSP00000444307	SERINC2	25114	24840	proteincoding
chr1	31902191	31902614	31902191	31902614	-	ENSG00000268950	ENST00000596131	ENSP00000473139	AC114494.1	423	423	proteincoding
chr1	31960435	31961777	31961777	31961777	-	ENSG00000215899	ENST00000401075		RP11-439L8.2	1342	0	psuedogene
chr1	31970418	31970525	31970525	31970525	-	ENSG00000206981	ENST00000384254		RNU6-40P	107	0	ncRNA
chr1	31971840	31974167	31974167	31974167	+	ENSG00000228682	ENST00000418618		RP11-439L8.3	2327	0	lncRNA
chr1	31984035	31989846	31989190	31989846	+	ENSG00000223907	ENST00000412068; ENST00000417514		RP11-439L8.4	5811	656	lncRNA
chr1	32037185	32041174	32041174	32041174	-	ENSG00000229167	ENST00000435872		RP11-73M7.1	3989	0	lncRNA
chr1	32042115	32053288	32042749	32053287	+	ENSG00000142910	ENST00000271064; ENST00000441210; ENST00000457433; ENST00000461030; ENST00000463112; ENST00000466998; ENST00000468635; ENST00000478398; ENST00000480586; ENST00000481165; ENST00000498429; ENST00000537531	ENSP00000271064; ENSP00000395137; ENSP00000411798; ENSP00000445392	TINAGL1	11173	10538	proteincoding
chr1	32083286	32098119	32084793	32098119	+	ENSG00000121764	ENST00000373705; ENST00000373706; ENST00000403528; ENST00000468521; ENST00000485464	ENSP00000362809; ENSP00000362810; ENSP00000384387	HCRTR1	14833	13326	proteincoding
chr1	32095462	32110497	32096213	32110497	-	ENSG00000162517	ENST00000373703; ENST00000440872; ENST00000461006; ENST00000471219; ENST00000472443; ENST00000478502; ENST00000489164; ENST00000492061; ENST00000496805	ENSP00000362807; ENSP00000411934	PEF1	15035	14284	proteincoding
chr1	32109649	32125539	32125377	32125539	+	ENSG00000235790	ENST00000445166; ENST00000585413; ENST00000585660; ENST00000587445; ENST00000588288; ENST00000589462; ENST00000591592; ENST00000591929; ENST00000593188; ENST00000607926; ENST00000608246; ENST00000608332; ENST00000608888; ENST00000609033; ENST00000609338; ENST00000609373; ENST00000609549; ENST00000609625; ENST00000610043; ENST00000610216		RP11-73M7.6	15890	162	lncRNA
chr1	32110294	32114972	32114972	32114972	+	ENSG00000264078	ENST00000581333		RP11-73M7.9	4678	0	lncRNA
chr1	32117847	32169920	32118251	32169661	-	ENSG00000084636	ENST00000271069; ENST00000373667; ENST00000373668; ENST00000373672; ENST00000440437; ENST00000458715; ENST00000461217; ENST00000466829; ENST00000468459; ENST00000470799; ENST00000474000; ENST00000479100; ENST00000482478; ENST00000482910; ENST00000488128; ENST00000488897; ENST00000529928; ENST00000532877	ENSP00000271069; ENSP00000362771; ENSP00000362772; ENSP00000362776; ENSP00000390281; ENSP00000411457	COL16A1	52073	51410	proteincoding
chr1	32192717	32230494	32193020	32230403	-	ENSG00000121753	ENST00000257070; ENST00000373655; ENST00000373658; ENST00000398538; ENST00000398542; ENST00000398547; ENST00000398556; ENST00000420125; ENST00000436464; ENST00000440175; ENST00000465239; ENST00000465256; ENST00000466109; ENST00000468430; ENST00000473952; ENST00000484002; ENST00000525655; ENST00000527361; ENST00000530134; ENST00000530999; ENST00000533175	ENSP00000257070; ENSP00000362759; ENSP00000362762; ENSP00000381548; ENSP00000381550; ENSP00000381555; ENSP00000381564; ENSP00000391071; ENSP00000410921; ENSP00000414758; ENSP00000435397; ENSP00000437219	BAI2	37777	37383	proteincoding
chr1	32224260	32224336	32224336	32224336	-	ENSG00000266580	ENST00000581063		MIR4254	76	0	ncRNA
chr1	32254730	32256923	32256923	32256923	+	ENSG00000254545	ENST00000527035		RP11-84A19.3	2193	0	lncRNA
chr1	32256022	32281652	32256203	32280934	-	ENSG00000134668	ENST00000257100; ENST00000360482; ENST00000373648; ENST00000452755; ENST00000460061; ENST00000468720; ENST00000473361; ENST00000485944; ENST00000525930; ENST00000528579; ENST00000528791; ENST00000529396; ENST00000531039; ENST00000532604; ENST00000533231	ENSP00000257100; ENSP00000353670; ENSP00000362752; ENSP00000399778; ENSP00000435385; ENSP00000435851; ENSP00000436239; ENSP00000437197; ENSP00000437270	SPOCD1	25630	24731	proteincoding
chr1	32307619	32321169	32321169	32321169	-	ENSG00000203620	ENST00000453837		RP11-84A19.2	13550	0	lncRNA
chr1	32317513	32387442	32387442	32387442	-	ENSG00000269967	ENST00000602889		RP11-84A19.4	69929	0	lncRNA
chr1	32372021	32410457	32374452	32410457	-	ENSG00000184007	ENST00000344035; ENST00000356536; ENST00000457805; ENST00000468531; ENST00000470404; ENST00000475464; ENST00000484483; ENST00000489313; ENST00000494444; ENST00000524384; ENST00000526960; ENST00000528253; ENST00000528840; ENST00000529477; ENST00000532001; ENST00000532289; ENST00000533408; ENST00000534796; ENST00000602683; ENST00000602725	ENSP00000344909; ENSP00000348932; ENSP00000409260; ENSP00000433050; ENSP00000433375; ENSP00000433800; ENSP00000435941; ENSP00000437251; ENSP00000473259; ENSP00000473490	PTP4A2	38436	36005	proteincoding
chr1	32379173	32380745	32379734	32380052	+	ENSG00000212673	ENST00000391369	ENSP00000375181	AL136115.1	1572	318	proteincoding
chr1	32398620	32399576	32399576	32399576	+	ENSG00000228634	ENST00000447478		RP4-534N18.2	956	0	lncRNA
chr1	32479429	32526451	32479596	32526451	+	ENSG00000121774	ENST00000307714; ENST00000327300; ENST00000484270; ENST00000492989	ENSP00000313829; ENSP00000417731	KHDRBS1	47022	46855	proteincoding
chr1	32517891	32539075	32539075	32539075	-	ENSG00000203325	ENST00000366152		RP11-277A4.4	21184	0	lncRNA
chr1	32537631	32568467	32538648	32568467	+	ENSG00000121775	ENST00000336294; ENST00000373634; ENST00000427288; ENST00000438825; ENST00000441402; ENST00000456834; ENST00000466321; ENST00000468135; ENST00000472503; ENST00000476968; ENST00000487305; ENST00000498613	ENSP00000338165; ENSP00000362737; ENSP00000390057; ENSP00000390889; ENSP00000391719; ENSP00000414616	TMEM39B	30836	29819	proteincoding
chr1	32552549	32552608	32552608	32552608	+	ENSG00000266203	ENST00000577515		MIR5585	59	0	ncRNA
chr1	32573638	32642169	32573731	32636495	+	ENSG00000025800	ENST00000373625; ENST00000446515; ENST00000469790; ENST00000471599; ENST00000537234; ENST00000545542	ENSP00000362728; ENSP00000415677; ENSP00000440609; ENSP00000444930; ENSP00000474234	KPNA6	68531	62764	proteincoding
chr1	32636333	32642169	32642169	32642169	+	ENSG00000250135	ENST00000515055		RP4-622L5.2	5836	0	lncRNA
chr1	32645286	32663886	32645946	32660796	+	ENSG00000084652	ENST00000373609; ENST00000373610	ENSP00000362711; ENSP00000362712	TXLNA	18600	14850	proteincoding
chr1	32665986	32670988	32667536	32670849	+	ENSG00000160050	ENST00000373602; ENST00000421922; ENST00000461819; ENST00000469003; ENST00000483009	ENSP00000362704; ENSP00000413017; ENSP00000431257; ENSP00000435036	CCDC28B	5002	3313	proteincoding
chr1	32670369	32672415	32671786	32672415	-	ENSG00000224066	ENST00000373604; ENST00000421616		RP4-622L5.7	2046	629	lncRNA
chr1	32671235	32674288	32671282	32673683	+	ENSG00000160051	ENST00000291358; ENST00000537469	ENSP00000291358; ENSP00000442291	IQCC	3053	2401	proteincoding
chr1	32674694	32681797	32674694	32681793	+	ENSG00000222046	ENST00000409358; ENST00000487056	ENSP00000386870	DCDC2B	7103	7099	proteincoding
chr1	32680072	32687972	32681396	32687923	-	ENSG00000160055	ENST00000309777; ENST00000344461; ENST00000373593; ENST00000461402; ENST00000466796; ENST00000483001; ENST00000484490; ENST00000485689; ENST00000487174; ENST00000489170; ENST00000491434; ENST00000495091; ENST00000545122	ENSP00000309792; ENSP00000344021; ENSP00000362695; ENSP00000432747; ENSP00000433020; ENSP00000434295; ENSP00000435588; ENSP00000436631; ENSP00000442664	TMEM234	7900	6527	proteincoding
chr1	32687528	32697205	32688042	32696797	+	ENSG00000084623	ENST00000355082; ENST00000373586; ENST00000471486; ENST00000474371; ENST00000483517; ENST00000489353	ENSP00000347194; ENSP00000362688	EIF3I	9677	8755	proteincoding
chr1	32697258	32707221	32706023	32707221	-	ENSG00000220785	ENST00000403496; ENST00000423995; ENST00000426597; ENST00000441044		MTMR9LP	9963	1198	psuedogene
chr1	32712833	32714457	32713022	32714202	+	ENSG00000183615	ENST00000373582	ENSP00000362684	FAM167B	1624	1180	proteincoding
chr1	32716839	32751766	32739798	32751761	+	ENSG00000182866	ENST00000333070; ENST00000336890; ENST00000355928; ENST00000373557; ENST00000373562; ENST00000373564; ENST00000461712; ENST00000469765; ENST00000469956; ENST00000476457; ENST00000477031; ENST00000482949; ENST00000495610	ENSP00000328213; ENSP00000337825; ENSP00000362658; ENSP00000362663; ENSP00000362665; ENSP00000431517; ENSP00000434525; ENSP00000435605; ENSP00000436554	LCK	34927	11963	proteincoding
chr1	32752052	32752162	32752162	32752162	-	ENSG00000252450	ENST00000516641		Y_RNA	110	0	ncRNA
chr1	32757686	32799236	32757770	32799236	+	ENSG00000116478	ENST00000373541; ENST00000373548; ENST00000428704; ENST00000463172; ENST00000471488; ENST00000472928; ENST00000476391; ENST00000481281; ENST00000482310; ENST00000484305; ENST00000490081	ENSP00000362642; ENSP00000362649; ENSP00000407859	HDAC1	41550	41466	proteincoding
chr1	32799432	32801980	32800197	32801634	-	ENSG00000175130	ENST00000329421	ENSP00000362638	MARCKSL1	2548	1437	proteincoding
chr1	32814794	32816264	32816264	32816264	-	ENSG00000233775	ENST00000448134		RP4-811H24.9	1470	0	lncRNA
chr1	32817121	32829913	32819142	32829857	+	ENSG00000162526	ENST00000373534; ENST00000421153; ENST00000574315; ENST00000574792	ENSP00000362634; ENSP00000459187	TSSK3	12792	10715	proteincoding
chr1	32826870	32829879	32827033	32829879	-	ENSG00000225828	ENST00000415596; ENST00000416512; ENST00000428500; ENST00000432622	ENSP00000454338; ENSP00000455971	FAM229A	3009	2846	proteincoding
chr1	32830703	32860332	32832222	32860332	-	ENSG00000160058	ENST00000341071; ENST00000373520; ENST00000413080; ENST00000419121; ENST00000444377; ENST00000446293; ENST00000449308; ENST00000455895; ENST00000463967; ENST00000474414; ENST00000526031; ENST00000527163; ENST00000527513; ENST00000530485; ENST00000530753; ENST00000530876; ENST00000531222; ENST00000533084	ENSP00000344816; ENSP00000362620; ENSP00000391762; ENSP00000397759; ENSP00000405752; ENSP00000409114; ENSP00000412173; ENSP00000414103; ENSP00000432382; ENSP00000432524; ENSP00000432841; ENSP00000435888	BSDC1	29629	28110	proteincoding
chr1	32867709	32868716	32868716	32868716	-	ENSG00000224333	ENST00000444107		GAPDHP20	1007	0	psuedogene
chr1	32887579	32887920	32887920	32887920	+	ENSG00000270850	ENST00000604085		RP11-395N6.4	341	0	psuedogene
chr1	32888814	32892390	32892390	32892390	-	ENSG00000229259	ENST00000454917		LRRC37A12P	3576	0	psuedogene
chr1	32923435	32923733	32923733	32923733	+	ENSG00000263529	ENST00000579362		RN7SL122P	298	0	ncRNA
chr1	32930657	33066393	32936225	33002129	+	ENSG00000254553	ENST00000480336	ENSP00000455300	RP1-27O5.3	135736	65904	proteincoding
chr1	32930669	32962287	32936225	32951019	+	ENSG00000273274	ENST00000609129	ENSP00000476499	ZBTB8B	31618	14794	proteincoding
chr1	33005027	33071540	33058532	33066020	+	ENSG00000160062	ENST00000316459; ENST00000373510	ENSP00000317561; ENSP00000362609	ZBTB8A	66513	7488	proteincoding
chr1	33065772	33116504	33065853	33116504	-	ENSG00000176261	ENST00000341885; ENST00000373501; ENST00000373506; ENST00000436661; ENST00000465588; ENST00000466361; ENST00000467652; ENST00000468695; ENST00000473294; ENST00000473383; ENST00000476493; ENST00000478041; ENST00000479075; ENST00000483138; ENST00000492007; ENST00000498691	ENSP00000343760; ENSP00000362600; ENSP00000413485; ENSP00000417677; ENSP00000474993	ZBTB8OS	50732	50651	proteincoding
chr1	33105551	33105653	33105653	33105653	+	ENSG00000200591	ENST00000363721		Y_RNA	102	0	ncRNA
chr1	33116742	33151812	33116907	33146147	+	ENSG00000162521	ENST00000373485; ENST00000373493; ENST00000401893; ENST00000414241; ENST00000445722; ENST00000458695; ENST00000460669; ENST00000463378; ENST00000465780; ENST00000475321; ENST00000477563; ENST00000482190; ENST00000490500; ENST00000492348; ENST00000524393; ENST00000525506; ENST00000526193; ENST00000527118; ENST00000531983; ENST00000544435	ENSP00000362584; ENSP00000362592; ENSP00000389437; ENSP00000396057; ENSP00000398242; ENSP00000432298; ENSP00000432774; ENSP00000432780; ENSP00000433805; ENSP00000434925; ENSP00000436565; ENSP00000436663; ENSP00000436986; ENSP00000437210; ENSP00000442384	RBBP4	35070	29240	proteincoding
chr1	33145506	33169197	33147388	33168261	-	ENSG00000162520	ENST00000373484; ENST00000409190; ENST00000417633; ENST00000426909	ENSP00000362583; ENSP00000386439; ENSP00000387594; ENSP00000401975	SYNC	23691	20873	proteincoding
chr1	33183334	33190838	33190838	33190838	-	ENSG00000224409	ENST00000421619		RP11-114B7.6	7504	0	lncRNA
chr1	33207485	33240571	33207555	33238488	+	ENSG00000162522	ENST00000294521; ENST00000373480; ENST00000373481; ENST00000401073; ENST00000468130	ENSP00000294521; ENSP00000362579; ENSP00000362580; ENSP00000383851	KIAA1522	33086	30933	proteincoding
chr1	33240839	33283754	33241581	33282918	-	ENSG00000134684	ENST00000373477; ENST00000466052; ENST00000469100; ENST00000470377; ENST00000472692; ENST00000478828; ENST00000481895; ENST00000487404; ENST00000490826	ENSP00000362576	YARS	42915	41337	proteincoding
chr1	33282367	33324476	33284433	33321786	+	ENSG00000116497	ENST00000356689; ENST00000373475; ENST00000373476; ENST00000398243; ENST00000474103; ENST00000475486; ENST00000477248; ENST00000482212; ENST00000524535; ENST00000525203; ENST00000526230; ENST00000527692; ENST00000529027; ENST00000530552; ENST00000530710; ENST00000531123; ENST00000531256	ENSP00000362574; ENSP00000362575; ENSP00000381296; ENSP00000431432; ENSP00000431921; ENSP00000431940; ENSP00000433456; ENSP00000434933; ENSP00000435856	S100PBP	42109	37353	proteincoding
chr1	33327868	33338083	33328617	33338083	-	ENSG00000160097	ENST00000373471; ENST00000465346; ENST00000481487; ENST00000483143; ENST00000496770; ENST00000497068; ENST00000609187	ENSP00000362570; ENSP00000476320; ENSP00000476668	FNDC5	10215	9466	proteincoding
chr1	33351594	33364042	33354499	33364042	+	ENSG00000121905	ENST00000373467; ENST00000459874; ENST00000470166; ENST00000470896; ENST00000480118	ENSP00000362566	HPCA	12448	9543	proteincoding
chr1	33360194	33367039	33360405	33367039	-	ENSG00000121900	ENST00000329151; ENST00000373463; ENST00000463914; ENST00000474144; ENST00000475208; ENST00000482771	ENSP00000328630; ENSP00000362562	TMEM54	6845	6634	proteincoding
chr1	33391894	33392000	33392000	33392000	+	ENSG00000221423	ENST00000408496		AL031602.1	106	0	ncRNA
chr1	33402045	33430286	33402406	33430286	-	ENSG00000116514	ENST00000235150; ENST00000356990; ENST00000373456	ENSP00000235150; ENSP00000349482; ENSP00000362555	RNF19B	28241	27880	proteincoding
chr1	33439267	33439642	33439267	33439642	+	ENSG00000267885	ENST00000594612	ENSP00000469861	FKSG48	375	375	proteincoding
chr1	33445542	33446073	33446073	33446073	+	ENSG00000217644	ENST00000395888; ENST00000401937		RP4-803A2.1	531	0	psuedogene
chr1	33452552	33453834	33453834	33453834	+	ENSG00000239670	ENST00000447420		RP4-803A2.2	1282	0	psuedogene
chr1	33452675	33498070	33498070	33498070	+	ENSG00000236065	ENST00000427524		RP1-117O3.2	45395	0	lncRNA
chr1	33473584	33546597	33476429	33546597	-	ENSG00000004455	ENST00000354858; ENST00000373449; ENST00000466029; ENST00000467905; ENST00000469238; ENST00000480134; ENST00000482191; ENST00000487289; ENST00000491241; ENST00000548033; ENST00000548559; ENST00000550338; ENST00000551979	ENSP00000346921; ENSP00000362548; ENSP00000446849; ENSP00000447082; ENSP00000449003; ENSP00000450008; ENSP00000450109	AK2	73013	70168	proteincoding
chr1	33546704	33586131	33547850	33586131	+	ENSG00000142920	ENST00000294517; ENST00000358680; ENST00000373440; ENST00000373441; ENST00000373443; ENST00000398167; ENST00000462920; ENST00000471119; ENST00000473089; ENST00000475935; ENST00000477570; ENST00000478204; ENST00000478635; ENST00000481886; ENST00000483027; ENST00000484656; ENST00000492420; ENST00000492521; ENST00000495135; ENST00000497280; ENST00000497710	ENSP00000294517; ENSP00000351508; ENSP00000362539; ENSP00000362540; ENSP00000362542; ENSP00000381233	ADC	39427	38281	proteincoding
chr1	33611002	33647660	33612777	33647660	-	ENSG00000116525	ENST00000291416; ENST00000485148; ENST00000486583; ENST00000543586	ENSP00000291416; ENSP00000441173	TRIM62	36658	34883	proteincoding
chr1	33722145	33766320	33736175	33764647	+	ENSG00000160094	ENST00000373428; ENST00000477934; ENST00000483388; ENST00000490959; ENST00000539719	ENSP00000362527; ENSP00000438354; ENSP00000446335	ZNF362	44175	28472	proteincoding
chr1	33726812	33727281	33727281	33727281	+	ENSG00000270115	ENST00000602618		RP11-415J8.7	469	0	lncRNA
chr1	33764974	33766320	33766320	33766320	+	ENSG00000256142	ENST00000543783		AL513327.1	1346	0	psuedogene
chr1	33772366	33786699	33772366	33786699	-	ENSG00000184389	ENST00000330379; ENST00000442999	ENSP00000475261; ENSP00000475462	A3GALT2	14333	14333	proteincoding
chr1	33772966	33791644	33791499	33791644	+	ENSG00000225313	ENST00000457957; ENST00000587696; ENST00000588828		RP11-415J8.3	18678	145	lncRNA
chr1	33789223	33896653	33790465	33896653	-	ENSG00000134686	ENST00000257118; ENST00000373416; ENST00000373418; ENST00000373422; ENST00000419414; ENST00000431992; ENST00000459964; ENST00000467894; ENST00000468406; ENST00000473158; ENST00000484692; ENST00000485928; ENST00000486897; ENST00000493483	ENSP00000257118; ENSP00000362515; ENSP00000362517; ENSP00000362521; ENSP00000389436; ENSP00000391440	PHC2	107430	106188	proteincoding
chr1	33797993	33798093	33798093	33798093	-	ENSG00000266239	ENST00000583214		MIR3605	100	0	ncRNA
chr1	33802166	33802465	33802465	33802465	-	ENSG00000222112	ENST00000410180		RN7SKP16	299	0	ncRNA
chr1	33815952	33828846	33828846	33828846	+	ENSG00000233246	ENST00000432703		RP11-415J8.5	12894	0	lncRNA
chr1	33907625	33907712	33907712	33907712	-	ENSG00000221225	ENST00000408298		AL138837.1	87	0	ncRNA
chr1	33931849	33934555	33934555	33934555	+	ENSG00000234512	ENST00000413515		TLR12P	2706	0	psuedogene
chr1	33938245	33962107	33944889	33961076	+	ENSG00000121903	ENST00000361328; ENST00000373413; ENST00000480917	ENSP00000355053; ENSP00000362512	ZSCAN20	23862	16187	proteincoding
chr1	33977607	33978343	33978343	33978343	-	ENSG00000235907	ENST00000424879		RP4-580O19.2	736	0	psuedogene
chr1	33979608	34631443	33985117	34631414	-	ENSG00000121904	ENST00000241312; ENST00000338325; ENST00000373377; ENST00000373380; ENST00000373381; ENST00000373388; ENST00000465819; ENST00000471438; ENST00000489419	ENSP00000241312; ENSP00000340311; ENSP00000362475; ENSP00000362478; ENSP00000362479; ENSP00000362486	CSMD2	651835	646297	proteincoding
chr1	34304123	34305741	34305741	34305741	+	ENSG00000227000	ENST00000432666		HSPD1P14	1618	0	psuedogene
chr1	34326075	34330392	34329064	34330392	+	ENSG00000176256	ENST00000425537; ENST00000458277; ENST00000519684; ENST00000522796	ENSP00000429214; ENSP00000430919	HMGB4	4317	1328	proteincoding
chr1	34334553	34351059	34339248	34351059	+	ENSG00000231163	ENST00000414868; ENST00000425631; ENST00000431046; ENST00000432447; ENST00000434181; ENST00000438719		RP5-1007G16.1	16506	11811	lncRNA
chr1	34578549	34578664	34578664	34578664	+	ENSG00000201148	ENST00000364278		RNA5SP42	115	0	ncRNA
chr1	34632483	34684732	34643390	34684362	+	ENSG00000142698	ENST00000373374; ENST00000488417	ENSP00000362472; ENSP00000435634	C1orf94	52249	40972	proteincoding
chr1	34641466	34641550	34641550	34641550	-	ENSG00000221053	ENST00000408126		AC115286.1	84	0	ncRNA
chr1	34742459	34742893	34742893	34742893	-	ENSG00000270241	ENST00000604298		RP4-657M3.2	434	0	psuedogene
chr1	35135199	35135295	35135295	35135295	-	ENSG00000207941	ENST00000385206		MIR552	96	0	ncRNA
chr1	35178337	35325417	35183992	35321578	-	ENSG00000163866	ENST00000417239; ENST00000423898; ENST00000426886; ENST00000446026; ENST00000456842; ENST00000521580	ENSP00000428541; ENSP00000428585; ENSP00000428984; ENSP00000429902; ENSP00000430198; ENSP00000430285	SMIM12	147080	137586	proteincoding
chr1	35220647	35224113	35222931	35223753	+	ENSG00000189280	ENST00000338513	ENSP00000340811	GJB5	3466	822	proteincoding
chr1	35225341	35229325	35226855	35227656	+	ENSG00000189433	ENST00000339480	ENSP00000345868	GJB4	3984	801	proteincoding
chr1	35227026	35253698	35253698	35253698	-	ENSG00000255811	ENST00000542839		RP1-34M23.5	26672	0	lncRNA
chr1	35244161	35244245	35244245	35244245	-	ENSG00000216162	ENST00000401343		AL121988.1	84	0	ncRNA
chr1	35246789	35251970	35250363	35251176	+	ENSG00000188910	ENST00000373362; ENST00000373366	ENSP00000362460; ENSP00000362464	GJB3	5181	813	proteincoding
chr1	35258598	35261348	35259814	35260816	+	ENSG00000187513	ENST00000342280; ENST00000450137	ENSP00000343676; ENSP00000409186	GJA4	2750	1002	proteincoding
chr1	35316294	35317156	35317156	35317156	+	ENSG00000230163	ENST00000429293		RP5-997D16.2	862	0	lncRNA
chr1	35331036	35395186	35331683	35391095	-	ENSG00000116544	ENST00000235180; ENST00000373347; ENST00000495979	ENSP00000235180; ENSP00000362444	DLGAP3	64150	59412	proteincoding
chr1	35409356	35409425	35409425	35409425	+	ENSG00000252728	ENST00000516919		SNORD112	69	0	ncRNA
chr1	35439956	35450914	35444307	35450914	-	ENSG00000241014	ENST00000311990; ENST00000417456		RP11-244H3.1	10958	6607	lncRNA
chr1	35447133	35497342	35449522	35496240	-	ENSG00000271741	ENST00000487874	ENSP00000421752	RP11-244H3.4	50209	46718	proteincoding
chr1	35447135	35450954	35447544	35450906	-	ENSG00000243749	ENST00000373337	ENSP00000362435	ZMYM6NB	3819	3362	proteincoding
chr1	35449522	35497569	35449522	35497536	-	ENSG00000163867	ENST00000317538; ENST00000357182; ENST00000373333; ENST00000373340; ENST00000415531; ENST00000460607; ENST00000466345; ENST00000471566; ENST00000472971; ENST00000493328	ENSP00000326695; ENSP00000349708; ENSP00000362430; ENSP00000362437; ENSP00000391337	ZMYM6	48047	48014	proteincoding
chr1	35519068	35524872	35524872	35524872	+	ENSG00000233940	ENST00000428087		RP11-248I9.2	5804	0	psuedogene
chr1	35525386	35581460	35559588	35581455	+	ENSG00000197056	ENST00000359858; ENST00000373329; ENST00000373330; ENST00000417119; ENST00000463393; ENST00000466390; ENST00000475654; ENST00000476269; ENST00000488455	ENSP00000352920; ENSP00000362427; ENSP00000394233	ZMYM1	56074	21867	proteincoding
chr1	35587622	35588085	35588085	35588085	+	ENSG00000228348	ENST00000442409		EFCAB14P1	463	0	psuedogene
chr1	35641978	35658749	35643262	35658650	-	ENSG00000116560	ENST00000357214; ENST00000460428; ENST00000466213; ENST00000466745; ENST00000468598; ENST00000470472; ENST00000471991; ENST00000485365; ENST00000485454; ENST00000490668	ENSP00000349748; ENSP00000424440; ENSP00000425071	SFPQ	16771	15388	proteincoding
chr1	35661569	35661663	35661663	35661663	+	ENSG00000201868	ENST00000364998		Y_RNA	94	0	ncRNA
chr1	35729822	35730083	35730083	35730083	-	ENSG00000263591	ENST00000583196		RN7SL136P	261	0	ncRNA
chr1	35734567	35887659	35734647	35885278	+	ENSG00000146463	ENST00000314607; ENST00000373297; ENST00000441447; ENST00000457946; ENST00000470175; ENST00000482131; ENST00000492456	ENSP00000322915; ENSP00000362394; ENSP00000397524; ENSP00000400506	ZMYM4	153092	150631	proteincoding
chr1	35757800	35758099	35758099	35758099	-	ENSG00000240374	ENST00000475222		RN7SL503P	299	0	ncRNA
chr1	35775874	35776026	35776026	35776026	+	ENSG00000201542	ENST00000364672		SNORA62	152	0	ncRNA
chr1	35816322	35817208	35817208	35817208	+	ENSG00000229994	ENST00000434805		RPL5P4	886	0	psuedogene
chr1	35824422	35831678	35831678	35831678	-	ENSG00000227409	ENST00000432683		ZMYM4-AS1	7256	0	lncRNA
chr1	35893416	35893494	35893494	35893494	-	ENSG00000202129	ENST00000365259		RNY5P1	78	0	ncRNA
chr1	35899090	36023551	35900494	36023213	-	ENSG00000142687	ENST00000325722; ENST00000373266; ENST00000426982; ENST00000431916; ENST00000440579; ENST00000461312; ENST00000467109; ENST00000469892; ENST00000470388; ENST00000473423; ENST00000473465; ENST00000473844; ENST00000474856; ENST00000476329; ENST00000478463; ENST00000482929; ENST00000485551; ENST00000492544; ENST00000492888; ENST00000494948	ENSP00000318406; ENSP00000362363; ENSP00000393862; ENSP00000395883; ENSP00000407576; ENSP00000417411; ENSP00000419396; ENSP00000420226; ENSP00000420369; ENSP00000420742	KIAA0319L	124461	122719	proteincoding
chr1	35975342	35977039	35977039	35977039	+	ENSG00000236274	ENST00000442276		RP4-728D4.3	1697	0	psuedogene
chr1	36023073	36032875	36023791	36032470	+	ENSG00000020129	ENST00000356090; ENST00000373243; ENST00000373253; ENST00000423723; ENST00000437806; ENST00000459931	ENSP00000348394; ENSP00000362340; ENSP00000362350; ENSP00000406511; ENSP00000407339	NCDN	9802	8679	proteincoding
chr1	36035413	36043330	36039348	36043330	-	ENSG00000239636	ENST00000425881; ENST00000444348		RP4-728D4.2	7917	3982	lncRNA
chr1	36038970	36060929	36039178	36060277	+	ENSG00000116819	ENST00000373235	ENSP00000362332	TFAP2E	21959	21099	proteincoding
chr1	36067184	36107445	36068867	36107033	-	ENSG00000126067	ENST00000373237	ENSP00000362334	PSMB2	40261	38166	proteincoding
chr1	36171625	36171875	36171875	36171875	-	ENSG00000239859	ENST00000464618		RN7SL281P	250	0	ncRNA
chr1	36179475	36185073	36181232	36184495	-	ENSG00000142686	ENST00000270815; ENST00000453178; ENST00000503824	ENSP00000425166	C1orf216	5598	3263	proteincoding
chr1	36185818	36235568	36186491	36235471	-	ENSG00000092853	ENST00000251195; ENST00000318121; ENST00000373220; ENST00000466308; ENST00000517467; ENST00000520551	ENSP00000251195; ENSP00000312995; ENSP00000362317; ENSP00000428848	CLSPN	49750	48980	proteincoding
chr1	36204989	36209177	36209177	36209177	+	ENSG00000232335	ENST00000373226		RP11-435D7.3	4188	0	lncRNA
chr1	36273772	36323491	36274017	36320359	+	ENSG00000134698	ENST00000373210; ENST00000488778; ENST00000496257	ENSP00000362306	AGO4	49719	46342	proteincoding
chr1	36335408	36395211	36349022	36385208	+	ENSG00000092847	ENST00000373204; ENST00000373206	ENSP00000362300; ENSP00000362302	AGO1	59803	36186	proteincoding
chr1	36338870	36339353	36339353	36339353	-	ENSG00000271164	ENST00000604465		RP4-789D17.4	483	0	psuedogene
chr1	36395320	36395716	36395716	36395716	-	ENSG00000271914	ENST00000606838		RP4-789D17.5	396	0	lncRNA
chr1	36396318	36538101	36397027	36521346	+	ENSG00000126070	ENST00000246314; ENST00000324350; ENST00000373191; ENST00000397828; ENST00000471099; ENST00000491443	ENSP00000246314; ENSP00000317425; ENSP00000362287; ENSP00000380928	AGO3	141783	124319	proteincoding
chr1	36457709	36479231	36479118	36479231	-	ENSG00000271554	ENST00000466576; ENST00000479395		RP4-665N4.8	21522	113	lncRNA
chr1	36545666	36547923	36546121	36547923	-	ENSG00000232862	ENST00000437804; ENST00000446354; ENST00000602765		RP4-665N4.4	2257	1802	psuedogene
chr1	36549675	36553876	36550522	36553787	+	ENSG00000092850	ENST00000207457; ENST00000469024; ENST00000473120	ENSP00000207457; ENSP00000432793; ENSP00000434183	TEKT2	4201	3265	proteincoding
chr1	36554475	36559533	36554505	36558987	+	ENSG00000116863	ENST00000373178	ENSP00000362273	ADPRHL2	5058	4482	proteincoding
chr1	36560836	36590821	36563169	36565843	-	ENSG00000171812	ENST00000303143; ENST00000397799; ENST00000481785	ENSP00000305913; ENSP00000380901; ENSP00000436433	COL8A2	29985	2674	proteincoding
chr1	36602172	36615098	36602803	36615097	-	ENSG00000054116	ENST00000373159; ENST00000373162; ENST00000373163; ENST00000373166; ENST00000462715; ENST00000469757; ENST00000497251	ENSP00000362253; ENSP00000362256; ENSP00000362257; ENSP00000362261	TRAPPC3	12926	12294	proteincoding
chr1	36621179	36646450	36622018	36645916	+	ENSG00000116871	ENST00000316156; ENST00000373148; ENST00000373150; ENST00000373151; ENST00000429533; ENST00000462118; ENST00000474796; ENST00000487114; ENST00000487131; ENST00000527764; ENST00000530729; ENST00000530975; ENST00000532131	ENSP00000320228; ENSP00000362241; ENSP00000362243; ENSP00000362244; ENSP00000390091; ENSP00000435126; ENSP00000437046	MAP7D1	25271	23898	proteincoding
chr1	36657515	36657769	36657769	36657769	+	ENSG00000264592	ENST00000579043		RN7SL131P	254	0	ncRNA
chr1	36690016	36770958	36748164	36769618	+	ENSG00000054118	ENST00000354618; ENST00000466743; ENST00000469141; ENST00000478853	ENSP00000346634; ENSP00000433066; ENSP00000433825	THRAP3	80942	21454	proteincoding
chr1	36707498	36707757	36707757	36707757	-	ENSG00000231849	ENST00000447495		UBE2V2P4	259	0	psuedogene
chr1	36771987	36790484	36772021	36789566	+	ENSG00000214193	ENST00000312808; ENST00000373139; ENST00000426732; ENST00000453908; ENST00000474766; ENST00000480549; ENST00000496636; ENST00000505871; ENST00000508854	ENSP00000321936; ENSP00000362232; ENSP00000403476; ENSP00000408613; ENSP00000421294; ENSP00000425484	SH3D21	18497	17545	proteincoding
chr1	36787631	36789755	36787895	36789216	-	ENSG00000142694	ENST00000270824; ENST00000490466	ENSP00000270824	EVA1B	2124	1321	proteincoding
chr1	36789334	36794822	36793434	36793758	+	ENSG00000116883	ENST00000373137	ENSP00000362230	RP11-268J15.5	5488	324	proteincoding
chr1	36805224	36851497	36807355	36851480	-	ENSG00000196182	ENST00000359297; ENST00000373129; ENST00000373130; ENST00000373132; ENST00000460017; ENST00000460417; ENST00000473733; ENST00000482458	ENSP00000352245; ENSP00000362221; ENSP00000362222; ENSP00000362224	STK40	46273	44125	proteincoding
chr1	36856838	36863493	36859358	36863488	-	ENSG00000181817	ENST00000315732; ENST00000476041; ENST00000489912	ENSP00000319341	LSM10	6655	4130	proteincoding
chr1	36868321	36868460	36868460	36868460	-	ENSG00000222821	ENST00000410889		RNU4-27P	139	0	ncRNA
chr1	36881427	36916086	36881648	36915970	-	ENSG00000116885	ENST00000235532; ENST00000315643; ENST00000354267; ENST00000356637; ENST00000433045; ENST00000445843; ENST00000468441; ENST00000471369; ENST00000475160; ENST00000495222; ENST00000524789; ENST00000525869; ENST00000528112	ENSP00000235532; ENSP00000314541; ENSP00000346216; ENSP00000349052; ENSP00000390820; ENSP00000396417; ENSP00000426981; ENSP00000434268	OSCP1	34659	34322	proteincoding
chr1	36884050	36884179	36884179	36884179	-	ENSG00000201448	ENST00000364578		SNORA63	129	0	ncRNA
chr1	36921318	36930038	36921388	36929946	-	ENSG00000116898	ENST00000373116; ENST00000462067; ENST00000477040; ENST00000488606	ENSP00000362208	MRPS15	8720	8558	proteincoding
chr1	36931643	36948879	36931696	36948535	-	ENSG00000119535	ENST00000331941; ENST00000338937; ENST00000361632; ENST00000373103; ENST00000373104; ENST00000373106; ENST00000418048; ENST00000440588; ENST00000464365; ENST00000464465; ENST00000466138; ENST00000469380; ENST00000480825; ENST00000484762; ENST00000487540; ENST00000489551; ENST00000526980; ENST00000533491	ENSP00000332180; ENSP00000345013; ENSP00000355406; ENSP00000362195; ENSP00000362196; ENSP00000362198; ENSP00000397568; ENSP00000401588; ENSP00000431639; ENSP00000435218	CSF3R	17236	16839	proteincoding
chr1	37095935	37096458	37096458	37096458	+	ENSG00000230214	ENST00000453860		FTLP18	523	0	psuedogene
chr1	37238740	37241369	37241369	37241369	+	ENSG00000234481	ENST00000451375		RP4-614N24.1	2629	0	lncRNA
chr1	37261127	37499730	37267451	37499709	-	ENSG00000163873	ENST00000373091; ENST00000373093; ENST00000462621; ENST00000479620	ENSP00000362183; ENSP00000362185	GRIK3	238603	232258	proteincoding
chr1	37627163	37627235	37627235	37627235	+	ENSG00000264698	ENST00000579351		MIR4255	72	0	ncRNA
chr1	37669210	37669317	37669317	37669317	+	ENSG00000207328	ENST00000384598		RNU6-636P	107	0	ncRNA
chr1	37728339	37790701	37790701	37790701	-	ENSG00000223944	ENST00000413901		RP5-1180C18.1	62362	0	lncRNA
chr1	37730277	37730387	37730387	37730387	-	ENSG00000252368	ENST00000516559		RNA5SP43	110	0	ncRNA
chr1	37796452	37796597	37796597	37796597	+	ENSG00000230451	ENST00000438196		RPS29P6	145	0	psuedogene
chr1	37920479	37940012	37940012	37940012	-	ENSG00000233621	ENST00000424989		LINC01137	19533	0	lncRNA
chr1	37940152	37949980	37941097	37949212	+	ENSG00000163874	ENST00000373087; ENST00000471012; ENST00000472312	ENSP00000362179; ENSP00000473447	ZC3H12A	9828	8115	proteincoding
chr1	37958175	37980375	37959369	37980357	-	ENSG00000163875	ENST00000296214; ENST00000373073; ENST00000373074; ENST00000373075; ENST00000448519; ENST00000475828; ENST00000485039; ENST00000487788; ENST00000487792	ENSP00000296214; ENSP00000362164; ENSP00000362165; ENSP00000362166; ENSP00000394966	MEAF6	22200	20988	proteincoding
chr1	37966535	37966595	37966595	37966595	-	ENSG00000263675	ENST00000580821		MIR5581	60	0	ncRNA
chr1	38000049	38019903	38003348	38019891	-	ENSG00000163877	ENST00000296215; ENST00000468040; ENST00000493916	ENSP00000296215	SNIP1	19854	16543	proteincoding
chr1	38010363	38010895	38010895	38010895	+	ENSG00000232273	ENST00000437933		FTH1P1	532	0	psuedogene
chr1	38021842	38022108	38022100	38022108	+	ENSG00000237749	ENST00000368565; ENST00000423216		RP3-423B22.5	266	8	psuedogene
chr1	38022519	38032458	38022529	38032457	+	ENSG00000163879	ENST00000296218; ENST00000466723; ENST00000467277; ENST00000490312; ENST00000497858; ENST00000541606	ENSP00000296218; ENSP00000438962	DNALI1	9939	9928	proteincoding
chr1	38032416	38061536	38032455	38061536	-	ENSG00000134697	ENST00000373062; ENST00000462812; ENST00000463351; ENST00000469191; ENST00000479255; ENST00000488496; ENST00000489146; ENST00000490029; ENST00000538069	ENSP00000362153; ENSP00000441288	GNL2	29120	29081	proteincoding
chr1	38076950	38100595	38078426	38095573	-	ENSG00000169218	ENST00000356545; ENST00000373059; ENST00000401068; ENST00000401069; ENST00000401070; ENST00000401071	ENSP00000348944; ENSP00000362150; ENSP00000383846; ENSP00000383847; ENSP00000383848; ENSP00000383849	RSPO1	23645	17147	proteincoding
chr1	38147241	38157914	38148794	38157914	-	ENSG00000116922	ENST00000358011; ENST00000461359; ENST00000464085; ENST00000464178; ENST00000472584; ENST00000477060; ENST00000486637; ENST00000488137; ENST00000491797; ENST00000491981; ENST00000494120; ENST00000498448; ENST00000609516	ENSP00000350704; ENSP00000476341; ENSP00000476779; ENSP00000476934; ENSP00000477011; ENSP00000477078; ENSP00000477159; ENSP00000477273	C1orf109	10673	9120	proteincoding
chr1	38158089	38175391	38158362	38174038	+	ENSG00000134690	ENST00000327331; ENST00000373055	ENSP00000316121; ENSP00000362146	CDCA8	17302	15676	proteincoding
chr1	38179551	38230805	38180692	38230738	-	ENSG00000183317	ENST00000319637; ENST00000330210; ENST00000373048; ENST00000427468; ENST00000432874; ENST00000437645; ENST00000444950; ENST00000446149; ENST00000453577; ENST00000525749; ENST00000534097; ENST00000540011	ENSP00000316395; ENSP00000330379; ENSP00000362139; ENSP00000397746; ENSP00000431389; ENSP00000432693; ENSP00000436288; ENSP00000436425; ENSP00000441822	EPHA10	51254	50046	proteincoding
chr1	38203626	38203726	38203726	38203726	-	ENSG00000200421	ENST00000363551		Y_RNA	100	0	ncRNA
chr1	38215873	38215974	38215974	38215974	+	ENSG00000238871	ENST00000459008		snoU13	101	0	ncRNA
chr1	38242341	38245090	38245090	38245090	+	ENSG00000214141	ENST00000473049		ACTN4P2	2749	0	psuedogene
chr1	38248128	38248557	38248557	38248557	-	ENSG00000227416	ENST00000417484		RP11-109P14.2	429	0	psuedogene
chr1	38259473	38266809	38259854	38265875	+	ENSG00000185090	ENST00000329006; ENST00000373045; ENST00000397631; ENST00000525897; ENST00000532512	ENSP00000328770; ENSP00000362136; ENSP00000380755; ENSP00000432567; ENSP00000437312	MANEAL	7336	6021	proteincoding
chr1	38265391	38266551	38266551	38266551	-	ENSG00000233728	ENST00000433474		RP11-109P14.9	1160	0	lncRNA
chr1	38268615	38273857	38269596	38273852	-	ENSG00000196449	ENST00000373044	ENSP00000362135	YRDC	5242	4256	proteincoding
chr1	38272650	38275126	38274076	38274806	+	ENSG00000197982	ENST00000373042; ENST00000373043; ENST00000419397; ENST00000446260; ENST00000468084	ENSP00000362133; ENSP00000362134; ENSP00000389807; ENSP00000434520	C1orf122	2476	730	proteincoding
chr1	38275238	38325292	38280807	38324211	-	ENSG00000188786	ENST00000373036; ENST00000468190	ENSP00000362127	MTF1	50054	43404	proteincoding
chr1	38292231	38293886	38292231	38293886	-	ENSG00000230610	ENST00000448796	ENSP00000413395	AL929472.1	1655	1655	proteincoding
chr1	38306657	38307348	38307348	38307348	+	ENSG00000235673	ENST00000447422		RP11-109P14.8	691	0	psuedogene
chr1	38326368	38412729	38327986	38412723	-	ENSG00000204084	ENST00000373021; ENST00000373023; ENST00000373024; ENST00000373026; ENST00000373027; ENST00000458109; ENST00000467066; ENST00000470364; ENST00000474758; ENST00000487328; ENST00000491406	ENSP00000362112; ENSP00000362114; ENSP00000362115; ENSP00000362117; ENSP00000362118; ENSP00000397748	INPP5B	86361	84737	proteincoding
chr1	38326368	38327252	38327252	38327252	+	ENSG00000230955	ENST00000419993		RP11-109P14.10	884	0	lncRNA
chr1	38349908	38349989	38349989	38349989	+	ENSG00000252448	ENST00000516639		SNORA63	81	0	ncRNA
chr1	38350694	38350789	38350789	38350789	+	ENSG00000222282	ENST00000410350		RNU6-584P	95	0	ncRNA
chr1	38422646	38456593	38423857	38455747	-	ENSG00000183431	ENST00000373019; ENST00000448721; ENST00000460925; ENST00000461869; ENST00000462258; ENST00000470585; ENST00000487062; ENST00000488934; ENST00000489537	ENSP00000362110; ENSP00000392027	SF3A3	33947	31890	proteincoding
chr1	38457133	38457241	38457241	38457241	+	ENSG00000212541	ENST00000391239		RNU6-510P	108	0	ncRNA
chr1	38462441	38471278	38463076	38471278	-	ENSG00000183386	ENST00000373016; ENST00000475084; ENST00000477194; ENST00000483132; ENST00000485803	ENSP00000362107	FHL3	8837	8202	proteincoding
chr1	38474929	38490496	38478474	38489473	+	ENSG00000183520	ENST00000373014; ENST00000483182; ENST00000486563; ENST00000488453; ENST00000537711	ENSP00000362105; ENSP00000437378	UTP11L	15567	10999	proteincoding
chr1	38509522	38512450	38511059	38512415	-	ENSG00000185668	ENST00000373012	ENSP00000362103	POU3F1	2928	1356	proteincoding
chr1	38512985	38584697	38571406	38584697	+	ENSG00000224592	ENST00000428151; ENST00000432922		RP5-884C9.2	71712	13291	lncRNA
chr1	38546243	38546583	38546583	38546583	-	ENSG00000223589	ENST00000424719		RP5-884C9.3	340	0	psuedogene
chr1	38554902	38555001	38555001	38555001	+	ENSG00000265596	ENST00000582606		MIR3659	99	0	ncRNA
chr1	38674705	38680439	38680439	38680439	-	ENSG00000237290	ENST00000431311		RP11-214L19.1	5734	0	lncRNA
chr1	38862330	38862437	38862437	38862437	+	ENSG00000200796	ENST00000363926		RNU6-753P	107	0	ncRNA
chr1	38940867	38942156	38942156	38942156	+	ENSG00000238063	ENST00000452971		RP11-329N22.1	1289	0	lncRNA
chr1	39174602	39176562	39176562	39176562	+	ENSG00000215895	ENST00000442006		RP11-334L9.1	1960	0	psuedogene
chr1	39303869	39325495	39305224	39325318	-	ENSG00000116954	ENST00000373001; ENST00000474456; ENST00000493015; ENST00000496778	ENSP00000362092	RRAGC	21626	20094	proteincoding
chr1	39325671	39385068	39341896	39385068	+	ENSG00000228436	ENST00000433671; ENST00000443161; ENST00000456813		RP5-864K19.4	59397	43172	lncRNA
chr1	39328635	39347289	39330341	39347289	-	ENSG00000214114	ENST00000397572; ENST00000462027; ENST00000465771; ENST00000489575; ENST00000489803; ENST00000494695; ENST00000495043	ENSP00000380702	MYCBP	18654	16948	proteincoding
chr1	39330174	39347289	39339357	39341770	-	ENSG00000131233	ENST00000357771; ENST00000360786; ENST00000454994	ENSP00000350415; ENSP00000354020; ENSP00000406846	GJA9	17115	2413	proteincoding
chr1	39351478	39407471	39352175	39395181	-	ENSG00000158315	ENST00000289248; ENST00000372985; ENST00000372990; ENST00000538156; ENST00000540558	ENSP00000289248; ENSP00000362076; ENSP00000362081; ENSP00000439227; ENSP00000441097	RHBDL2	55993	43006	proteincoding
chr1	39392541	39392649	39392649	39392649	+	ENSG00000199963	ENST00000363093		RNU6-605P	108	0	ncRNA
chr1	39416496	39416597	39416597	39416597	-	ENSG00000207466	ENST00000384735		Y_RNA	101	0	ncRNA
chr1	39423946	39424597	39424597	39424597	-	ENSG00000235549	ENST00000428233		RP11-781D11.1	651	0	psuedogene
chr1	39456894	39471731	39457052	39469727	+	ENSG00000174574	ENST00000372984; ENST00000432648; ENST00000446189; ENST00000531822	ENSP00000362075; ENSP00000389866; ENSP00000392678; ENSP00000436372	AKIRIN1	14837	12675	proteincoding
chr1	39491989	39500308	39494396	39500168	+	ENSG00000168653	ENST00000372967; ENST00000372969	ENSP00000362058; ENSP00000362060	NDUFS5	8319	5772	proteincoding
chr1	39546987	39952849	39549890	39952659	+	ENSG00000127603	ENST00000289893; ENST00000317713; ENST00000360115; ENST00000361689; ENST00000372915; ENST00000372925; ENST00000422234; ENST00000442046; ENST00000446276; ENST00000462103; ENST00000462496; ENST00000467673; ENST00000469366; ENST00000469490; ENST00000472385; ENST00000473843; ENST00000476350; ENST00000480624; ENST00000482035; ENST00000484393; ENST00000484793; ENST00000485063; ENST00000487656; ENST0000…	ENSP00000289893; ENSP00000313438; ENSP00000353231; ENSP00000354573; ENSP00000362006; ENSP00000362016; ENSP00000391512; ENSP00000407776; ENSP00000412910; ENSP00000433104; ENSP00000434859; ENSP00000435070; ENSP00000435078; ENSP00000435892; ENSP00000437059; ENSP00000439537; ENSP00000440369; ENSP00000444364; ENSP00000455274; ENSP00000455823; ENSP00000473615	MACF1	405862	402769	proteincoding
chr1	39586611	39586715	39586715	39586715	-	ENSG00000206654	ENST00000383927		RNU6-608P	104	0	ncRNA
chr1	39619835	39619968	39619968	39619968	-	ENSG00000222378	ENST00000410446		RNA5SP44	133	0	ncRNA
chr1	39672183	39672629	39672629	39672629	+	ENSG00000270040	ENST00000602528		RP11-416A14.1	446	0	lncRNA
chr1	39715509	39723321	39723321	39723321	-	ENSG00000226438	ENST00000289890		RP11-420K8.1	7812	0	lncRNA
chr1	39769965	39770570	39770570	39770570	-	ENSG00000217897	ENST00000406997		HSPE1P8	605	0	psuedogene
chr1	39876150	39882154	39876345	39880221	+	ENSG00000255103	ENST00000530275	ENSP00000431179	KIAA0754	6004	3876	proteincoding
chr1	39957317	39991607	39957663	39991470	+	ENSG00000183682	ENST00000331593	ENSP00000327440	BMP8A	34290	33807	proteincoding
chr1	39980627	39982162	39982162	39982162	+	ENSG00000237624	ENST00000447263		OXCT2P1	1535	0	psuedogene
chr1	39987951	40011859	39990548	40011859	-	ENSG00000182109	ENST00000331856; ENST00000417869; ENST00000431553; ENST00000440190; ENST00000441741; ENST00000450157; ENST00000458207		RP11-69E11.4	23908	21311	lncRNA
chr1	39997509	40024379	40024379	40024379	-	ENSG00000243970	ENST00000427240		PPIEL	26870	0	psuedogene
chr1	40026487	40042462	40026776	40041623	-	ENSG00000090621	ENST00000372856; ENST00000372857; ENST00000372858; ENST00000372862; ENST00000421687; ENST00000437136; ENST00000451091; ENST00000461578; ENST00000468476; ENST00000470443; ENST00000474378; ENST00000477556; ENST00000482028; ENST00000483770; ENST00000484555; ENST00000492468; ENST00000492519; ENST00000513632; ENST00000525045; ENST00000525669; ENST00000525751; ENST00000527718; ENST00000529216; ENST0000…	ENSP00000361947; ENSP00000361948; ENSP00000361949; ENSP00000361953; ENSP00000398267; ENSP00000406675; ENSP00000408559; ENSP00000431383; ENSP00000436391; ENSP00000436407; ENSP00000436566; ENSP00000436698	PABPC4	15975	14847	proteincoding
chr1	40030831	40038875	40038875	40038875	+	ENSG00000228060	ENST00000415255		RP11-69E11.8	8044	0	lncRNA
chr1	40033045	40033180	40033180	40033180	-	ENSG00000201457	ENST00000364587		SNORA55	135	0	ncRNA
chr1	40089824	40105617	40092178	40105297	-	ENSG00000163909	ENST00000372852; ENST00000535435	ENSP00000361943; ENSP00000439071	HEYL	15793	13119	proteincoding
chr1	40099087	40099575	40099575	40099575	+	ENSG00000225903	ENST00000424418		RP1-144F13.3	488	0	lncRNA
chr1	40124792	40137710	40124792	40137710	-	ENSG00000116981	ENST00000235628	ENSP00000235628	NT5C1A	12918	12918	proteincoding
chr1	40144319	40157361	40148207	40150275	-	ENSG00000116983	ENST00000372844	ENSP00000361935	HPCAL4	13042	2068	proteincoding
chr1	40157853	40229586	40204572	40229586	+	ENSG00000084072	ENST00000324379; ENST00000356511; ENST00000372830; ENST00000372835; ENST00000456578; ENST00000467741; ENST00000470018; ENST00000470213; ENST00000474804; ENST00000475350; ENST00000480169; ENST00000482751; ENST00000485507; ENST00000495526; ENST00000497370	ENSP00000312769; ENSP00000348904; ENSP00000361918; ENSP00000361925; ENSP00000431714; ENSP00000432396; ENSP00000433475; ENSP00000434888; ENSP00000434989; ENSP00000436689	PPIE	71733	25014	proteincoding
chr1	40183699	40184267	40183828	40184267	+	ENSG00000225333	ENST00000497982; ENST00000536963		RP1-144F13.4	568	439	psuedogene
chr1	40189237	40189299	40189299	40189299	-	ENSG00000252413	ENST00000516604		RNU7-121P	62	0	ncRNA
chr1	40222853	40254533	40226090	40254157	-	ENSG00000116985	ENST00000372827; ENST00000397360	ENSP00000361915; ENSP00000380518	BMP8B	31680	28067	proteincoding
chr1	40235194	40237020	40235373	40236927	-	ENSG00000198754	ENST00000327582	ENSP00000361914	OXCT2	1826	1554	proteincoding
chr1	40254647	40255843	40255843	40255843	+	ENSG00000261798	ENST00000566366		RP1-118J21.25	1196	0	lncRNA
chr1	40261514	40261668	40261668	40261668	-	ENSG00000229213	ENST00000446772		RP1-118J21.24	154	0	psuedogene
chr1	40306722	40349183	40307415	40349163	-	ENSG00000043514	ENST00000316891; ENST00000372818; ENST00000441669; ENST00000462243; ENST00000462797; ENST00000465417; ENST00000467774; ENST00000469476; ENST00000486825; ENST00000489945; ENST00000491865; ENST00000492612; ENST00000495175; ENST00000537223; ENST00000537440; ENST00000541099; ENST00000544981; ENST00000545233	ENSP00000321810; ENSP00000361905; ENSP00000388333; ENSP00000437700; ENSP00000437896; ENSP00000439596; ENSP00000440865; ENSP00000442765; ENSP00000473708; ENSP00000473745; ENSP00000473773; ENSP00000474151; ENSP00000474264; ENSP00000474768	TRIT1	42461	41748	proteincoding
chr1	40347237	40347350	40347350	40347350	-	ENSG00000202222	ENST00000365352		Y_RNA	113	0	ncRNA
chr1	40361097	40367928	40363043	40367560	-	ENSG00000116990	ENST00000372815; ENST00000372816; ENST00000397332; ENST00000429311; ENST00000450953	ENSP00000361902; ENSP00000361903; ENSP00000380494; ENSP00000389358; ENSP00000434375	MYCL	6831	4517	proteincoding
chr1	40363416	40364770	40364770	40364770	+	ENSG00000236546	ENST00000418255		RP1-118J21.5	1354	0	lncRNA
chr1	40410561	40410670	40410670	40410670	-	ENSG00000207356	ENST00000384626		Y_RNA	109	0	ncRNA
chr1	40420801	40435638	40420964	40435638	+	ENSG00000168389	ENST00000372809; ENST00000372811; ENST00000420632; ENST00000434861; ENST00000459917; ENST00000469745; ENST00000480630; ENST00000481612; ENST00000483824; ENST00000491515	ENSP00000361895; ENSP00000361898; ENSP00000391261; ENSP00000407606	MFSD2A	14837	14674	proteincoding
chr1	40428351	40429076	40429076	40429076	+	ENSG00000228477	ENST00000438210		RP3-342P20.2	725	0	psuedogene
chr1	40505904	40538321	40525018	40537355	+	ENSG00000131236	ENST00000340450; ENST00000372792; ENST00000372797; ENST00000372798; ENST00000372802; ENST00000372805; ENST00000414281; ENST00000414893; ENST00000417287; ENST00000420216; ENST00000421589; ENST00000424977; ENST00000427843; ENST00000435719; ENST00000446031; ENST00000449311; ENST00000461993; ENST00000479759; ENST00000494114	ENSP00000344832; ENSP00000361878; ENSP00000361883; ENSP00000361884; ENSP00000361888; ENSP00000361891; ENSP00000389974; ENSP00000398475; ENSP00000398877; ENSP00000400943; ENSP00000403198; ENSP00000408561; ENSP00000410586; ENSP00000412859; ENSP00000413383; ENSP00000413656	CAP1	32417	12337	proteincoding
chr1	40538378	40563375	40539732	40562910	-	ENSG00000131238	ENST00000372775; ENST00000372779; ENST00000433473; ENST00000439754; ENST00000449045; ENST00000526547; ENST00000527311; ENST00000529905; ENST00000530076; ENST00000530704	ENSP00000361865; ENSP00000392293; ENSP00000394863; ENSP00000403207; ENSP00000431655; ENSP00000432053; ENSP00000434007; ENSP00000436481; ENSP00000436695	PPT1	24997	23178	proteincoding
chr1	40598435	40599120	40599120	40599120	+	ENSG00000226745	ENST00000430724		RP11-115D7.3	685	0	psuedogene
chr1	40627044	40706593	40627071	40706119	+	ENSG00000117000	ENST00000372771	ENSP00000361857	RLF	79549	79048	proteincoding
chr1	40643514	40643621	40643621	40643621	+	ENSG00000207508	ENST00000384777		RNU6-1237P	107	0	ncRNA
chr1	40711618	40717363	40713665	40717355	+	ENSG00000188800	ENST00000372766; ENST00000468258	ENSP00000361852	TMCO2	5745	3690	proteincoding
chr1	40722098	40723639	40723639	40723639	-	ENSG00000259943	ENST00000567508		RP1-39G22.7	1541	0	lncRNA
chr1	40723778	40759856	40723943	40758341	+	ENSG00000084073	ENST00000372759; ENST00000472583; ENST00000474142; ENST00000479131	ENSP00000361845	ZMPSTE24	36078	34398	proteincoding
chr1	40728343	40728656	40728656	40728656	-	ENSG00000231296	ENST00000447743		RP1-39G22.4	313	0	psuedogene
chr1	40766158	40783488	40766853	40783488	-	ENSG00000049089	ENST00000372736; ENST00000372748; ENST00000417105; ENST00000427563; ENST00000461118; ENST00000466267; ENST00000482722; ENST00000488463; ENST00000490132; ENST00000495948; ENST00000496215	ENSP00000361821; ENSP00000361834; ENSP00000388493; ENSP00000407377	COL9A2	17330	16635	proteincoding
chr1	40798747	40799230	40799229	40799230	-	ENSG00000227311	ENST00000430225; ENST00000600955		RP1-228H13.1	483	1	psuedogene
chr1	40810521	40888998	40828053	40887773	+	ENSG00000084070	ENST00000372708; ENST00000372718; ENST00000435168; ENST00000487871; ENST00000539317	ENSP00000361793; ENSP00000361803; ENSP00000389895; ENSP00000442835	SMAP2	78477	59720	proteincoding
chr1	40830437	40830855	40830855	40830855	+	ENSG00000213172	ENST00000392713		RP1-228H13.2	418	0	psuedogene
chr1	40915773	40929390	40916633	40929386	+	ENSG00000187801	ENST00000361584; ENST00000411995; ENST00000469416; ENST00000484445	ENSP00000354547; ENSP00000399664; ENSP00000435907	ZFP69B	13617	12753	proteincoding
chr1	40929990	40932436	40932436	40932436	+	ENSG00000260920	ENST00000565390		RP1-228H13.5	2446	0	lncRNA
chr1	40942886	40962015	40945033	40961731	+	ENSG00000187815	ENST00000372705; ENST00000372706; ENST00000482712	ENSP00000361790; ENSP00000361791	ZFP69	19129	16698	proteincoding
chr1	40958828	40974333	40974333	40974333	-	ENSG00000238287	ENST00000450713		RP11-656D10.3	15505	0	lncRNA
chr1	40974412	40982228	40980216	40981338	+	ENSG00000164002	ENST00000296380; ENST00000358527; ENST00000372703; ENST00000415550; ENST00000418186; ENST00000419161; ENST00000420209; ENST00000432259; ENST00000443729; ENST00000471429	ENSP00000296380; ENSP00000351328; ENSP00000361788; ENSP00000391240; ENSP00000392115; ENSP00000398437; ENSP00000409715; ENSP00000413565; ENSP00000416857	EXO5	7816	1122	proteincoding
chr1	40980132	40980729	40980729	40980729	-	ENSG00000227278	ENST00000453437		RP11-656D10.5	597	0	lncRNA
chr1	40981425	40982846	40982846	40982846	-	ENSG00000238186	ENST00000437060		RP11-656D10.6	1421	0	lncRNA
chr1	40997232	41013841	40998838	41013457	+	ENSG00000117010	ENST00000372696; ENST00000372697; ENST00000372699; ENST00000465152; ENST00000472043; ENST00000493756	ENSP00000361781; ENSP00000361782; ENSP00000361784	ZNF684	16609	14619	proteincoding
chr1	41029205	41029331	41029331	41029331	+	ENSG00000236505	ENST00000414105		RP1-63P18.2	126	0	psuedogene
chr1	41059304	41060025	41060025	41060025	-	ENSG00000233910	ENST00000445825		GTF2F2P2	721	0	psuedogene
chr1	41086350	41131329	41092188	41107597	-	ENSG00000117016	ENST00000372683; ENST00000372684	ENSP00000361768; ENSP00000361769	RIMS3	44979	15409	proteincoding
chr1	41134760	41153260	41153260	41153260	-	ENSG00000237899	ENST00000440100		RP4-739H11.3	18500	0	lncRNA
chr1	41156051	41157738	41157738	41157738	-	ENSG00000272145	ENST00000606277		NFYC-AS1	1687	0	lncRNA
chr1	41157319	41237275	41204515	41237273	+	ENSG00000066136	ENST00000308733; ENST00000372651; ENST00000372652; ENST00000372653; ENST00000372654; ENST00000372669; ENST00000414185; ENST00000416859; ENST00000424419; ENST00000425457; ENST00000427410; ENST00000440226; ENST00000447388; ENST00000453631; ENST00000456393; ENST00000467203; ENST00000483091; ENST00000488635; ENST00000496608; ENST00000525290; ENST00000525349; ENST00000530965; ENST00000531464; ENST0000…	ENSP00000312617; ENSP00000361734; ENSP00000361736; ENSP00000361737; ENSP00000361738; ENSP00000361754; ENSP00000396620; ENSP00000397647; ENSP00000404427; ENSP00000408315; ENSP00000408867; ENSP00000409219; ENSP00000414299; ENSP00000416403; ENSP00000433413; ENSP00000433820; ENSP00000434404; ENSP00000436710	NFYC	79956	32758	proteincoding
chr1	41220026	41220118	41220118	41220118	+	ENSG00000198974	ENST00000362104		MIR30E	92	0	ncRNA
chr1	41222955	41223044	41223044	41223044	+	ENSG00000207962	ENST00000385227		MIR30C1	89	0	ncRNA
chr1	41249683	41306124	41249765	41306123	+	ENSG00000117013	ENST00000347132; ENST00000443478; ENST00000506017; ENST00000509682	ENSP00000262916; ENSP00000406735; ENSP00000423756	KCNQ4	56441	56358	proteincoding
chr1	41270517	41270811	41270811	41270811	+	ENSG00000264582	ENST00000477493		RN7SL326P	294	0	ncRNA
chr1	41326728	41328018	41327244	41327799	-	ENSG00000179862	ENST00000372638	ENSP00000361721	CITED4	1290	555	proteincoding
chr1	41329585	41342342	41342342	41342342	+	ENSG00000229528	ENST00000414199		RP5-1066H13.4	12757	0	lncRNA
chr1	41403775	41405435	41405435	41405435	-	ENSG00000228940	ENST00000413739		RP11-348A7.1	1660	0	psuedogene
chr1	41407922	41408187	41408187	41408187	-	ENSG00000233118	ENST00000437166		UBE2V1P8	265	0	psuedogene
chr1	41445006	41478235	41447658	41477426	+	ENSG00000171793	ENST00000372616; ENST00000372621; ENST00000463285; ENST00000463423; ENST00000464283; ENST00000470271; ENST00000475060; ENST00000479480; ENST00000480420; ENST00000486889; ENST00000497210; ENST00000498694; ENST00000541520; ENST00000543104	ENSP00000361699; ENSP00000361704; ENSP00000442646; ENSP00000443098	CTPS1	33229	29768	proteincoding
chr1	41481268	41488909	41481777	41486332	-	ENSG00000171790	ENST00000302946; ENST00000359345; ENST00000372611; ENST00000372613; ENST00000397197; ENST00000439569	ENSP00000304401; ENSP00000352299; ENSP00000361694; ENSP00000361696; ENSP00000380381; ENSP00000398938	SLFNL1	7641	4555	proteincoding
chr1	41492871	41707826	41493865	41707826	-	ENSG00000010803	ENST00000326197; ENST00000337495; ENST00000361191; ENST00000361705; ENST00000372595; ENST00000372596; ENST00000372597; ENST00000397171; ENST00000397174; ENST00000402904; ENST00000456518; ENST00000460215; ENST00000472037; ENST00000482530; ENST00000488592; ENST00000489421; ENST00000498793	ENSP00000318094; ENSP00000337352; ENSP00000354656; ENSP00000354996; ENSP00000361676; ENSP00000361677; ENSP00000361678; ENSP00000380356; ENSP00000380359; ENSP00000386079; ENSP00000403974	SCMH1	214955	213961	proteincoding
chr1	41564309	41564808	41564808	41564808	+	ENSG00000215893	ENST00000401064		RP4-635E8.1	499	0	psuedogene
chr1	41708044	41750533	41730225	41750533	+	ENSG00000235358	ENST00000422305; ENST00000425554; ENST00000445073		RP11-399E6.1	42489	20308	lncRNA
chr1	41730221	41730534	41730534	41730534	-	ENSG00000213987	ENST00000427711		RP11-399E6.2	313	0	psuedogene
chr1	41827593	41849262	41827602	41848553	+	ENSG00000204060	ENST00000372591	ENSP00000361672	FOXO6	21669	20951	proteincoding
chr1	41840675	41841341	41841341	41841341	-	ENSG00000229901	ENST00000429109		RP11-399E6.4	666	0	lncRNA
chr1	41932607	41932699	41932699	41932699	-	ENSG00000252563	ENST00000516754		RNA5SP45	92	0	ncRNA
chr1	41944445	41950344	41945079	41950344	-	ENSG00000127129	ENST00000372587; ENST00000460255; ENST00000467046; ENST00000467872; ENST00000490783	ENSP00000361668	EDN2	5899	5265	proteincoding
chr1	41972035	42501596	41976121	42501596	-	ENSG00000127124	ENST00000247584; ENST00000372583; ENST00000372584; ENST00000429157; ENST00000460604; ENST00000479350; ENST00000489103; ENST00000491442	ENSP00000247584; ENSP00000361664; ENSP00000361665; ENSP00000410828	HIVEP3	529561	525475	proteincoding
chr1	42001113	42001539	42001539	42001539	+	ENSG00000230881	ENST00000440249		RP11-486B10.3	426	0	lncRNA
chr1	42007739	42010258	42009981	42010258	+	ENSG00000230638	ENST00000434240; ENST00000455975		RP11-486B10.4	2519	277	psuedogene
chr1	42224811	42224898	42224898	42224898	+	ENSG00000264896	ENST00000390764		AL451006.1	87	0	ncRNA
chr1	42506267	42507400	42507400	42507400	+	ENSG00000227538	ENST00000391730		HNRNPFP1	1133	0	psuedogene
chr1	42606305	42607062	42607062	42607062	+	ENSG00000228776	ENST00000434936		RP11-319C21.1	757	0	psuedogene
chr1	42619091	42621495	42619121	42621267	+	ENSG00000044012	ENST00000372581	ENSP00000361662	GUCA2B	2404	2146	proteincoding
chr1	42628361	42630389	42628576	42630383	-	ENSG00000197273	ENST00000357001	ENSP00000349493	GUCA2A	2028	1807	proteincoding
chr1	42642209	42801548	42645380	42776764	-	ENSG00000198815	ENST00000361346; ENST00000361776; ENST00000372571; ENST00000372572; ENST00000372573; ENST00000422278; ENST00000445886; ENST00000454417; ENST00000545068	ENSP00000354449; ENSP00000354620; ENSP00000361652; ENSP00000361653; ENSP00000361654; ENSP00000388099; ENSP00000393408; ENSP00000403060; ENSP00000439044	FOXJ3	159339	131384	proteincoding
chr1	42801056	42804047	42804047	42804047	-	ENSG00000227527	ENST00000436207		RP11-223A3.1	2991	0	lncRNA
chr1	42846465	42888249	42846605	42880645	+	ENSG00000177181	ENST00000410070; ENST00000431473	ENSP00000387064; ENSP00000414330	RIMKLA	41784	34040	proteincoding
chr1	42878068	42878465	42878465	42878465	-	ENSG00000235002	ENST00000411908		RP11-157D18.2	397	0	psuedogene
chr1	42895999	42921938	42896406	42921682	-	ENSG00000066185	ENST00000372565; ENST00000433602; ENST00000461083; ENST00000475426	ENSP00000361646; ENSP00000398340	ZMYND12	25939	25276	proteincoding
chr1	42921787	42939056	42922236	42939056	+	ENSG00000127125	ENST00000372556; ENST00000372560; ENST00000372561; ENST00000372562; ENST00000455780; ENST00000469615; ENST00000471420; ENST00000472013; ENST00000482168	ENSP00000361637; ENSP00000361641; ENSP00000361642; ENSP00000361643; ENSP00000389893	PPCS	17269	16820	proteincoding
chr1	42929000	43120335	42939056	43119699	+	ENSG00000186409	ENST00000340612; ENST00000342022; ENST00000390640; ENST00000428554; ENST00000462063; ENST00000468651; ENST00000471390; ENST00000471699; ENST00000475614; ENST00000477155; ENST00000492422; ENST00000495044; ENST00000507855; ENST00000509712; ENST00000514642	ENSP00000339280; ENSP00000340378; ENSP00000375051; ENSP00000397035; ENSP00000421479; ENSP00000424339; ENSP00000424370; ENSP00000426711	CCDC30	191335	180643	proteincoding
chr1	42957409	42958164	42958164	42958164	+	ENSG00000230116	ENST00000426743		RP11-163G10.2	755	0	psuedogene
chr1	42965875	42966067	42966010	42966067	-	ENSG00000236876	ENST00000424567; ENST00000536927		TMSB4XP1	192	57	psuedogene
chr1	43034703	43034810	43034810	43034810	+	ENSG00000200254	ENST00000363384		RNU6-536P	107	0	ncRNA
chr1	43036640	43037061	43037061	43037061	+	ENSG00000236180	ENST00000454425		RP11-163G10.4	421	0	psuedogene
chr1	43124095	43142429	43124117	43133090	+	ENSG00000171960	ENST00000304979; ENST00000372549; ENST00000372550; ENST00000436387; ENST00000440068; ENST00000455203; ENST00000461351	ENSP00000306614; ENSP00000361629; ENSP00000361630; ENSP00000402836; ENSP00000405493; ENSP00000416361; ENSP00000436091	PPIH	18334	8973	proteincoding
chr1	43144405	43147325	43147325	43147325	+	ENSG00000234917	ENST00000414339		RP5-994D16.3	2920	0	lncRNA
chr1	43148097	43168020	43148236	43166686	+	ENSG00000065978	ENST00000321358; ENST00000332220; ENST00000436427; ENST00000467957	ENSP00000361626; ENSP00000389639; ENSP00000405937	YBX1	19923	18450	proteincoding
chr1	43198763	43205925	43200756	43205734	-	ENSG00000164007	ENST00000296387; ENST00000372539; ENST00000539749	ENSP00000296387; ENSP00000361617; ENSP00000443229	CLDN19	7162	4978	proteincoding
chr1	43212005	43232755	43212367	43232693	-	ENSG00000117385	ENST00000236040; ENST00000296388; ENST00000372526; ENST00000397054; ENST00000431412; ENST00000447502; ENST00000460031; ENST00000460831; ENST00000462474; ENST00000463465; ENST00000472802; ENST00000481465; ENST00000492956; ENST00000495874	ENSP00000236040; ENSP00000296388; ENSP00000361604; ENSP00000380245; ENSP00000394294; ENSP00000408056	LEPRE1	20750	20326	proteincoding
chr1	43232939	43263968	43232982	43263896	+	ENSG00000164008	ENST00000372525; ENST00000421630; ENST00000438946; ENST00000464081; ENST00000468913; ENST00000494155; ENST00000536543; ENST00000603943; ENST00000605272	ENSP00000361603; ENSP00000398292; ENSP00000415739; ENSP00000438814; ENSP00000473339; ENSP00000473838; ENSP00000473874	C1orf50	31029	30914	proteincoding
chr1	43241483	43242461	43242461	43242461	-	ENSG00000228452	ENST00000447572		RP5-994D16.9	978	0	lncRNA
chr1	43272722	43282954	43273084	43282923	-	ENSG00000177868	ENST00000372521; ENST00000372522; ENST00000497437; ENST00000537227	ENSP00000361599; ENSP00000361600; ENSP00000442851	CCDC23	10232	9839	proteincoding
chr1	43282794	43310660	43291461	43310654	+	ENSG00000164010	ENST00000328249; ENST00000372514; ENST00000372517; ENST00000470938; ENST00000487556	ENSP00000332439; ENSP00000361592; ENSP00000361595	ERMAP	27866	19193	proteincoding
chr1	43300351	43312093	43312033	43312093	-	ENSG00000228192	ENST00000414798; ENST00000416809; ENST00000425076; ENST00000444563		RP11-342M1.3	11742	60	lncRNA
chr1	43312279	43318148	43315329	43317484	+	ENSG00000164011	ENST00000372502; ENST00000372503; ENST00000372504; ENST00000372506; ENST00000372507; ENST00000372508; ENST00000397034; ENST00000397044	ENSP00000361580; ENSP00000361581; ENSP00000361582; ENSP00000361584; ENSP00000361585; ENSP00000361586; ENSP00000380228; ENSP00000380237	ZNF691	5869	2155	proteincoding
chr1	43352267	43354438	43354438	43354438	-	ENSG00000233708	ENST00000448759		RP11-342M1.7	2171	0	psuedogene
chr1	43356764	43358101	43358101	43358101	-	ENSG00000237090	ENST00000417517		RP11-342M1.6	1337	0	psuedogene
chr1	43368902	43369583	43369583	43369583	+	ENSG00000225099	ENST00000439215		ATP6V1E1P1	681	0	psuedogene
chr1	43391051	43424530	43392711	43424530	-	ENSG00000117394	ENST00000372500; ENST00000415851; ENST00000426263; ENST00000439722; ENST00000460369; ENST00000475162	ENSP00000361578; ENSP00000394591; ENSP00000395521; ENSP00000416293	SLC2A1	33479	31819	proteincoding
chr1	43424719	43449029	43442099	43449029	+	ENSG00000227533	ENST00000416689; ENST00000431759		SLC2A1-AS1	24310	6930	lncRNA
chr1	43457108	43457215	43457215	43457215	+	ENSG00000207256	ENST00000384526		RNU6-880P	107	0	ncRNA
chr1	43489219	43489308	43489308	43489308	-	ENSG00000252803	ENST00000516994		RNU6-870P	89	0	ncRNA
chr1	43610823	43622067	43610919	43622067	+	ENSG00000186973	ENST00000335282; ENST00000409337; ENST00000409396; ENST00000410025; ENST00000410048; ENST00000481753	ENSP00000334415; ENSP00000387018; ENSP00000387249; ENSP00000387254	FAM183A	11244	11148	proteincoding
chr1	43629845	43736607	43630113	43736607	-	ENSG00000117395	ENST00000236051; ENST00000431635; ENST00000461557; ENST00000463906; ENST00000466927; ENST00000472982; ENST00000474566; ENST00000483082; ENST00000491223	ENSP00000236051; ENSP00000407323	EBNA1BP2	106762	106494	proteincoding
chr1	43637819	43720029	43638424	43719862	+	ENSG00000243710	ENST00000372492; ENST00000428122; ENST00000525227; ENST00000528956; ENST00000529956; ENST00000533339; ENST00000534615	ENSP00000361570; ENSP00000416933; ENSP00000432547; ENSP00000434133; ENSP00000434671; ENSP00000435310	WDR65	82210	81438	proteincoding
chr1	43662087	43662207	43662207	43662207	+	ENSG00000199240	ENST00000362370		RNA5SP46	120	0	ncRNA
chr1	43735664	43739673	43736491	43739053	+	ENSG00000179178	ENST00000432792; ENST00000439858; ENST00000442284; ENST00000456751	ENSP00000428627; ENSP00000429275; ENSP00000429775	TMEM125	4009	2562	proteincoding
chr1	43747553	43751288	43748455	43748941	-	ENSG00000253313	ENST00000423420; ENST00000523677	ENSP00000429399; ENSP00000430918	C1orf210	3735	486	proteincoding
chr1	43766663	43788779	43766742	43788393	+	ENSG00000066056	ENST00000372476; ENST00000433781; ENST00000441333; ENST00000461061; ENST00000471187; ENST00000473014; ENST00000480269; ENST00000485125; ENST00000488437; ENST00000492599; ENST00000492874; ENST00000538015	ENSP00000361554; ENSP00000401903; ENSP00000411728; ENSP00000440063	TIE1	22116	21651	proteincoding
chr1	43803477	43818443	43803519	43818443	+	ENSG00000117400	ENST00000372470; ENST00000413998	ENSP00000361548; ENSP00000414004	MPL	14966	14924	proteincoding
chr1	43820354	43824329	43824329	43824329	-	ENSG00000234694	ENST00000424948		RP1-92O14.3	3975	0	lncRNA
chr1	43824625	43828874	43824886	43828800	+	ENSG00000117399	ENST00000310955; ENST00000372462; ENST00000478882; ENST00000482046	ENSP00000308450; ENSP00000361540	CDC20	4249	3914	proteincoding
chr1	43829067	43833696	43829586	43833696	-	ENSG00000066322	ENST00000372458; ENST00000413844; ENST00000464204; ENST00000465321; ENST00000468865; ENST00000470769; ENST00000470968; ENST00000478481; ENST00000479439; ENST00000479686; ENST00000482302; ENST00000487209; ENST00000496932; ENST00000497050; ENST00000497569	ENSP00000361536; ENSP00000416024	ELOVL1	4629	4110	proteincoding
chr1	43849587	43855479	43850120	43855435	-	ENSG00000159479	ENST00000290663; ENST00000372455; ENST00000372457; ENST00000460803; ENST00000473560	ENSP00000290663; ENSP00000361533; ENSP00000361535	MED8	5892	5315	proteincoding
chr1	43850783	43854826	43854826	43854826	+	ENSG00000229431	ENST00000436713		RP1-92O14.6	4043	0	lncRNA
chr1	43855552	43918321	43855639	43918321	+	ENSG00000198198	ENST00000310739; ENST00000357658; ENST00000372442; ENST00000372450; ENST00000406439; ENST00000460536; ENST00000470139; ENST00000470897; ENST00000471177; ENST00000478140; ENST00000562955	ENSP00000312234; ENSP00000361519; ENSP00000361528; ENSP00000386070; ENSP00000457168	SZT2	62769	62682	proteincoding
chr1	43913446	43914315	43914315	43914315	-	ENSG00000229372	ENST00000396885		SZT2-AS1	869	0	lncRNA
chr1	43916823	43919660	43916908	43919580	-	ENSG00000178922	ENST00000372425; ENST00000372426; ENST00000372427; ENST00000372430; ENST00000372432; ENST00000372433; ENST00000372434; ENST00000469587; ENST00000470662; ENST00000483618; ENST00000486909; ENST00000487366; ENST00000496142; ENST00000583037	ENSP00000361502; ENSP00000361503; ENSP00000361507; ENSP00000361509; ENSP00000361510; ENSP00000361511; ENSP00000428399; ENSP00000428501; ENSP00000428803; ENSP00000461969	HYI	2837	2672	proteincoding
chr1	43919597	43922666	43922666	43922666	+	ENSG00000229348	ENST00000444386		HYI-AS1	3069	0	lncRNA
chr1	43990857	44089343	44010746	44089337	+	ENSG00000142949	ENST00000359947; ENST00000372405; ENST00000372407; ENST00000372413; ENST00000372414; ENST00000412568; ENST00000414879; ENST00000422171; ENST00000429895; ENST00000436724; ENST00000437607; ENST00000438120; ENST00000463041; ENST00000467464; ENST00000477970; ENST00000481019; ENST00000496043; ENST00000496447	ENSP00000353030; ENSP00000361484; ENSP00000361490; ENSP00000361491; ENSP00000387885; ENSP00000391764; ENSP00000398822; ENSP00000408952; ENSP00000413306; ENSP00000416343	PTPRF	98486	78591	proteincoding
chr1	44115828	44171186	44118846	44170041	+	ENSG00000066135	ENST00000372396; ENST00000463151; ENST00000472265; ENST00000481296; ENST00000485249	ENSP00000361473	KDM4A	55358	51195	proteincoding
chr1	44165435	44173809	44170140	44173809	-	ENSG00000236200	ENST00000398804; ENST00000418149; ENST00000434346; ENST00000439057; ENST00000453015		KDM4A-AS1	8374	3669	lncRNA
chr1	44171494	44396831	44201933	44396115	+	ENSG00000126091	ENST00000262915; ENST00000330208; ENST00000332628; ENST00000335430; ENST00000347631; ENST00000351035; ENST00000353126; ENST00000361392; ENST00000361400; ENST00000361746; ENST00000361812; ENST00000372362; ENST00000372365; ENST00000372366; ENST00000372367; ENST00000372368; ENST00000372369; ENST00000372372; ENST00000372374; ENST00000372375; ENST00000372377; ENST00000461066; ENST00000461375; ENST0000…	ENSP00000262915; ENSP00000316999; ENSP00000317192; ENSP00000329755; ENSP00000330463; ENSP00000333494; ENSP00000335633; ENSP00000354657; ENSP00000354748; ENSP00000355201; ENSP00000355341; ENSP00000361437; ENSP00000361440; ENSP00000361441; ENSP00000361442; ENSP00000361443; ENSP00000361444; ENSP00000361447; ENSP00000361449; ENSP00000361450; ENSP00000361452; ENSP00000431700; ENSP00000431816; ENSP0000…	ST3GAL3	225337	194182	proteincoding
chr1	44175062	44193014	44193014	44193014	-	ENSG00000229444	ENST00000437753		RP11-184I16.4	17952	0	lncRNA
chr1	44182137	44182227	44182227	44182227	+	ENSG00000252201	ENST00000516392		RNU6-1058P	90	0	ncRNA
chr1	44209141	44209412	44209412	44209412	+	ENSG00000233674	ENST00000427515		RP11-184I16.3	271	0	psuedogene
chr1	44315971	44317283	44317283	44317283	-	ENSG00000224751	ENST00000419974		SHMT1P1	1312	0	psuedogene
chr1	44398991	44402913	44401328	44402437	+	ENSG00000117407	ENST00000372354; ENST00000372359; ENST00000414809; ENST00000438616; ENST00000471394; ENST00000472435; ENST00000474592; ENST00000477048; ENST00000479128; ENST00000491846; ENST00000498139	ENSP00000361429; ENSP00000361434; ENSP00000387435; ENSP00000391998; ENSP00000434071; ENSP00000434784; ENSP00000434856; ENSP00000435140; ENSP00000435804; ENSP00000436149; ENSP00000436727	ARTN	3922	1109	proteincoding
chr1	44410041	44412223	44411958	44412223	-	ENSG00000237950	ENST00000412378; ENST00000445226; ENST00000446167		RP11-7O11.3	2182	265	lncRNA
chr1	44412610	44433694	44413272	44433354	+	ENSG00000117408	ENST00000372339; ENST00000372343; ENST00000480902; ENST00000486876; ENST00000489061; ENST00000489773; ENST00000492152	ENSP00000361414; ENSP00000361418	IPO13	21084	20082	proteincoding
chr1	44435671	44439041	44435847	44438211	+	ENSG00000132768	ENST00000255108; ENST00000396758; ENST00000412950; ENST00000459879; ENST00000471934; ENST00000476260; ENST00000477294; ENST00000490861; ENST00000492306; ENST00000495421; ENST00000524776; ENST00000527319; ENST00000527567; ENST00000529729; ENST00000530988; ENST00000532140; ENST00000534655; ENST00000534786	ENSP00000255108; ENSP00000379981; ENSP00000413862; ENSP00000431831; ENSP00000431944; ENSP00000432162; ENSP00000433273; ENSP00000434977; ENSP00000435561; ENSP00000436330	DPH2	3370	2364	proteincoding
chr1	44440158	44443967	44440712	44443967	+	ENSG00000117410	ENST00000236067; ENST00000461670; ENST00000468183; ENST00000471859; ENST00000472174; ENST00000472277; ENST00000472505; ENST00000473485; ENST00000496131; ENST00000498208; ENST00000498664; ENST00000532072; ENST00000532642	ENSP00000236067; ENSP00000431375; ENSP00000431605; ENSP00000432754; ENSP00000432994; ENSP00000434094; ENSP00000434729; ENSP00000435396	ATP6V0B	3809	3255	proteincoding
chr1	44444614	44456840	44445683	44456120	+	ENSG00000117411	ENST00000309519; ENST00000356836; ENST00000372324; ENST00000434555; ENST00000481924; ENST00000485678; ENST00000497866; ENST00000498543	ENSP00000310696; ENSP00000349293; ENSP00000361399; ENSP00000407468	B4GALT2	12226	10437	proteincoding
chr1	44457030	44462200	44457550	44462200	+	ENSG00000159214	ENST00000372318; ENST00000460543; ENST00000463846; ENST00000466180; ENST00000472562; ENST00000479055; ENST00000485811; ENST00000486064; ENST00000486504; ENST00000490064; ENST00000490563	ENSP00000361392; ENSP00000476285; ENSP00000476322; ENSP00000476456; ENSP00000476589; ENSP00000476661; ENSP00000476914	CCDC24	5170	4650	proteincoding
chr1	44457171	44497139	44457280	44497139	-	ENSG00000196517	ENST00000357730; ENST00000360584; ENST00000372306; ENST00000372307; ENST00000372310; ENST00000466926; ENST00000475075; ENST00000489764; ENST00000492434; ENST00000528803; ENST00000533007; ENST00000537678	ENSP00000350362; ENSP00000353791; ENSP00000361380; ENSP00000361381; ENSP00000361384; ENSP00000433241; ENSP00000434460; ENSP00000435652; ENSP00000442523	SLC6A9	39968	39859	proteincoding
chr1	44501797	44570647	44514056	44570647	+	ENSG00000230615	ENST00000431800; ENST00000434244; ENST00000437643; ENST00000447959; ENST00000453688; ENST00000607988; ENST00000609027; ENST00000609472; ENST00000609636; ENST00000610167		RP5-1198O20.4	68850	56591	lncRNA
chr1	44553629	44554149	44554149	44554149	-	ENSG00000227163	ENST00000436802		RP5-1198O20.5	520	0	psuedogene
chr1	44568977	44570375	44570375	44570375	-	ENSG00000271647	ENST00000604727		KRT8P47	1398	0	psuedogene
chr1	44582771	44583069	44583069	44583069	-	ENSG00000239560	ENST00000472003		RN7SL479P	298	0	ncRNA
chr1	44584521	44600812	44584579	44596428	+	ENSG00000171872	ENST00000372299; ENST00000476802	ENSP00000361373	KLF17	16291	11849	proteincoding
chr1	44587824	44588184	44588184	44588184	-	ENSG00000233514	ENST00000402743		RP11-570P14.1	360	0	psuedogene
chr1	44603513	44604485	44604485	44604485	-	ENSG00000239275	ENST00000458152		RP4-675G8.2	972	0	psuedogene
chr1	44616265	44617425	44617425	44617425	-	ENSG00000226804	ENST00000451975		RP4-675G8.3	1160	0	psuedogene
chr1	44619056	44619152	44619152	44619152	-	ENSG00000200171	ENST00000363301		Y_RNA	96	0	ncRNA
chr1	44620699	44620973	44620973	44620973	-	ENSG00000238037	ENST00000423265		OOSP1P1	274	0	psuedogene
chr1	44638177	44638391	44638391	44638391	-	ENSG00000227994	ENST00000442754		RP5-891H21.1	214	0	psuedogene
chr1	44653614	44654721	44654721	44654721	-	ENSG00000271329	ENST00000603887		RP5-891H21.5	1107	0	psuedogene
chr1	44679126	44686353	44679425	44686353	+	ENSG00000178028	ENST00000315913; ENST00000361745; ENST00000372289; ENST00000372290; ENST00000436069; ENST00000437511; ENST00000440641; ENST00000446292; ENST00000463950; ENST00000471829; ENST00000475794; ENST00000483741; ENST00000487922; ENST00000488433; ENST00000494092	ENSP00000312697; ENSP00000354697; ENSP00000361363; ENSP00000361364; ENSP00000400269; ENSP00000401099; ENSP00000402494; ENSP00000409200	DMAP1	7227	6928	proteincoding
chr1	44686741	44820932	44687229	44820910	-	ENSG00000117419	ENST00000372257; ENST00000372259; ENST00000452396; ENST00000456170; ENST00000457571; ENST00000462341; ENST00000479101; ENST00000489710; ENST00000495828; ENST00000537474	ENSP00000361331; ENSP00000361333; ENSP00000390710; ENSP00000396764; ENSP00000412291; ENSP00000438360	ERI3	134191	133681	proteincoding
chr1	44709079	44709945	44709945	44709945	-	ENSG00000233602	ENST00000414156		ERI3-IT1	866	0	lncRNA
chr1	44798776	44798850	44798850	44798850	-	ENSG00000252146	ENST00000516337		AL390776.1	74	0	ncRNA
chr1	44856393	44856495	44856495	44856495	+	ENSG00000199385	ENST00000362515		RNU6-369P	102	0	ncRNA
chr1	44870865	45117396	44877769	45117395	+	ENSG00000187147	ENST00000335497; ENST00000355387; ENST00000361799; ENST00000372247; ENST00000440132; ENST00000443020; ENST00000453863; ENST00000470498; ENST00000471494; ENST00000474064; ENST00000474394; ENST00000474956; ENST00000475378; ENST00000480686; ENST00000484745; ENST00000487332; ENST00000488865; ENST00000496262; ENST00000497469	ENSP00000335580; ENSP00000347548; ENSP00000354872; ENSP00000361321; ENSP00000388533; ENSP00000411541; ENSP00000414640; ENSP00000475383	RNF220	246531	239626	proteincoding
chr1	45011164	45011224	45011224	45011224	+	ENSG00000263381	ENST00000581357		MIR5584	60	0	ncRNA
chr1	45100909	45140227	45102058	45140149	-	ENSG00000126106	ENST00000372235; ENST00000372237; ENST00000372242; ENST00000372243; ENST00000372244; ENST00000420706; ENST00000468117; ENST00000476724; ENST00000495630	ENSP00000361309; ENSP00000361311; ENSP00000361316; ENSP00000361317; ENSP00000361318; ENSP00000391576	TMEM53	39318	38091	proteincoding
chr1	45140363	45191263	45155369	45191263	+	ENSG00000198520	ENST00000357508; ENST00000418644; ENST00000418779; ENST00000421398; ENST00000424484; ENST00000427321; ENST00000427336; ENST00000434068; ENST00000434520; ENST00000440383; ENST00000441519; ENST00000444525; ENST00000444751; ENST00000445071; ENST00000446792; ENST00000453711; ENST00000455805; ENST00000458657; ENST00000535358; ENST00000568406	ENSP00000417206; ENSP00000417538; ENSP00000417998; ENSP00000420050; ENSP00000420358; ENSP00000420664; ENSP00000420716; ENSP00000440524	C1orf228	50900	35894	proteincoding
chr1	45187457	45187574	45187574	45187574	-	ENSG00000199377	ENST00000362507		RNU5F-1	117	0	ncRNA
chr1	45196726	45196842	45196842	45196842	-	ENSG00000200169	ENST00000363299		RNU5D-1	116	0	ncRNA
chr1	45205489	45233439	45205604	45232851	+	ENSG00000142945	ENST00000372217; ENST00000372218; ENST00000372222; ENST00000372224; ENST00000423289; ENST00000452259; ENST00000455186; ENST00000472235; ENST00000480574; ENST00000493027	ENSP00000361291; ENSP00000361292; ENSP00000361296; ENSP00000361298; ENSP00000395050; ENSP00000402172; ENSP00000410346	KIF2C	27950	27247	proteincoding
chr1	45224708	45241482	45227849	45241482	-	ENSG00000225721	ENST00000428791; ENST00000440985		RP11-269F19.2	16774	13633	lncRNA
chr1	45240922	45244451	45241268	45244451	+	ENSG00000142937	ENST00000372209; ENST00000396651; ENST00000464658; ENST00000470475; ENST00000474582; ENST00000484599; ENST00000485390; ENST00000497035	ENSP00000361283; ENSP00000379888	RPS8	3529	3183	proteincoding
chr1	45241535	45241615	45241615	45241615	+	ENSG00000264294	ENST00000581525		SNORD55	80	0	ncRNA
chr1	45242161	45242265	45242265	45242265	+	ENSG00000200913	ENST00000364043		SNORD46	104	0	ncRNA
chr1	45243514	45243584	45243584	45243584	+	ENSG00000202031	ENST00000365161		SNORD38A	70	0	ncRNA
chr1	45244061	45244128	45244128	45244128	+	ENSG00000207421	ENST00000384690		SNORD38B	67	0	ncRNA
chr1	45245997	45246387	45246387	45246387	-	ENSG00000234093	ENST00000455333; ENST00000594193		RPS15AP11	390	0	psuedogene
chr1	45249256	45253377	45249881	45253377	-	ENSG00000142959	ENST00000372207	ENSP00000361281	BEST4	4121	3496	proteincoding
chr1	45265896	45271662	45266135	45271662	+	ENSG00000173846	ENST00000372201; ENST00000461358; ENST00000461769; ENST00000465443; ENST00000476731; ENST00000492398; ENST00000493100	ENSP00000361275	PLK3	5766	5527	proteincoding
chr1	45271584	45272957	45271674	45272340	-	ENSG00000188396	ENST00000339355; ENST00000372200	ENSP00000341803; ENSP00000361274	TCTEX1D4	1373	666	proteincoding
chr1	45274153	45281257	45274492	45281257	+	ENSG00000222009	ENST00000409335; ENST00000439563; ENST00000450269; ENST00000453418; ENST00000464114; ENST00000475105; ENST00000482715; ENST00000485668; ENST00000489976; ENST00000495433	ENSP00000386506; ENSP00000395461; ENSP00000405193; ENSP00000410162	BTBD19	7104	6765	proteincoding
chr1	45285515	45308735	45286360	45308604	-	ENSG00000117425	ENST00000372192; ENST00000438067; ENST00000447098	ENSP00000361266; ENSP00000389703; ENSP00000413169	PTCH2	23220	22244	proteincoding
chr1	45285554	45285669	45285669	45285669	-	ENSG00000202444	ENST00000365574		RNU5E-6P	115	0	ncRNA
chr1	45309592	45309754	45309754	45309754	-	ENSG00000226499	ENST00000447970		RP5-882O7.1	162	0	psuedogene
chr1	45316449	45452282	45316622	45452271	-	ENSG00000070785	ENST00000360403; ENST00000372182; ENST00000372183; ENST00000439363; ENST00000477953; ENST00000480675; ENST00000486491; ENST00000487532; ENST00000497010	ENSP00000353575; ENSP00000361256; ENSP00000361257; ENSP00000396985	EIF2B3	135833	135649	proteincoding
chr1	45378739	45378844	45378844	45378844	-	ENSG00000266294	ENST00000579017		AL136380.1	105	0	ncRNA
chr1	45397994	45398103	45398103	45398103	+	ENSG00000253039	ENST00000517230		RNA5SP47	109	0	ncRNA
chr1	45424228	45425067	45425067	45425067	+	ENSG00000229815	ENST00000428976		CCNB1IP1P1	839	0	psuedogene
chr1	45453905	45454397	45454397	45454397	-	ENSG00000232369	ENST00000411837		RP5-882O7.4	492	0	psuedogene
chr1	45454376	45457506	45457506	45457506	-	ENSG00000268949	ENST00000596009		MRPS17P1	3130	0	psuedogene
chr1	45468211	45477001	45469163	45476929	-	ENSG00000126107	ENST00000372168; ENST00000372172; ENST00000466423; ENST00000484564; ENST00000486132; ENST00000486296; ENST00000487488	ENSP00000361241; ENSP00000361245	HECTD3	8790	7766	proteincoding
chr1	45477818	45481247	45477937	45481247	+	ENSG00000126088	ENST00000246337; ENST00000428106; ENST00000434478; ENST00000460334; ENST00000460906; ENST00000461035; ENST00000462688; ENST00000463092; ENST00000465678; ENST00000466193; ENST00000469548; ENST00000472254; ENST00000473012; ENST00000478467; ENST00000486699; ENST00000490385; ENST00000491300; ENST00000491773; ENST00000494399; ENST00000496439	ENSP00000246337; ENSP00000400253; ENSP00000404489	UROD	3429	3310	proteincoding
chr1	45482070	45771881	45484125	45771881	-	ENSG00000162415	ENST00000359600; ENST00000464588	ENSP00000352614	ZSWIM5	289811	287756	proteincoding
chr1	45499640	45499692	45499692	45499692	-	ENSG00000264650	ENST00000583502		AL359473.1	52	0	ncRNA
chr1	45535648	45536101	45536101	45536101	-	ENSG00000234315	ENST00000425293		OSTCP5	453	0	psuedogene
chr1	45697889	45697979	45697979	45697979	-	ENSG00000221707	ENST00000408780		AL592294.1	90	0	ncRNA
chr1	45792544	45794347	45792820	45793936	+	ENSG00000186603	ENST00000334815	ENSP00000335060	HPDL	1803	1116	proteincoding
chr1	45794834	45806142	45794977	45806104	-	ENSG00000132781	ENST00000354383; ENST00000355498; ENST00000372098; ENST00000372100; ENST00000372104; ENST00000372110; ENST00000372115; ENST00000412971; ENST00000435155; ENST00000448481; ENST00000450313; ENST00000456914; ENST00000461495; ENST00000462387; ENST00000462388; ENST00000466231; ENST00000467459; ENST00000467940; ENST00000470256; ENST00000474703; ENST00000475516; ENST00000476789; ENST00000478796; ENST0000…	ENSP00000346354; ENSP00000347685; ENSP00000361170; ENSP00000361172; ENSP00000361176; ENSP00000361182; ENSP00000361187; ENSP00000403655; ENSP00000407590; ENSP00000408176; ENSP00000409718; ENSP00000410263; ENSP00000431264; ENSP00000431292; ENSP00000431568; ENSP00000432330; ENSP00000432528; ENSP00000433076; ENSP00000433130; ENSP00000433843; ENSP00000434985; ENSP00000435889; ENSP00000436430; ENSP0000…	MUTYH	11308	11127	proteincoding
chr1	45805341	45809647	45805924	45809636	+	ENSG00000132773	ENST00000372090; ENST00000460057; ENST00000471337; ENST00000477731; ENST00000495703; ENST00000539779	ENSP00000361162; ENSP00000438900	TOE1	4306	3712	proteincoding
chr1	45809554	45956872	45810511	45956833	-	ENSG00000070759	ENST00000341771; ENST00000372084; ENST00000372086; ENST00000451835; ENST00000486676; ENST00000493974; ENST00000538496	ENSP00000343940; ENSP00000361156; ENSP00000361158; ENSP00000397244; ENSP00000441746	TESK2	147318	146322	proteincoding
chr1	45824323	45824420	45824420	45824420	-	ENSG00000238945	ENST00000459207		snoU13	97	0	ncRNA
chr1	45880691	45881016	45881016	45881016	+	ENSG00000236872	ENST00000435399		RP11-291L19.1	325	0	psuedogene
chr1	45959537	45965751	45960730	45965725	-	ENSG00000236624	ENST00000415578; ENST00000432082; ENST00000486476; ENST00000488405; ENST00000490551; ENST00000502793; ENST00000514299; ENST00000515561	ENSP00000431736; ENSP00000432622; ENSP00000432738; ENSP00000434894; ENSP00000435181; ENSP00000435596	CCDC163P	6214	4995	proteincoding
chr1	45965724	45976739	45966004	45976177	+	ENSG00000132763	ENST00000401061; ENST00000477188	ENSP00000383840	MMACHC	11015	10173	proteincoding
chr1	45976707	45988719	45977000	45987539	-	ENSG00000117450	ENST00000262746; ENST00000319248; ENST00000372079; ENST00000424390; ENST00000447184; ENST00000483583	ENSP00000262746; ENSP00000361150; ENSP00000361152; ENSP00000389047; ENSP00000407034	PRDX1	12012	10539	proteincoding
chr1	45996598	45997811	45997811	45997811	+	ENSG00000234379	ENST00000446155		HMGB1P48	1213	0	psuedogene
chr1	46016214	46035721	46027466	46035721	+	ENSG00000117448	ENST00000351829; ENST00000372070; ENST00000434299; ENST00000471651; ENST00000473038; ENST00000475919; ENST00000475985; ENST00000476957; ENST00000481885; ENST00000487654; ENST00000495913; ENST00000496999; ENST00000497973	ENSP00000312606; ENSP00000361140; ENSP00000398414; ENSP00000476713; ENSP00000476978	AKR1A1	19507	8255	proteincoding
chr1	46049517	46084566	46049818	46083918	+	ENSG00000132780	ENST00000350030; ENST00000351223; ENST00000372052; ENST00000402363; ENST00000437362; ENST00000437901; ENST00000453748; ENST00000464190; ENST00000470768; ENST00000472408; ENST00000481782; ENST00000525515; ENST00000527359; ENST00000527470; ENST00000527932; ENST00000528084; ENST00000528238; ENST00000529333; ENST00000530073; ENST00000530840; ENST00000531532; ENST00000531612; ENST00000534101; ENST0000…	ENSP00000255120; ENSP00000255121; ENSP00000361122; ENSP00000384529; ENSP00000388010; ENSP00000400792; ENSP00000403157; ENSP00000432289; ENSP00000434240; ENSP00000435363; ENSP00000435548; ENSP00000436388; ENSP00000436778; ENSP00000436790; ENSP00000436924; ENSP00000436939; ENSP00000437116; ENSP00000437241; ENSP00000438871	NASP	35049	34100	proteincoding
chr1	46085715	46089729	46085946	46089721	-	ENSG00000159588	ENST00000343901; ENST00000372044; ENST00000421127; ENST00000445048; ENST00000464739; ENST00000479529; ENST00000482416; ENST00000491755; ENST00000525599; ENST00000528266	ENSP00000341451; ENSP00000361114; ENSP00000389415; ENSP00000411335; ENSP00000432172; ENSP00000437072	CCDC17	4014	3775	proteincoding
chr1	46092975	46153785	46093927	46153785	-	ENSG00000159592	ENST00000290795; ENST00000355105; ENST00000460859; ENST00000467032; ENST00000468724; ENST00000479235; ENST00000480083; ENST00000480941; ENST00000487436; ENST00000488278; ENST00000493083; ENST00000495616; ENST00000496278; ENST00000498128	ENSP00000290795; ENSP00000347224	GPBP1L1	60810	59858	proteincoding
chr1	46111487	46111869	46111869	46111869	-	ENSG00000225447	ENST00000432472		RPS15AP10	382	0	psuedogene
chr1	46116710	46117498	46117498	46117498	-	ENSG00000234329	ENST00000437848		RP11-767N6.2	788	0	psuedogene
chr1	46152885	46160115	46156740	46159577	+	ENSG00000159596	ENST00000372025; ENST00000496366	ENSP00000361095	TMEM69	7230	2837	proteincoding
chr1	46159995	46216322	46160089	46212083	-	ENSG00000197429	ENST00000359942; ENST00000396478; ENST00000461718; ENST00000495072	ENSP00000353024; ENSP00000379739	IPP	56327	51994	proteincoding
chr1	46160355	46162747	46162747	46162747	-	ENSG00000230896	ENST00000430643		RP11-767N6.7	2392	0	lncRNA
chr1	46246948	46247629	46247596	46247629	+	ENSG00000236111	ENST00000399997; ENST00000463059		RP11-630I5.1	681	33	psuedogene
chr1	46252658	46501796	46269567	46501738	+	ENSG00000086015	ENST00000361297; ENST00000372008; ENST00000372009; ENST00000467367; ENST00000470809; ENST00000477968; ENST00000482881; ENST00000488619; ENST00000492813; ENST00000498668	ENSP00000354671; ENSP00000361078; ENSP00000361079	MAST2	249138	232171	proteincoding
chr1	46312665	46313266	46313266	46313266	-	ENSG00000232467	ENST00000413187		TMA16P2	601	0	psuedogene
chr1	46505811	46642160	46509344	46642143	-	ENSG00000117461	ENST00000262741; ENST00000340332; ENST00000354242; ENST00000372006; ENST00000420542; ENST00000423209; ENST00000425892; ENST00000488808; ENST00000493202; ENST00000540385	ENSP00000262741; ENSP00000342484; ENSP00000346188; ENSP00000361075; ENSP00000391431; ENSP00000412546; ENSP00000416647; ENSP00000439913	PIK3R3	136349	132799	proteincoding
chr1	46512489	46514040	46514040	46514040	+	ENSG00000226957	ENST00000450004		RP4-533D7.4	1551	0	lncRNA
chr1	46570621	46570847	46570847	46570847	+	ENSG00000233114	ENST00000426289		RP4-533D7.3	226	0	psuedogene
chr1	46600202	46604753	46604753	46604753	+	ENSG00000227857	ENST00000452785		RP4-533D7.5	4551	0	lncRNA
chr1	46640744	46651630	46646779	46651414	+	ENSG00000117472	ENST00000372003; ENST00000464786; ENST00000469330; ENST00000470318; ENST00000472170; ENST00000475163; ENST00000482143; ENST00000482928; ENST00000498443	ENSP00000361072	TSPAN1	10886	4635	proteincoding
chr1	46641157	46642150	46642150	46642150	-	ENSG00000250719	ENST00000506599		RP11-322N21.2	993	0	lncRNA
chr1	46654353	46685977	46654390	46664032	-	ENSG00000085998	ENST00000371984; ENST00000371986; ENST00000371992; ENST00000396420; ENST00000463030; ENST00000475642; ENST00000477114; ENST00000480972; ENST00000485714; ENST00000489985; ENST00000497439; ENST00000535522	ENSP00000361052; ENSP00000361054; ENSP00000361060; ENSP00000379698; ENSP00000443767	POMGNT1	31624	9642	proteincoding
chr1	46669005	46686933	46669098	46685892	+	ENSG00000171357	ENST00000371980	ENSP00000361048	LURAP1	17928	16794	proteincoding
chr1	46713359	46744145	46714077	46743954	+	ENSG00000085999	ENST00000371975; ENST00000442598; ENST00000459678; ENST00000463715; ENST00000469835; ENST00000472889; ENST00000473251; ENST00000476687; ENST00000487700; ENST00000488942; ENST00000493032; ENST00000493985	ENSP00000361043; ENSP00000396113; ENSP00000476642; ENSP00000477172	RAD54L	30786	29877	proteincoding
chr1	46726867	46769280	46744536	46768994	-	ENSG00000132128	ENST00000343304; ENST00000469150; ENST00000472710; ENST00000496156; ENST00000498402	ENSP00000343298	LRRC41	42413	24458	proteincoding
chr1	46769302	46782448	46769438	46782448	+	ENSG00000173660	ENST00000311672; ENST00000460947; ENST00000486951; ENST00000489056; ENST00000496387	ENSP00000309565	UQCRH	13146	13010	proteincoding
chr1	46805848	46830824	46806498	46827864	+	ENSG00000117481	ENST00000307089; ENST00000469918; ENST00000471871; ENST00000472157; ENST00000474844; ENST00000475281; ENST00000486270; ENST00000495427; ENST00000498008; ENST00000536062; ENST00000537428	ENSP00000419740; ENSP00000437758; ENSP00000438912; ENSP00000471937	NSUN4	24976	21366	proteincoding
chr1	46836257	46836627	46836627	46836627	+	ENSG00000225779	ENST00000457027		RP4-603I14.3	370	0	psuedogene
chr1	46859936	46879520	46860020	46879520	+	ENSG00000117480	ENST00000243167; ENST00000468718; ENST00000484697; ENST00000489366; ENST00000493636; ENST00000493735	ENSP00000243167	FAAH	19584	19500	proteincoding
chr1	46897800	46911193	46902125	46911193	+	ENSG00000232022	ENST00000429784; ENST00000446499; ENST00000606395; ENST00000607656		RP5-1109J22.1	13393	9068	psuedogene
chr1	46912344	46915376	46915376	46915376	-	ENSG00000224863	ENST00000416581		RP5-1109J22.2	3032	0	lncRNA
chr1	46921494	46948147	46948147	46948147	+	ENSG00000225667	ENST00000455247		LINC00505	26653	0	lncRNA
chr1	46972667	46979898	46972682	46978166	+	ENSG00000197587	ENST00000360032; ENST00000371956	ENSP00000353132; ENSP00000361024	DMBX1	7231	5484	proteincoding
chr1	47004367	47035927	47035927	47035927	+	ENSG00000269956	ENST00000602433		MKNK1-AS1	31560	0	lncRNA
chr1	47011315	47017199	47013401	47016887	-	ENSG00000162456	ENST00000294445; ENST00000396314; ENST00000481882; ENST00000524908	ENSP00000379607; ENSP00000419705	KNCN	5884	3486	proteincoding
chr1	47023089	47082515	47024246	47069942	-	ENSG00000079277	ENST00000341183; ENST00000342571; ENST00000371944; ENST00000371945; ENST00000371946; ENST00000428112; ENST00000460098; ENST00000465783; ENST00000468852; ENST00000470237; ENST00000474868; ENST00000477883; ENST00000480531; ENST00000484301; ENST00000486716; ENST00000496619; ENST00000524417; ENST00000524749; ENST00000525888; ENST00000526513; ENST00000528077; ENST00000528237; ENST00000529170; ENST0000…	ENSP00000339197; ENSP00000339573; ENSP00000361012; ENSP00000361013; ENSP00000361014; ENSP00000411135; ENSP00000431837; ENSP00000431985; ENSP00000432369; ENSP00000432665; ENSP00000433038; ENSP00000434021; ENSP00000434051; ENSP00000434493; ENSP00000434834; ENSP00000435069; ENSP00000435163; ENSP00000436709; ENSP00000440974	MKNK1	59426	45696	proteincoding
chr1	47073386	47082563	47075326	47082556	-	ENSG00000142961	ENST00000271139; ENST00000319928; ENST00000371940; ENST00000477318	ENSP00000271139; ENSP00000315113; ENSP00000361008	MOB3C	9177	7230	proteincoding
chr1	47098408	47139539	47099436	47139539	-	ENSG00000123472	ENST00000329231; ENST00000371937; ENST00000460928; ENST00000474020; ENST00000487193; ENST00000492233; ENST00000525633; ENST00000526821; ENST00000529214; ENST00000532925; ENST00000534216; ENST00000542495; ENST00000574428; ENST00000576409	ENSP00000330685; ENSP00000361005; ENSP00000431258; ENSP00000432771; ENSP00000433437; ENSP00000435732; ENSP00000436267; ENSP00000436690; ENSP00000443588; ENSP00000459167; ENSP00000460964	ATPAF1	41131	40103	proteincoding
chr1	47124365	47184824	47124381	47183759	-	ENSG00000159658	ENST00000371933; ENST00000459797; ENST00000479745; ENST00000481623; ENST00000484461; ENST00000487741; ENST00000544071	ENSP00000361001; ENSP00000442465; ENSP00000474599	EFCAB14	60459	59378	proteincoding
chr1	47131581	47132047	47132047	47132047	-	ENSG00000233647	ENST00000419476		RP11-8J9.1	466	0	psuedogene
chr1	47134526	47139266	47135110	47139128	+	ENSG00000186118	ENST00000334122; ENST00000415500; ENST00000564071; ENST00000564373; ENST00000569393	ENSP00000455854; ENSP00000456524; ENSP00000456635; ENSP00000456892; ENSP00000457220	TEX38	4740	4018	proteincoding
chr1	47139707	47157770	47157769	47157770	+	ENSG00000228237	ENST00000418985; ENST00000442839		EFCAB14-AS1	18063	1	lncRNA
chr1	47208000	47208805	47208805	47208805	+	ENSG00000236476	ENST00000419949		RP11-8J9.5	805	0	psuedogene
chr1	47223509	47285085	47256171	47284687	+	ENSG00000142973	ENST00000271153; ENST00000371919; ENST00000371923; ENST00000413093; ENST00000452782; ENST00000464439; ENST00000468637; ENST00000481248; ENST00000497005; ENST00000526297; ENST00000529715; ENST00000534708; ENST00000546128	ENSP00000271153; ENSP00000360987; ENSP00000360991; ENSP00000400413; ENSP00000433068; ENSP00000433367; ENSP00000437670; ENSP00000438995; ENSP00000443212	CYP4B1	61576	28516	proteincoding
chr1	47308766	47366109	47366106	47366109	-	ENSG00000154198	ENST00000423332; ENST00000505841		CYP4Z2P	57343	3	psuedogene
chr1	47357310	47358502	47358502	47358502	+	ENSG00000238145	ENST00000437364		RP11-346M5.1	1192	0	psuedogene
chr1	47394848	47407156	47395786	47407105	-	ENSG00000187048	ENST00000310638; ENST00000371904; ENST00000371905; ENST00000457840; ENST00000462347; ENST00000465874; ENST00000468629; ENST00000474458; ENST00000475477; ENST00000496519	ENSP00000311095; ENSP00000360971; ENSP00000360972; ENSP00000406272; ENSP00000476368; ENSP00000476619; ENSP00000476854; ENSP00000476988; ENSP00000477495	CYP4A11	12308	11319	proteincoding
chr1	47427035	47516423	47427254	47515846	+	ENSG00000186377	ENST00000371901; ENST00000466294; ENST00000538609	ENSP00000360968; ENSP00000445965	CYP4X1	89388	88592	proteincoding
chr1	47433350	47433546	47433546	47433546	-	ENSG00000259832	ENST00000563017		CYP4A26P	196	0	psuedogene
chr1	47460053	47460174	47460174	47460174	-	ENSG00000261196	ENST00000568156		CYP4A43P	121	0	psuedogene
chr1	47466569	47466759	47466759	47466759	-	ENSG00000261593	ENST00000567218		CYP4A27P	190	0	psuedogene
chr1	47468666	47468820	47468820	47468820	-	ENSG00000261290	ENST00000569984		CYP4A44P	154	0	psuedogene
chr1	47533159	47583991	47533162	47583736	+	ENSG00000186160	ENST00000334194; ENST00000471598	ENSP00000334246	CYP4Z1	50832	50574	proteincoding
chr1	47540449	47541651	47541651	47541651	-	ENSG00000225154	ENST00000445574		RP11-184J23.2	1202	0	psuedogene
chr1	47562324	47644943	47644943	47644943	-	ENSG00000225506	ENST00000444042		CYP4A22-AS1	82619	0	lncRNA
chr1	47603106	47615413	47603157	47614536	+	ENSG00000162365	ENST00000294337; ENST00000371890; ENST00000371891; ENST00000485117; ENST00000490948	ENSP00000294337; ENSP00000360957; ENSP00000360958	CYP4A22	12307	11379	proteincoding
chr1	47630181	47631592	47631592	47631592	-	ENSG00000225514	ENST00000438556		MTND1P34	1411	0	psuedogene
chr1	47644921	47646011	47646011	47646011	+	ENSG00000224805	ENST00000429328		LINC00853	1090	0	lncRNA
chr1	47649264	47656716	47649642	47655679	-	ENSG00000162366	ENST00000294338; ENST00000371885; ENST00000489919; ENST00000491793	ENSP00000294338; ENSP00000360952	PDZK1IP1	7452	6037	proteincoding
chr1	47681961	47697892	47685391	47697892	-	ENSG00000162367	ENST00000294339; ENST00000371883; ENST00000371884; ENST00000459729; ENST00000464796; ENST00000465912; ENST00000481091	ENSP00000294339; ENSP00000360950; ENSP00000360951	TAL1	15931	12501	proteincoding
chr1	47691468	47696422	47696422	47696422	+	ENSG00000226252	ENST00000422216		RP1-18D14.7	4954	0	lncRNA
chr1	47715810	47779819	47716807	47775991	-	ENSG00000123473	ENST00000243182; ENST00000337817; ENST00000360380; ENST00000371877; ENST00000396221; ENST00000413565; ENST00000418131; ENST00000433827; ENST00000436811; ENST00000447475	ENSP00000243182; ENSP00000337367; ENSP00000353544; ENSP00000360944; ENSP00000379523; ENSP00000409087; ENSP00000411664; ENSP00000412019	STIL	64009	59184	proteincoding
chr1	47799468	47844511	47799617	47842417	+	ENSG00000162368	ENST00000371870; ENST00000371871; ENST00000371873; ENST00000450808; ENST00000471289	ENSP00000360937; ENSP00000360939; ENSP00000398192; ENSP00000433782	CMPK1	45043	42800	proteincoding
chr1	47846599	47874149	47874149	47874149	-	ENSG00000225762	ENST00000420876		RP11-511I2.2	27550	0	lncRNA
chr1	47881743	47883723	47881987	47882947	+	ENSG00000186790	ENST00000335071	ENSP00000334472	FOXE3	1980	960	proteincoding
chr1	47897804	47900313	47900313	47900313	-	ENSG00000237424	ENST00000445551		FOXD2-AS1	2509	0	lncRNA
chr1	47901688	47906363	47903807	47905295	+	ENSG00000186564	ENST00000334793	ENSP00000335493	FOXD2	4675	1488	proteincoding
chr1	47949369	47949834	47949834	47949834	-	ENSG00000271355	ENST00000604764		RP4-666O22.3	465	0	psuedogene
chr1	47963565	47964013	47964013	47964013	-	ENSG00000229554	ENST00000413752		RPL21P24	448	0	psuedogene
chr1	47968175	47968311	47968311	47968311	+	ENSG00000221346	ENST00000408419		AL356458.1	136	0	ncRNA
chr1	48015867	48016425	48016425	48016425	+	ENSG00000227883	ENST00000427294		ATP6V0E1P4	558	0	psuedogene
chr1	48086764	48086849	48086849	48086849	-	ENSG00000221447	ENST00000408520		AL591415.1	85	0	ncRNA
chr1	48154134	48169055	48169055	48169055	+	ENSG00000227947	ENST00000454285		RP11-543D5.1	14921	0	lncRNA
chr1	48226199	48462567	48231573	48462461	-	ENSG00000269113	ENST00000435576; ENST00000606738	ENSP00000476820	TRABD2B	236368	230888	proteincoding
chr1	48226803	48231219	48231219	48231219	-	ENSG00000223814	ENST00000438589		RP11-543D5.2	4416	0	lncRNA
chr1	48226978	48227290	48226978	48227290	-	ENSG00000273395	ENST00000594280	ENSP00000476288	FLJ00388	312	312	proteincoding
chr1	48283737	48285909	48285909	48285909	+	ENSG00000225028	ENST00000445070		RP11-330M19.1	2172	0	lncRNA
chr1	48519216	48532873	48522448	48532873	+	ENSG00000226133	ENST00000439795; ENST00000456803		RP4-683M8.2	13657	10425	lncRNA
chr1	48544458	48547868	48547868	48547868	-	ENSG00000231413	ENST00000455238		RP11-193P11.3	3410	0	lncRNA
chr1	48555039	48555306	48555306	48555306	+	ENSG00000237180	ENST00000414953		CYP46A4P	267	0	psuedogene
chr1	48561763	48648100	48593620	48648100	-	ENSG00000242267	ENST00000401057; ENST00000452503; ENST00000453388; ENST00000604015		SKINTL	86337	54480	psuedogene
chr1	48569305	48569878	48569305	48569878	+	ENSG00000269709	ENST00000601108	ENSP00000470342	AL109659.1	573	573	proteincoding
chr1	48671636	48672515	48672515	48672515	+	ENSG00000223720	ENST00000431986		RP5-1024N4.2	879	0	lncRNA
chr1	48688356	48714316	48688408	48714315	+	ENSG00000117834	ENST00000236495; ENST00000420136; ENST00000425816; ENST00000438567; ENST00000441260; ENST00000471020; ENST00000493837; ENST00000525901; ENST00000527929; ENST00000532322; ENST00000533824	ENSP00000236495; ENSP00000399991; ENSP00000401730; ENSP00000404982; ENSP00000408881; ENSP00000431196; ENSP00000431900	SLC5A9	25960	25907	proteincoding
chr1	48693559	48695233	48695233	48695233	-	ENSG00000272491	ENST00000606809		RP5-1024N4.4	1674	0	lncRNA
chr1	48761043	48937845	48764384	48937827	-	ENSG00000132122	ENST00000371841; ENST00000371843; ENST00000371847; ENST00000396199; ENST00000463938; ENST00000465990; ENST00000471975; ENST00000487543; ENST00000487629; ENST00000490850; ENST00000603831	ENSP00000360907; ENSP00000360909; ENSP00000360913; ENSP00000379502; ENSP00000474642; ENSP00000474844	SPATA6	176802	173443	proteincoding
chr1	48790751	48791795	48791795	48791795	-	ENSG00000224986	ENST00000452549		PPP1R8P1	1044	0	psuedogene
chr1	48809880	48809987	48809987	48809987	+	ENSG00000206700	ENST00000383973		RNU6-723P	107	0	ncRNA
chr1	48901638	48902895	48902895	48902895	+	ENSG00000235105	ENST00000412769		RP11-329A14.1	1257	0	psuedogene
chr1	48913607	48913714	48913714	48913714	+	ENSG00000223175	ENST00000411243		RNU4-61P	107	0	ncRNA
chr1	48962934	48963408	48963408	48963408	-	ENSG00000232514	ENST00000416622		RP11-329A14.2	474	0	psuedogene
chr1	48998526	50489585	48999844	50489468	-	ENSG00000186094	ENST00000334103; ENST00000371836; ENST00000371838; ENST00000371839; ENST00000416121; ENST00000497451	ENSP00000335516; ENSP00000360902; ENSP00000360904; ENSP00000360905; ENSP00000401622	AGBL4	1491059	1489624	proteincoding
chr1	49193194	49242641	49193557	49242641	-	ENSG00000162373	ENST00000371833; ENST00000463562; ENST00000476079; ENST00000476096; ENST00000480399; ENST00000489956	ENSP00000360899	BEND5	49447	49084	proteincoding
chr1	49513987	49653257	49653257	49653257	+	ENSG00000229846	ENST00000456002		RP11-141A19.1	139270	0	lncRNA
chr1	49617063	49617175	49617175	49617175	+	ENSG00000239144	ENST00000458796		snoU13	112	0	ncRNA
chr1	49723082	49734957	49734957	49734957	+	ENSG00000230114	ENST00000420071		RP11-141A19.2	11875	0	lncRNA
chr1	49839872	49937757	49937757	49937757	-	ENSG00000225623	ENST00000457061		AGBL4-IT1	97885	0	lncRNA
chr1	50156933	50157195	50157195	50157195	-	ENSG00000237478	ENST00000428836		RP5-926E3.1	262	0	psuedogene
chr1	50307492	50312072	50312072	50312072	+	ENSG00000215887	ENST00000502859		ZNF859P	4580	0	psuedogene
chr1	50447886	50447967	50447967	50447967	+	ENSG00000221746	ENST00000408819		AL645730.1	81	0	ncRNA
chr1	50459989	50461874	50460707	50461031	+	ENSG00000227839	ENST00000448346	ENSP00000401471	AL645730.2	1885	324	proteincoding
chr1	50482763	50483175	50483175	50483175	+	ENSG00000233595	ENST00000438595		MTND2P29	412	0	psuedogene
chr1	50513685	50669458	50513836	50666850	+	ENSG00000162374	ENST00000357083; ENST00000371819; ENST00000371821; ENST00000371823; ENST00000371824; ENST00000371827; ENST00000448907; ENST00000463650; ENST00000474675; ENST00000492299; ENST00000494555	ENSP00000349594; ENSP00000360884; ENSP00000360886; ENSP00000360888; ENSP00000360889; ENSP00000360892; ENSP00000399939	ELAVL4	155773	153014	proteincoding
chr1	50580608	50580954	50580954	50580954	+	ENSG00000230828	ENST00000456070		RP11-492I2.1	346	0	psuedogene
chr1	50639977	50641540	50641540	50641540	-	ENSG00000237337	ENST00000442477		RP11-567C20.2	1563	0	lncRNA
chr1	50671755	50688799	50688799	50688799	-	ENSG00000233407	ENST00000440897		RP11-567C20.3	17044	0	lncRNA
chr1	50791802	50792682	50792679	50792682	+	ENSG00000234080	ENST00000414530; ENST00000423464		RP11-183G22.1	880	3	psuedogene
chr1	50864496	50865445	50865445	50865445	-	ENSG00000229316	ENST00000435986		HMGB1P45	949	0	psuedogene
chr1	50871101	50871696	50871696	50871696	-	ENSG00000225671	ENST00000456841		FCF1P6	595	0	psuedogene
chr1	50883221	50889172	50884336	50887208	-	ENSG00000142700	ENST00000404795; ENST00000418121	ENSP00000383909; ENSP00000399370	DMRTA2	5951	2872	proteincoding
chr1	50902699	50902978	50902978	50902978	-	ENSG00000271782	ENST00000607815		RP5-850O15.4	279	0	lncRNA
chr1	50905149	51425935	50907111	51425483	-	ENSG00000185104	ENST00000371778; ENST00000396153; ENST00000472808; ENST00000487898; ENST00000494400; ENST00000545823	ENSP00000360843; ENSP00000379457; ENSP00000434929; ENSP00000438870	FAF1	520786	518372	proteincoding
chr1	50927140	50936822	50936822	50936822	+	ENSG00000225767	ENST00000424664		RP5-850O15.3	9682	0	lncRNA
chr1	50965429	50965529	50965529	50965529	-	ENSG00000202140	ENST00000365270		Y_RNA	100	0	ncRNA
chr1	51048075	51048183	51048183	51048183	+	ENSG00000207194	ENST00000384465		RNU6-1026P	108	0	ncRNA
chr1	51215967	51216025	51216025	51216025	+	ENSG00000252825	ENST00000517016		RNU6-1253P	58	0	ncRNA
chr1	51246011	51246822	51246822	51246822	+	ENSG00000230585	ENST00000453979		PHBP12	811	0	psuedogene
chr1	51312139	51312509	51312509	51312509	+	ENSG00000237130	ENST00000381143		MRPS6P2	370	0	psuedogene
chr1	51426416	51440305	51436040	51439942	+	ENSG00000123080	ENST00000262662; ENST00000371761; ENST00000396148	ENSP00000262662; ENSP00000360826; ENSP00000379452	CDKN2C	13889	3902	proteincoding
chr1	51525508	51525577	51525577	51525577	+	ENSG00000265538	ENST00000578133		MIR4421	69	0	ncRNA
chr1	51567905	51613752	51567905	51613443	+	ENSG00000204006	ENST00000371759; ENST00000467127; ENST00000474016	ENSP00000360824; ENSP00000473351	C1orf185	45847	45538	proteincoding
chr1	51572893	51573003	51573003	51573003	+	ENSG00000200262	ENST00000363392		Y_RNA	110	0	ncRNA
chr1	51623459	51624143	51624143	51624143	-	ENSG00000213478	ENST00000440986		CFL1P2	684	0	psuedogene
chr1	51654134	51654223	51654223	51654223	+	ENSG00000239101	ENST00000459498		AL162430.2	89	0	ncRNA
chr1	51656554	51656630	51656630	51656630	+	ENSG00000221492	ENST00000408565		AL162430.1	76	0	ncRNA
chr1	51660766	51700768	51700768	51700768	-	ENSG00000203356	ENST00000366181		RP11-296A18.3	40002	0	lncRNA
chr1	51696924	51697028	51697028	51697028	-	ENSG00000238618	ENST00000459356		snoU13	104	0	ncRNA
chr1	51701942	51739127	51702428	51737234	+	ENSG00000123091	ENST00000242719; ENST00000486691; ENST00000494873	ENSP00000242719	RNF11	37185	34806	proteincoding
chr1	51716269	51717144	51717118	51717144	-	ENSG00000233406	ENST00000480705; ENST00000602152		RP11-296A18.5	875	26	psuedogene
chr1	51730587	51731746	51731746	51731746	-	ENSG00000236434	ENST00000422306		RP11-296A18.6	1159	0	lncRNA
chr1	51752929	51810788	51753828	51810715	-	ENSG00000085831	ENST00000262675; ENST00000262676; ENST00000371747; ENST00000371750; ENST00000380849; ENST00000401051; ENST00000411642; ENST00000413473; ENST00000422925; ENST00000431927; ENST00000439482; ENST00000447632; ENST00000451380; ENST00000524442; ENST00000525906; ENST00000527205; ENST00000530004; ENST00000532836; ENST00000534098	ENSP00000262675; ENSP00000262676; ENSP00000360812; ENSP00000360815; ENSP00000370230; ENSP00000383830; ENSP00000388995; ENSP00000393952; ENSP00000397207; ENSP00000405803; ENSP00000406144; ENSP00000408532; ENSP00000431228; ENSP00000432453; ENSP00000434483; ENSP00000436659	TTC39A	57859	56887	proteincoding
chr1	51795325	51800996	51796953	51800996	+	ENSG00000261664	ENST00000564479; ENST00000568425		RP11-275F13.1	5671	4043	lncRNA
chr1	51819934	51985000	51822371	51984926	-	ENSG00000085832	ENST00000371727; ENST00000371730; ENST00000371733; ENST00000396122; ENST00000464478; ENST00000465467; ENST00000471391; ENST00000478657; ENST00000486505; ENST00000493793	ENSP00000360795; ENSP00000360798; ENSP00000379428; ENSP00000474739	EPS15	165066	162555	proteincoding
chr1	51837941	51838896	51838896	51838896	+	ENSG00000232027	ENST00000422197		RP11-275F13.3	955	0	psuedogene
chr1	51847979	51848086	51848086	51848086	+	ENSG00000206595	ENST00000383868		RNU6-877P	107	0	ncRNA
chr1	51927392	51929088	51929088	51929088	+	ENSG00000238140	ENST00000424246		RP11-253A20.1	1696	0	lncRNA
chr1	51983980	52027301	52026633	52027301	+	ENSG00000227070	ENST00000415031; ENST00000426017		RP11-191G24.1	43321	668	lncRNA
chr1	52004296	52004401	52004401	52004401	-	ENSG00000252032	ENST00000516223		RNU6-1281P	105	0	ncRNA
chr1	52027537	52060569	52060569	52060569	-	ENSG00000227742	ENST00000431943		CALR4P	33032	0	psuedogene
chr1	52042850	52254889	52082728	52254141	+	ENSG00000117859	ENST00000337809; ENST00000361556; ENST00000371710; ENST00000371714; ENST00000428468; ENST00000435274; ENST00000435686; ENST00000447887; ENST00000453295; ENST00000462759; ENST00000467064; ENST00000473207; ENST00000475697; ENST00000481937; ENST00000484890; ENST00000486942; ENST00000489990; ENST00000495776; ENST00000524620; ENST00000526917; ENST00000527631; ENST00000528603; ENST00000530544; ENST0000…	ENSP00000337265; ENSP00000354970; ENSP00000360775; ENSP00000360779; ENSP00000390113; ENSP00000402646; ENSP00000407168; ENSP00000412733; ENSP00000413263; ENSP00000431274; ENSP00000431980; ENSP00000432409; ENSP00000432801; ENSP00000433083; ENSP00000433279; ENSP00000433291; ENSP00000433675; ENSP00000434798; ENSP00000435129; ENSP00000435247; ENSP00000435264; ENSP00000435429; ENSP00000435627	OSBPL9	212039	171413	proteincoding
chr1	52172809	52173809	52173809	52173809	-	ENSG00000236973	ENST00000426454		GAPDHP51	1000	0	psuedogene
chr1	52174733	52175612	52175612	52175612	+	ENSG00000232846	ENST00000424829		SLC25A6P3	879	0	psuedogene
chr1	52190446	52190568	52190568	52190568	-	ENSG00000212624	ENST00000391322		SNORA26	122	0	ncRNA
chr1	52254862	52344477	52254907	52344443	-	ENSG00000078618	ENST00000352171; ENST00000354831; ENST00000440943; ENST00000464385; ENST00000468722; ENST00000473805; ENST00000475310; ENST00000475715; ENST00000483007; ENST00000485608; ENST00000491410; ENST00000497358; ENST00000539524; ENST00000544028	ENSP00000262679; ENSP00000346890; ENSP00000398464; ENSP00000442262; ENSP00000444416	NRD1	89615	89536	proteincoding
chr1	52259636	52264824	52264081	52264824	+	ENSG00000266993	ENST00000586761; ENST00000588291; ENST00000591675		RP4-657D16.3	5188	743	lncRNA
chr1	52266699	52266979	52266979	52266979	+	ENSG00000272175	ENST00000607338		RP4-657D16.6	280	0	lncRNA
chr1	52302012	52302082	52302082	52302082	-	ENSG00000212076	ENST00000390787		MIR761	70	0	ncRNA
chr1	52325449	52325807	52325807	52325807	+	ENSG00000230604	ENST00000442453		TSEN15P2	358	0	psuedogene
chr1	52331304	52331381	52331381	52331381	+	ENSG00000212174	ENST00000390872		Y_RNA	77	0	ncRNA
chr1	52366591	52366643	52366643	52366643	-	ENSG00000265769	ENST00000581406		AL589663.1	52	0	ncRNA
chr1	52373627	52456436	52385598	52442789	-	ENSG00000169213	ENST00000371655	ENSP00000360718	RAB3B	82809	57191	proteincoding
chr1	52439081	52439207	52439207	52439207	+	ENSG00000200839	ENST00000363969		RNA5SP48	126	0	ncRNA
chr1	52446144	52446486	52446486	52446486	+	ENSG00000229032	ENST00000422551		RP11-91A18.1	342	0	psuedogene
chr1	52461411	52461709	52461709	52461709	+	ENSG00000264613	ENST00000578661		RN7SL290P	298	0	ncRNA
chr1	52485802	52521843	52486604	52520768	-	ENSG00000117862	ENST00000371626; ENST00000469458; ENST00000471493; ENST00000472624; ENST00000610127	ENSP00000360688; ENSP00000476401; ENSP00000477120	TXNDC12	36041	34164	proteincoding
chr1	52497774	52499488	52498368	52499433	-	ENSG00000198841	ENST00000371614	ENSP00000360676	KTI12	1714	1065	proteincoding
chr1	52499062	52509951	52509951	52509951	+	ENSG00000223390	ENST00000425802		RP11-91A18.4	10889	0	lncRNA
chr1	52516589	52518355	52518355	52518355	+	ENSG00000228369	ENST00000428794		TXNDC12-AS1	1766	0	lncRNA
chr1	52521796	52556388	52525519	52552546	+	ENSG00000134717	ENST00000313334; ENST00000472944; ENST00000477828; ENST00000484036; ENST00000489308; ENST00000524414; ENST00000526132; ENST00000533836	ENSP00000360664; ENSP00000433418; ENSP00000434611; ENSP00000434824; ENSP00000436712	BTF3L4	34592	27027	proteincoding
chr1	52608045	52812358	52698878	52811893	+	ENSG00000157077	ENST00000287727; ENST00000357206; ENST00000361625; ENST00000371591; ENST00000469134	ENSP00000287727; ENSP00000349737; ENSP00000360647	ZFYVE9	204313	113015	proteincoding
chr1	52615776	52616089	52616089	52616089	+	ENSG00000241745	ENST00000460504		RN7SL788P	313	0	ncRNA
chr1	52625932	52626272	52626272	52626272	-	ENSG00000228407	ENST00000414059		RP4-800M22.1	340	0	psuedogene
chr1	52627857	52628698	52628698	52628698	-	ENSG00000223429	ENST00000412785		RP4-800M22.2	841	0	psuedogene
chr1	52645519	52646225	52646225	52646225	+	ENSG00000224255	ENST00000429744		PDCL3P6	706	0	psuedogene
chr1	52655587	52655981	52655981	52655981	-	ENSG00000236004	ENST00000454802		RP4-800M22.4	394	0	psuedogene
chr1	52717733	52718445	52718445	52718445	-	ENSG00000237663	ENST00000428811		DNAJC19P7	712	0	psuedogene
chr1	52719292	52719848	52719848	52719848	+	ENSG00000213735	ENST00000395991		ANAPC10P1	556	0	psuedogene
chr1	52811394	52831865	52818844	52831828	-	ENSG00000154222	ENST00000284376; ENST00000371586; ENST00000438021; ENST00000438831; ENST00000450942; ENST00000460261; ENST00000460370; ENST00000470844; ENST00000485966; ENST00000491136; ENST00000492426; ENST00000494789	ENSP00000284376; ENSP00000360642; ENSP00000395921; ENSP00000402440; ENSP00000406300	CC2D1B	20471	12984	proteincoding
chr1	52819158	52819549	52819549	52819549	+	ENSG00000272100	ENST00000606527		RP11-155O18.6	391	0	lncRNA
chr1	52834348	52834916	52834916	52834916	+	ENSG00000224680	ENST00000497678		PLA2G12AP1	568	0	psuedogene
chr1	52838500	52870131	52838852	52867895	-	ENSG00000085840	ENST00000371566; ENST00000371568	ENSP00000360621; ENSP00000360623	ORC1	31631	29043	proteincoding
chr1	52870235	52886511	52870421	52882694	+	ENSG00000134748	ENST00000257181; ENST00000474048; ENST00000487160	ENSP00000257181	PRPF38A	16276	12273	proteincoding
chr1	52873953	53019159	52874013	52991952	-	ENSG00000134744	ENST00000257177; ENST00000355809; ENST00000371541; ENST00000371544; ENST00000466440; ENST00000469810; ENST00000470212; ENST00000470626; ENST00000471623; ENST00000473856; ENST00000474453; ENST00000481133; ENST00000481528; ENST00000484723; ENST00000494469; ENST00000497120; ENST00000524582; ENST00000527941; ENST00000528457; ENST00000528642; ENST00000531722	ENSP00000257177; ENSP00000348063; ENSP00000360599; ENSP00000432328; ENSP00000432475; ENSP00000433486; ENSP00000433711; ENSP00000434367; ENSP00000434674; ENSP00000435256; ENSP00000435568; ENSP00000435700; ENSP00000436810; ENSP00000437091	ZCCHC11	145206	117939	proteincoding
chr1	52877113	52877194	52877194	52877194	+	ENSG00000239063	ENST00000458879		snoU13	81	0	ncRNA
chr1	53020489	53020945	53020945	53020945	+	ENSG00000272371	ENST00000607321		RP11-25O10.2	456	0	lncRNA
chr1	53038785	53039488	53039488	53039488	+	ENSG00000236290	ENST00000422983		EEF1GP7	703	0	psuedogene
chr1	53068043	53074723	53068081	53074097	+	ENSG00000116157	ENST00000361314; ENST00000459779	ENSP00000354677	GPX7	6680	6016	proteincoding
chr1	53099015	53135355	53099165	53135355	+	ENSG00000182183	ENST00000401050; ENST00000424164; ENST00000440303; ENST00000517870	ENSP00000429726	FAM159A	36340	36190	proteincoding
chr1	53152507	53164038	53153391	53163998	-	ENSG00000162377	ENST00000371538; ENST00000486918	ENSP00000360593	COA7	11531	10607	proteincoding
chr1	53174793	53175114	53175114	53175114	+	ENSG00000233664	ENST00000450668		NDUFS5P3	321	0	psuedogene
chr1	53180070	53180365	53180365	53180365	+	ENSG00000239640	ENST00000498506		RN7SL62P	295	0	ncRNA
chr1	53192125	53293014	53192325	53287301	+	ENSG00000162378	ENST00000294353; ENST00000443756; ENST00000545132	ENSP00000294353; ENSP00000400522; ENSP00000441315	ZYG11B	100889	94976	proteincoding
chr1	53219993	53220134	53220134	53220134	+	ENSG00000252018	ENST00000516209		RNU2-30P	141	0	ncRNA
chr1	53237865	53238320	53238320	53238320	-	ENSG00000228929	ENST00000437890		RP11-159C21.4	455	0	psuedogene
chr1	53270779	53270884	53270884	53270884	-	ENSG00000206627	ENST00000383900		RNU6-969P	105	0	ncRNA
chr1	53308182	53360670	53308555	53358629	+	ENSG00000203995	ENST00000371528; ENST00000371532	ENSP00000360583; ENSP00000360587	ZYG11A	52488	50074	proteincoding
chr1	53346887	53347402	53347402	53347402	-	ENSG00000242391	ENST00000446786		RP4-631H13.2	515	0	lncRNA
chr1	53361655	53392884	53362191	53387434	-	ENSG00000121310	ENST00000358358; ENST00000371520; ENST00000371522; ENST00000460612; ENST00000463923; ENST00000467988; ENST00000474789; ENST00000476477; ENST00000479183; ENST00000479593; ENST00000480312; ENST00000486170; ENST00000487040; ENST00000487851; ENST00000487866; ENST00000488268; ENST00000492992; ENST00000493896; ENST00000495920; ENST00000498544; ENST00000536120; ENST00000539680; ENST00000541281; ENST0000…	ENSP00000351125; ENSP00000360575; ENSP00000360577; ENSP00000438535; ENSP00000439264; ENSP00000439906; ENSP00000441962; ENSP00000445358; ENSP00000446190	ECHDC2	31229	25243	proteincoding
chr1	53386093	53386268	53386268	53386268	+	ENSG00000230953	ENST00000420575		RP4-631H13.6	175	0	psuedogene
chr1	53390920	53391095	53391095	53391095	-	ENSG00000231866	ENST00000436385		RP4-631H13.4	175	0	psuedogene
chr1	53392900	53517375	53393068	53516376	+	ENSG00000116171	ENST00000371509; ENST00000371513; ENST00000371514; ENST00000407246; ENST00000408941; ENST00000430330; ENST00000435345; ENST00000473584; ENST00000478274; ENST00000478631; ENST00000484100; ENST00000488965; ENST00000528311; ENST00000528809; ENST00000529363; ENST00000533119	ENSP00000360564; ENSP00000360568; ENSP00000360569; ENSP00000384569; ENSP00000386214; ENSP00000396413; ENSP00000406636; ENSP00000431279; ENSP00000432645; ENSP00000434132; ENSP00000435194; ENSP00000435783; ENSP00000436581; ENSP00000437317	SCP2	124475	123308	proteincoding
chr1	53394345	53394444	53394444	53394444	+	ENSG00000264834	ENST00000580581		MIR1273F	99	0	ncRNA
chr1	53400601	53400689	53400689	53400689	+	ENSG00000266188	ENST00000578844		MIR5095	88	0	ncRNA
chr1	53405985	53406085	53406085	53406085	+	ENSG00000265815	ENST00000577677		MIR1273G	100	0	ncRNA
chr1	53409207	53409602	53409602	53409602	-	ENSG00000237279	ENST00000427081		RP4-631H13.5	395	0	psuedogene
chr1	53458867	53459374	53459251	53459374	-	ENSG00000236360	ENST00000414168; ENST00000442174		RP11-334A14.2	507	123	psuedogene
chr1	53460397	53461698	53461698	53461698	+	ENSG00000226147	ENST00000427668		TUBBP10	1301	0	psuedogene
chr1	53527853	53551174	53527891	53547860	+	ENSG00000174348	ENST00000312553; ENST00000371500; ENST00000395871; ENST00000471210; ENST00000471285; ENST00000490650	ENSP00000308315; ENSP00000360555; ENSP00000379212	PODN	23321	19969	proteincoding
chr1	53535609	53551174	53551174	53551174	-	ENSG00000232993	ENST00000447867		RP11-334A14.5	15565	0	lncRNA
chr1	53538781	53539061	53539061	53539061	-	ENSG00000227644	ENST00000438361		HIGD1AP11	280	0	psuedogene
chr1	53552854	53608289	53553680	53608121	-	ENSG00000162383	ENST00000371491; ENST00000371494; ENST00000488036	ENSP00000360546; ENSP00000360549	SLC1A7	55435	54441	proteincoding
chr1	53580247	53584281	53584281	53584281	+	ENSG00000235563	ENST00000439621		RP11-334A14.8	4034	0	lncRNA
chr1	53662100	53679869	53662615	53679267	+	ENSG00000157184	ENST00000371486; ENST00000468572	ENSP00000360541	CPT2	17769	16652	proteincoding
chr1	53676127	53679447	53679447	53679447	-	ENSG00000236723	ENST00000452466		RP5-1024G6.2	3320	0	lncRNA
chr1	53679770	53686289	53680330	53686272	-	ENSG00000162384	ENST00000294360; ENST00000470385; ENST00000474227; ENST00000478839; ENST00000483739; ENST00000489755; ENST00000602807	ENSP00000294360	C1orf123	6519	5942	proteincoding
chr1	53686334	53689925	53689925	53689925	+	ENSG00000259818	ENST00000569869		RP5-1024G6.7	3591	0	lncRNA
chr1	53692563	53704282	53692716	53704180	-	ENSG00000162385	ENST00000371466; ENST00000371470; ENST00000462941; ENST00000495868	ENSP00000360521; ENSP00000360525	MAGOH	11719	11464	proteincoding
chr1	53704281	53708455	53708455	53708455	+	ENSG00000226754	ENST00000458151		RP5-1024G6.5	4174	0	lncRNA
chr1	53708035	53710212	53710212	53710212	-	ENSG00000270172	ENST00000602943		RP5-1024G6.8	2177	0	lncRNA
chr1	53711216	53793742	53712689	53793584	-	ENSG00000157193	ENST00000306052; ENST00000347547; ENST00000354412; ENST00000371454; ENST00000459674; ENST00000460214; ENST00000465675; ENST00000475501; ENST00000480045; ENST00000481431; ENST00000496580; ENST00000529670	ENSP00000303634; ENSP00000334522; ENSP00000346391; ENSP00000360509; ENSP00000431241; ENSP00000433554; ENSP00000435346; ENSP00000436651; ENSP00000437009	LRP8	82526	80895	proteincoding
chr1	53733606	53734273	53734273	53734273	+	ENSG00000234578	ENST00000432653		RP4-784A16.1	667	0	lncRNA
chr1	53753695	53755378	53755378	53755378	+	ENSG00000228838	ENST00000421637		RP4-784A16.2	1683	0	lncRNA
chr1	53757462	53757810	53757810	53757810	-	ENSG00000225030	ENST00000450469		RP4-784A16.3	348	0	lncRNA
chr1	53770207	53773134	53773134	53773134	+	ENSG00000232762	ENST00000446686		RP4-784A16.4	2927	0	lncRNA
chr1	53793904	53802181	53802181	53802181	+	ENSG00000225675	ENST00000445039		RP4-784A16.5	8277	0	lncRNA
chr1	53814159	53814905	53814905	53814905	-	ENSG00000226938	ENST00000429099		RP11-117D22.1	746	0	lncRNA
chr1	53832339	53833917	53833917	53833917	-	ENSG00000230138	ENST00000449958		RP11-117D22.2	1578	0	lncRNA
chr1	53878820	53905693	53883338	53905693	-	ENSG00000236253	ENST00000443844; ENST00000562700; ENST00000563752; ENST00000566100; ENST00000566461; ENST00000569142		SLC25A3P1	26873	22355	psuedogene
chr1	53925071	53933161	53925126	53932335	+	ENSG00000143006	ENST00000371445; ENST00000463126	ENSP00000360500	DMRTB1	8090	7209	proteincoding
chr1	53971909	54199877	53972291	54060575	-	ENSG00000174332	ENST00000312233	ENSP00000309653	GLIS1	227968	88284	proteincoding
chr1	54154421	54154485	54154485	54154485	-	ENSG00000239007	ENST00000459222		RNU7-95P	64	0	ncRNA
chr1	54231132	54304533	54233642	54304136	-	ENSG00000058804	ENST00000234725; ENST00000371429; ENST00000480952; ENST00000537333; ENST00000540001	ENSP00000234725; ENSP00000360483; ENSP00000439947; ENSP00000440873	NDC1	73401	70494	proteincoding
chr1	54236690	54236826	54236826	54236826	-	ENSG00000201003	ENST00000364133		SNORA58	136	0	ncRNA
chr1	54294464	54294534	54294534	54294534	+	ENSG00000264454	ENST00000578163		AL049745.1	70	0	ncRNA
chr1	54307219	54307505	54307505	54307505	+	ENSG00000229687	ENST00000433953		RP4-654H19.2	286	0	psuedogene
chr1	54317391	54356407	54325736	54356249	-	ENSG00000058799	ENST00000072644; ENST00000371399; ENST00000412288; ENST00000464950; ENST00000465897; ENST00000469457; ENST00000472983; ENST00000480151; ENST00000539954	ENSP00000072644; ENSP00000360452; ENSP00000416507; ENSP00000432266; ENSP00000439926	YIPF1	39016	30513	proteincoding
chr1	54356911	54376759	54359883	54375672	+	ENSG00000211452	ENST00000322679; ENST00000361921; ENST00000388876; ENST00000524406; ENST00000525044; ENST00000525202; ENST00000526329; ENST00000527060; ENST00000528946; ENST00000529329; ENST00000529589; ENST00000530084; ENST00000532493; ENST00000534069	ENSP00000323198; ENSP00000354643; ENSP00000373528; ENSP00000431999; ENSP00000432700; ENSP00000432797; ENSP00000433891; ENSP00000434152; ENSP00000434758; ENSP00000435030; ENSP00000435725; ENSP00000436550	DIO1	19848	15789	proteincoding
chr1	54382246	54411602	54382462	54411275	-	ENSG00000081870	ENST00000194214; ENST00000371376; ENST00000371377; ENST00000371378; ENST00000488884; ENST00000489675	ENSP00000194214; ENSP00000360427; ENSP00000360428; ENSP00000360429	HSPB11	29356	28813	proteincoding
chr1	54411749	54433841	54417672	54433612	+	ENSG00000116212	ENST00000319223; ENST00000371368; ENST00000371370; ENST00000444987; ENST00000477905	ENSP00000318185; ENSP00000360419; ENSP00000360421; ENSP00000389368	LRRC42	22092	15940	proteincoding
chr1	54440641	54441704	54441704	54441704	-	ENSG00000219102	ENST00000437410		HNRNPA3P12	1063	0	psuedogene
chr1	54474411	54483856	54474654	54483849	-	ENSG00000203985	ENST00000371360; ENST00000371362; ENST00000420619; ENST00000545928	ENSP00000360411; ENSP00000360413; ENSP00000411017; ENSP00000445871	LDLRAD1	9445	9195	proteincoding
chr1	54481326	54481616	54481616	54481616	+	ENSG00000197015	ENST00000358975		AL353898.1	290	0	psuedogene
chr1	54492355	54494172	54494172	54494172	-	ENSG00000272091	ENST00000606641		RP4-758J24.5	1817	0	lncRNA
chr1	54497346	54519177	54497822	54518861	-	ENSG00000116209	ENST00000234831; ENST00000371337; ENST00000371341; ENST00000371344; ENST00000371348; ENST00000420738; ENST00000440019; ENST00000452421; ENST00000470395	ENSP00000234831; ENSP00000360388; ENSP00000360392; ENSP00000360395; ENSP00000360399; ENSP00000397772; ENSP00000399761; ENSP00000413792	TMEM59	21831	21039	proteincoding
chr1	54498815	54500553	54500553	54500553	-	ENSG00000203276	ENST00000327057		AL353898.2	1738	0	psuedogene
chr1	54519259	54578192	54520005	54578192	+	ENSG00000116205	ENST00000234827; ENST00000371331; ENST00000498272	ENSP00000234827; ENSP00000360382	TCEANC2	58933	58187	proteincoding
chr1	54519751	54519827	54519827	54519827	+	ENSG00000264208	ENST00000585250		MIR4781	76	0	ncRNA
chr1	54555528	54555766	54555766	54555766	+	ENSG00000225183	ENST00000444055		RP4-758J24.4	238	0	psuedogene
chr1	54565640	54565897	54565897	54565897	-	ENSG00000237611	ENST00000422908		AL353898.3	257	0	psuedogene
chr1	54569967	54571750	54570140	54570533	+	ENSG00000212670	ENST00000391366	ENSP00000375174	AL161915.1	1783	393	proteincoding
chr1	54598746	54619443	54605192	54618595	-	ENSG00000157211	ENST00000371330; ENST00000530059	ENSP00000360381	CDCP2	20697	13403	proteincoding
chr1	54606896	54665746	54638367	54661289	-	ENSG00000256407	ENST00000311841; ENST00000525949	ENSP00000457656	RP11-446E24.4	58850	22922	proteincoding
chr1	54635332	54637997	54636763	54637144	-	ENSG00000248835	ENST00000536061	ENSP00000438279	AL357673.1	2665	381	proteincoding
chr1	54638008	54665709	54640291	54665684	-	ENSG00000215883	ENST00000287899; ENST00000401046; ENST00000419823; ENST00000420054; ENST00000421415; ENST00000462299; ENST00000490863; ENST00000493530; ENST00000497820; ENST00000528287; ENST00000534324; ENST00000537208; ENST00000542737	ENSP00000287899; ENSP00000383825; ENSP00000394709; ENSP00000403021; ENSP00000409075; ENSP00000431157; ENSP00000431428; ENSP00000434343; ENSP00000434606; ENSP00000438151; ENSP00000443797	CYB5RL	27701	25393	proteincoding
chr1	54649713	54691137	54665916	54691055	+	ENSG00000116221	ENST00000336230; ENST00000360840; ENST00000398219; ENST00000487096; ENST00000490670; ENST00000605337	ENSP00000338526; ENSP00000354086; ENSP00000392216; ENSP00000473980	MRPL37	41424	25139	proteincoding
chr1	54691104	54879152	54692803	54879139	-	ENSG00000157216	ENST00000326956; ENST00000357475; ENST00000371319; ENST00000371320; ENST00000417664; ENST00000420121; ENST00000426150; ENST00000444533; ENST00000448572; ENST00000525990; ENST00000528787; ENST00000528930; ENST00000530618; ENST00000533209; ENST00000533946	ENSP00000350067; ENSP00000360370; ENSP00000360371; ENSP00000405880; ENSP00000414361; ENSP00000431654	SSBP3	188048	186336	proteincoding
chr1	54703709	54704736	54703739	54704042	+	ENSG00000198711	ENST00000361350	ENSP00000354968	SSBP3-AS1	1027	303	proteincoding
chr1	54751077	54753044	54753044	54753044	+	ENSG00000225632	ENST00000426901		RP5-997D24.3	1967	0	lncRNA
chr1	54881928	54886533	54886533	54886533	+	ENSG00000232245	ENST00000447150		RP4-705F19.1	4605	0	lncRNA
chr1	54970340	54970443	54970443	54970443	+	ENSG00000265404	ENST00000577877		AC099796.1	103	0	ncRNA
chr1	54982084	54982932	54982932	54982932	-	ENSG00000235741	ENST00000433377		RP5-866L20.1	848	0	lncRNA
chr1	54990496	54990604	54990604	54990604	+	ENSG00000237173	ENST00000444140		RP5-866L20.2	108	0	psuedogene
chr1	54991058	54991126	54991126	54991126	+	ENSG00000252646	ENST00000516837		SNORD112	68	0	ncRNA
chr1	55002468	55003431	55003431	55003431	+	ENSG00000227453	ENST00000427917		HNRNPA1P63	963	0	psuedogene
chr1	55007929	55104865	55013982	55100402	+	ENSG00000162390	ENST00000343744; ENST00000371316; ENST00000479837; ENST00000481208; ENST00000498228	ENSP00000340260; ENSP00000360366	ACOT11	96936	86420	proteincoding
chr1	55074854	55089229	55074940	55089068	-	ENSG00000162391	ENST00000302250; ENST00000371304	ENSP00000306888; ENSP00000360353	FAM151A	14375	14128	proteincoding
chr1	55087149	55094111	55094111	55094111	-	ENSG00000230728	ENST00000416119		RP11-240D10.4	6962	0	lncRNA
chr1	55107458	55207981	55118599	55207904	+	ENSG00000271723	ENST00000414150; ENST00000425300; ENST00000460155; ENST00000606515	ENSP00000392238; ENSP00000410192; ENSP00000475315	MROH7-TTC4	100523	89305	proteincoding
chr1	55107462	55175939	55118599	55175939	+	ENSG00000184313	ENST00000339553; ENST00000371287; ENST00000395690; ENST00000409996; ENST00000413188; ENST00000421030; ENST00000422659; ENST00000438846; ENST00000440047; ENST00000440217; ENST00000454855; ENST00000472987; ENST00000478097; ENST00000493533; ENST00000545244	ENSP00000343211; ENSP00000379044; ENSP00000387048; ENSP00000388181; ENSP00000394373; ENSP00000396622; ENSP00000399703; ENSP00000401130; ENSP00000402209; ENSP00000404780; ENSP00000442333	MROH7	68477	57340	proteincoding
chr1	55181494	55208330	55181581	55207980	+	ENSG00000243725	ENST00000371281; ENST00000371284; ENST00000486091; ENST00000486621	ENSP00000360329	TTC4	26836	26399	proteincoding
chr1	55222570	55230187	55223406	55224834	-	ENSG00000162396	ENST00000371279	ENSP00000360327	PARS2	7617	1428	proteincoding
chr1	55245384	55266940	55246915	55266836	-	ENSG00000006555	ENST00000371274; ENST00000371276; ENST00000448308; ENST00000474654; ENST00000488771	ENSP00000360321; ENSP00000360323; ENSP00000390300	TTC22	21556	19921	proteincoding
chr1	55258557	55260578	55260578	55260578	+	ENSG00000237453	ENST00000450503		RP11-67L3.2	2021	0	lncRNA
chr1	55271735	55307925	55271789	55307546	+	ENSG00000162398	ENST00000358193; ENST00000371273	ENSP00000350924; ENSP00000360320	C1orf177	36190	35757	proteincoding
chr1	55315305	55352891	55317905	55352792	-	ENSG00000116133	ENST00000371269; ENST00000436604; ENST00000535035; ENST00000537443	ENSP00000360316; ENSP00000416585; ENSP00000439852; ENSP00000440191	DHCR24	37586	34887	proteincoding
chr1	55352547	55353674	55353674	55353674	+	ENSG00000242396	ENST00000415336		RP11-67L3.5	1127	0	lncRNA
chr1	55353235	55354523	55354336	55354523	+	ENSG00000233203	ENST00000433690; ENST00000436033; ENST00000443284; ENST00000455380		RP11-67L3.4	1288	187	lncRNA
chr1	55446464	55457966	55446738	55457776	+	ENSG00000143001	ENST00000371268	ENSP00000360315	TMEM61	11502	11038	proteincoding
chr1	55446622	55457947	55457947	55457947	-	ENSG00000233271	ENST00000436960		RP11-12C17.2	11325	0	lncRNA
chr1	55464605	55476556	55464859	55474301	+	ENSG00000162399	ENST00000371265	ENSP00000360312	BSND	11951	9442	proteincoding
chr1	55505220	55530525	55505510	55530523	+	ENSG00000169174	ENST00000302118; ENST00000452118; ENST00000490692; ENST00000543384	ENSP00000303208; ENSP00000401598; ENSP00000441859	PCSK9	25305	25013	proteincoding
chr1	55532031	55680786	55534717	55680786	-	ENSG00000162402	ENST00000294383; ENST00000407756; ENST00000472566; ENST00000480962; ENST00000482197; ENST00000484447; ENST00000512504	ENSP00000294383; ENSP00000385700	USP24	148755	146069	proteincoding
chr1	55683533	55699850	55699850	55699850	+	ENSG00000231090	ENST00000451250		RP11-101C11.1	16317	0	lncRNA
chr1	55688051	55689045	55689045	55689045	+	ENSG00000231095	ENST00000449769		GYG1P3	994	0	psuedogene
chr1	55691313	55691396	55691396	55691396	+	ENSG00000265822	ENST00000581938		MIR4422	83	0	ncRNA
chr1	55833138	55834447	55834447	55834447	+	ENSG00000231900	ENST00000440922		GOT2P1	1309	0	psuedogene
chr1	55838382	55838989	55838989	55838989	-	ENSG00000232198	ENST00000421994		RP4-633H17.2	607	0	psuedogene
chr1	55842198	55842525	55842525	55842525	-	ENSG00000199831	ENST00000362961		RN7SKP291	327	0	ncRNA
chr1	55864186	55864293	55864293	55864293	+	ENSG00000252162	ENST00000516353		RNU6-830P	107	0	ncRNA
chr1	55950543	55950645	55950645	55950645	-	ENSG00000272051	ENST00000606692		Y_RNA	102	0	ncRNA
chr1	56046709	56200675	56200675	56200675	+	ENSG00000234810	ENST00000422374		RP11-466L17.1	153966	0	lncRNA
chr1	56289479	56333921	56333921	56333921	+	ENSG00000233147	ENST00000424357		RP11-90C4.1	44442	0	lncRNA
chr1	56381281	56410636	56410636	56410636	-	ENSG00000230250	ENST00000458145		RP11-90C4.2	29355	0	lncRNA
chr1	56404386	56404953	56404953	56404953	-	ENSG00000227104	ENST00000426300		PIGQP1	567	0	psuedogene
chr1	56410759	56415792	56415792	56415792	+	ENSG00000233079	ENST00000455010		RP11-90C4.3	5033	0	lncRNA
chr1	56611392	56620896	56620896	56620896	+	ENSG00000235612	ENST00000435828		RP1-158P9.1	9504	0	lncRNA
chr1	56673238	56674128	56674128	56674128	-	ENSG00000229871	ENST00000441455		RP4-710M16.1	890	0	psuedogene
chr1	56713965	56724243	56724243	56724243	-	ENSG00000260971	ENST00000569425		RP11-504A18.1	10278	0	lncRNA
chr1	56843004	56843090	56843090	56843090	-	ENSG00000223307	ENST00000411375		AC119674.1	86	0	ncRNA
chr1	56880634	56881638	56881638	56881638	+	ENSG00000223956	ENST00000451914		RP4-710M16.2	1004	0	lncRNA
chr1	56960418	57110974	56962222	57110974	-	ENSG00000162407	ENST00000371250; ENST00000459962; ENST00000461655; ENST00000472957; ENST00000476206	ENSP00000360296	PPAP2B	150556	148752	proteincoding
chr1	57004123	57004583	57004583	57004583	+	ENSG00000236776	ENST00000446654		RPL21P23	460	0	psuedogene
chr1	57051284	57051915	57051915	57051915	-	ENSG00000224980	ENST00000421838		RP11-377K22.3	631	0	psuedogene
chr1	57085081	57085222	57085222	57085222	-	ENSG00000225475	ENST00000442812		RP11-377K22.2	141	0	psuedogene
chr1	57110994	57181008	57111060	57173386	+	ENSG00000162409	ENST00000371244	ENSP00000360290	PRKAA2	70014	62326	proteincoding
chr1	57184476	57285369	57185343	57285369	-	ENSG00000187889	ENST00000343433; ENST00000371240; ENST00000484327; ENST00000493000; ENST00000497991	ENSP00000345972	C1orf168	100893	100026	proteincoding
chr1	57289351	57292593	57292593	57292593	-	ENSG00000229913	ENST00000425435		RP11-378I13.1	3242	0	lncRNA
chr1	57320478	57383894	57320574	57383389	+	ENSG00000157131	ENST00000361249	ENSP00000354458	C8A	63416	62815	proteincoding
chr1	57394882	57431813	57395076	57431813	-	ENSG00000021852	ENST00000371237; ENST00000465658; ENST00000468990; ENST00000494324; ENST00000535057; ENST00000543257	ENSP00000360281; ENSP00000440113; ENSP00000442548	C8B	36931	36737	proteincoding
chr1	57429558	57462430	57462430	57462430	+	ENSG00000236341	ENST00000417420		RP5-1103B4.3	32872	0	lncRNA
chr1	57431952	57432035	57432035	57432035	+	ENSG00000221591	ENST00000408664		AL161740.1	83	0	ncRNA
chr1	57460450	59012406	57476367	59012406	-	ENSG00000173406	ENST00000332102; ENST00000371230; ENST00000371231; ENST00000371232; ENST00000371234; ENST00000371236; ENST00000414851; ENST00000420954; ENST00000439789; ENST00000473821; ENST00000477280; ENST00000485760; ENST00000489267	ENSP00000329120; ENSP00000360274; ENSP00000360275; ENSP00000360276; ENSP00000360278; ENSP00000360280; ENSP00000387581; ENSP00000395296; ENSP00000409328	DAB1	1551956	1536039	proteincoding
chr1	57852247	57853122	57853122	57853122	+	ENSG00000227935	ENST00000422038		RP6-102O10.1	875	0	lncRNA
chr1	58071518	58071878	58071878	58071878	-	ENSG00000236888	ENST00000434808		RPS20P5	360	0	psuedogene
chr1	58222755	58222848	58222848	58222848	+	ENSG00000238773	ENST00000459042		AL137855.1	93	0	ncRNA
chr1	58326203	58346577	58328342	58346577	+	ENSG00000226759	ENST00000416598; ENST00000420811; ENST00000432897; ENST00000434141; ENST00000457412; ENST00000585576; ENST00000585589; ENST00000586465; ENST00000587466; ENST00000588058; ENST00000588227; ENST00000590080; ENST00000591173; ENST00000591523; ENST00000591882; ENST00000592753; ENST00000592838; ENST00000592898; ENST00000608580; ENST00000608806; ENST00000608833; ENST00000609323; ENST00000610175; ENST0000…		DAB1-AS1	20374	18235	lncRNA
chr1	58513846	58514963	58514963	58514963	-	ENSG00000229887	ENST00000394002		HNRNPA1P6	1117	0	psuedogene
chr1	58521804	58522152	58522152	58522152	-	ENSG00000223416	ENST00000488067		RPS26P15	348	0	psuedogene
chr1	58525810	58545946	58545946	58545946	+	ENSG00000235038	ENST00000419596		RP11-393I23.4	20136	0	lncRNA
chr1	58550090	58550231	58550231	58550231	+	ENSG00000230546	ENST00000441183		RP11-393I23.3	141	0	psuedogene
chr1	58694353	58694675	58694675	58694675	-	ENSG00000233216	ENST00000394974		RP11-414C16.1	322	0	psuedogene
chr1	58881055	59012474	58939544	59012402	-	ENSG00000162600	ENST00000358603; ENST00000371226; ENST00000419242; ENST00000421528; ENST00000426139; ENST00000453710; ENST00000456980; ENST00000460671; ENST00000467063; ENST00000467509; ENST00000476933; ENST00000482274	ENSP00000351417; ENSP00000360270; ENSP00000391941; ENSP00000392978; ENSP00000395053; ENSP00000409589; ENSP00000416495; ENSP00000474081	OMA1	131419	72858	proteincoding
chr1	59018584	59019005	59019005	59019005	-	ENSG00000270209	ENST00000604022		RP4-592A1.4	421	0	psuedogene
chr1	59031300	59031604	59031604	59031604	-	ENSG00000264128	ENST00000582127		RN7SL713P	304	0	ncRNA
chr1	59041098	59043166	59041856	59042828	-	ENSG00000184292	ENST00000371225	ENSP00000360269	TACSTD2	2068	972	proteincoding
chr1	59096512	59097202	59097066	59097202	-	ENSG00000185839	ENST00000330659; ENST00000427762		RP4-592A1.2	690	136	psuedogene
chr1	59120410	59165764	59125668	59165752	-	ENSG00000162601	ENST00000401044; ENST00000466774; ENST00000472487; ENST00000481973; ENST00000483003; ENST00000489282; ENST00000493821	ENSP00000418734	MYSM1	45354	40084	proteincoding
chr1	59187950	59188044	59188044	59188044	+	ENSG00000222168	ENST00000410236		Y_RNA	94	0	ncRNA
chr1	59230520	59230607	59230607	59230607	-	ENSG00000264081	ENST00000582637		AL136985.1	87	0	ncRNA
chr1	59246464	59249785	59247746	59248742	-	ENSG00000177606	ENST00000371222	ENSP00000360266	JUN	3321	996	proteincoding
chr1	59250822	59365384	59365266	59365384	+	ENSG00000234807	ENST00000419531; ENST00000544621		LINC01135	114562	118	lncRNA
chr1	59278479	59279014	59279014	59279014	-	ENSG00000272226	ENST00000607372		RP11-63G10.3	535	0	lncRNA
chr1	59304119	59316926	59316926	59316926	-	ENSG00000231740	ENST00000424592		RP11-63G10.2	12807	0	lncRNA
chr1	59348539	59362375	59362337	59362375	-	ENSG00000232453	ENST00000423408; ENST00000427292		RP4-794H19.1	13836	38	lncRNA
chr1	59465347	59466166	59466166	59466166	+	ENSG00000228121	ENST00000412562		PHBP3	819	0	psuedogene
chr1	59486058	59510286	59488692	59510286	+	ENSG00000230812	ENST00000424308; ENST00000438195; ENST00000447329		RP4-794H19.4	24228	21594	lncRNA
chr1	59520068	59521721	59521721	59521721	-	ENSG00000241042	ENST00000422198		RP11-145M4.1	1653	0	lncRNA
chr1	59521670	59543788	59543788	59543788	-	ENSG00000235215	ENST00000451090		RP11-145M4.2	22118	0	lncRNA
chr1	59522314	59553867	59553867	59553867	+	ENSG00000237352	ENST00000449812		RP11-145M4.3	31553	0	lncRNA
chr1	59597607	59664293	59612499	59664293	-	ENSG00000224609	ENST00000425914; ENST00000436225; ENST00000585367; ENST00000587839; ENST00000592607		RP11-470E16.1	66686	51794	lncRNA
chr1	59754974	59755312	59755312	59755312	-	ENSG00000270457	ENST00000604999		RP11-467C18.1	338	0	lncRNA
chr1	59762309	60233347	59781978	60233347	+	ENSG00000172456	ENST00000303721; ENST00000371210; ENST00000371212; ENST00000371218; ENST00000413489; ENST00000430447; ENST00000462744; ENST00000466791; ENST00000471169; ENST00000472783; ENST00000474476; ENST00000475949; ENST00000476939; ENST00000480847; ENST00000485720; ENST00000493891; ENST00000495718; ENST00000582567; ENST00000583635	ENSP00000305922; ENSP00000360254; ENSP00000360256; ENSP00000360262; ENSP00000403425; ENSP00000406607; ENSP00000463260	FGGY	471038	451369	proteincoding
chr1	60198898	60198968	60198968	60198968	-	ENSG00000266150	ENST00000578274		MIR4711	70	0	ncRNA
chr1	60220418	60254854	60254854	60254854	-	ENSG00000226883	ENST00000443012		RP4-782L23.2	34436	0	lncRNA
chr1	60238466	60254520	60254520	60254520	+	ENSG00000231816	ENST00000424725		RP4-782L23.1	16054	0	lncRNA
chr1	60280457	60342050	60280789	60338679	+	ENSG00000134709	ENST00000371208; ENST00000395561; ENST00000455990; ENST00000465876; ENST00000466803; ENST00000474695; ENST00000491135	ENSP00000360252; ENSP00000378928; ENSP00000398860	HOOK1	61593	57890	proteincoding
chr1	60358979	60392462	60359322	60392433	-	ENSG00000134716	ENST00000371204; ENST00000466095; ENST00000468257; ENST00000469406; ENST00000492633	ENSP00000360247	CYP2J2	33483	33111	proteincoding
chr1	60440430	60440726	60440726	60440726	-	ENSG00000265535	ENST00000583379		RN7SL475P	296	0	ncRNA
chr1	60452940	60539442	60456344	60538315	-	ENSG00000162598	ENST00000371201; ENST00000395552; ENST00000450089; ENST00000486478; ENST00000488027; ENST00000491817	ENSP00000360244; ENSP00000378921; ENSP00000389432	C1orf87	86502	81971	proteincoding
chr1	60563086	60563648	60563648	60563648	+	ENSG00000229332	ENST00000412993		PGBD4P8	562	0	psuedogene
chr1	60580546	60615351	60615351	60615351	+	ENSG00000238242	ENST00000456878		RP11-575B7.3	34805	0	lncRNA
chr1	61005920	61106163	61106163	61106163	-	ENSG00000226476	ENST00000439156		RP11-776H12.1	100243	0	lncRNA
chr1	61125302	61291256	61291256	61291256	-	ENSG00000231252	ENST00000423403		RP11-436K8.1	165954	0	lncRNA
chr1	61330930	61928465	61331042	61921051	+	ENSG00000162599	ENST00000357977; ENST00000371184; ENST00000371185; ENST00000371187; ENST00000371189; ENST00000371191; ENST00000403491; ENST00000407417; ENST00000476646; ENST00000479364; ENST00000482020; ENST00000485903; ENST00000493627; ENST00000496712	ENSP00000360226; ENSP00000360227; ENSP00000360229; ENSP00000360231; ENSP00000360233; ENSP00000384523; ENSP00000384680; ENSP00000419785; ENSP00000473830; ENSP00000474461; ENSP00000474462; ENSP00000474806; ENSP00000474817	NFIA	597535	590009	proteincoding
chr1	61405910	61436448	61418521	61436448	-	ENSG00000237928	ENST00000418662; ENST00000421455; ENST00000438559		RP4-668G5.1	30538	17927	lncRNA
chr1	61549126	61549202	61549202	61549202	-	ENSG00000263380	ENST00000584315		AC096534.1	76	0	ncRNA
chr1	61590404	61590874	61590874	61590874	+	ENSG00000270742	ENST00000603233		RP4-802A10.1	470	0	lncRNA
chr1	61714616	61719182	61719182	61719182	-	ENSG00000237853	ENST00000442027; ENST00000596354; ENST00000596404		RP5-833A20.1	4566	0	lncRNA
chr1	62094702	62094793	62094793	62094793	+	ENSG00000264551	ENST00000580743		AC099791.1	91	0	ncRNA
chr1	62119865	62120580	62120580	62120580	+	ENSG00000223920	ENST00000416440		RP11-430G17.1	715	0	psuedogene
chr1	62146717	62191095	62149107	62190978	-	ENSG00000162604	ENST00000294613; ENST00000371177; ENST00000371178; ENST00000371180; ENST00000468586; ENST00000472357; ENST00000472989; ENST00000488206; ENST00000488410; ENST00000494926; ENST00000496465; ENST00000606498	ENSP00000294613; ENSP00000360222; ENSP00000475186; ENSP00000475297; ENSP00000475529; ENSP00000475700; ENSP00000475844; ENSP00000476178	TM2D1	44378	41871	proteincoding
chr1	62207669	62208096	62208096	62208096	-	ENSG00000271200	ENST00000605725		RP11-430G17.3	427	0	lncRNA
chr1	62208148	62629592	62228564	62626607	+	ENSG00000132849	ENST00000307297; ENST00000316485; ENST00000371158; ENST00000459752; ENST00000465798; ENST00000472512; ENST00000484562; ENST00000484937; ENST00000488913; ENST00000490547; ENST00000493967; ENST00000494842; ENST00000543708; ENST00000545929	ENSP00000307496; ENSP00000326199; ENSP00000360200; ENSP00000433669; ENSP00000440094; ENSP00000445790	INADL	421444	398043	proteincoding
chr1	62282090	62282194	62282194	62282194	+	ENSG00000200575	ENST00000363705		RNU6-414P	104	0	ncRNA
chr1	62318170	62318274	62318274	62318274	+	ENSG00000212360	ENST00000391058		RNU6-1177P	104	0	ncRNA
chr1	62504513	62504783	62504783	62504783	+	ENSG00000236646	ENST00000444290		LAMTOR5P1	270	0	psuedogene
chr1	62538119	62538411	62538411	62538411	+	ENSG00000242860	ENST00000466769		RN7SL180P	292	0	ncRNA
chr1	62544457	62544531	62544531	62544531	+	ENSG00000263908	ENST00000584654		MIR3116-2	74	0	ncRNA
chr1	62654802	62655625	62655625	62655625	+	ENSG00000234204	ENST00000411569		PIGPP2	823	0	psuedogene
chr1	62656193	62656598	62656598	62656598	+	ENSG00000234088	ENST00000439294		RPS15AP7	405	0	psuedogene
chr1	62660502	62678000	62672300	62677044	+	ENSG00000240563	ENST00000498273	ENSP00000419901	L1TD1	17498	4744	proteincoding
chr1	62673807	62674114	62674114	62674114	-	ENSG00000237227	ENST00000450606		RP5-1155K23.4	307	0	psuedogene
chr1	62677228	62677338	62677338	62677338	+	ENSG00000200174	ENST00000363304		Y_RNA	110	0	ncRNA
chr1	62702650	62785085	62703948	62747236	-	ENSG00000132854	ENST00000317477; ENST00000354381; ENST00000371150; ENST00000371153	ENSP00000321161; ENSP00000346352; ENSP00000360192; ENSP00000360195	KANK4	82435	43288	proteincoding
chr1	62763820	62763928	62763928	62763928	-	ENSG00000201153	ENST00000364283		RNU6-371P	108	0	ncRNA
chr1	62901967	62917475	62905538	62916652	+	ENSG00000162607	ENST00000339950; ENST00000371146; ENST00000442679; ENST00000452143	ENSP00000343526; ENSP00000360188; ENSP00000387986; ENSP00000403662	USP1	15508	11114	proteincoding
chr1	62920398	63153969	62921084	63153935	-	ENSG00000116641	ENST00000251157; ENST00000340370; ENST00000404627; ENST00000454575; ENST00000464312; ENST00000467758; ENST00000479983; ENST00000489185	ENSP00000251157; ENSP00000340742; ENSP00000384446; ENSP00000413583	DOCK7	233571	232851	proteincoding
chr1	62996306	62996544	62996544	62996544	+	ENSG00000270549	ENST00000604867		RP11-293K19.1	238	0	psuedogene
chr1	63063157	63071830	63063237	63070488	+	ENSG00000132855	ENST00000371129; ENST00000482591; ENST00000493994	ENSP00000360170	ANGPTL3	8673	7251	proteincoding
chr1	63073436	63075249	63073437	63073806	+	ENSG00000269624	ENST00000593719	ENSP00000470570	AL138847.1	1813	369	proteincoding
chr1	63106792	63107338	63107338	63107338	-	ENSG00000213703	ENST00000258651		RP5-849H19.2	546	0	psuedogene
chr1	63154152	63176365	63176365	63176365	+	ENSG00000235545	ENST00000453229		RP11-230B22.1	22213	0	lncRNA
chr1	63249805	63331184	63269457	63329830	+	ENSG00000125703	ENST00000317868; ENST00000371118; ENST00000371120; ENST00000414558; ENST00000443289	ENSP00000322159; ENSP00000360159; ENSP00000360161; ENSP00000391820; ENSP00000396614	ATG4C	81379	60373	proteincoding
chr1	63361679	63367310	63367310	63367310	+	ENSG00000234318	ENST00000450811		RP4-771M4.3	5631	0	lncRNA
chr1	63370850	63371153	63371153	63371153	+	ENSG00000237163	ENST00000435230		RP4-771M4.2	303	0	psuedogene
chr1	63466167	63478142	63476596	63478142	-	ENSG00000229537	ENST00000420285; ENST00000420659; ENST00000425352		RP11-5P4.1	11975	1546	lncRNA
chr1	63489877	63491329	63491329	63491329	+	ENSG00000227485	ENST00000418091		RP11-5P4.2	1452	0	lncRNA
chr1	63543751	63544702	63544702	63544702	-	ENSG00000229225	ENST00000427547		RP11-5P4.3	951	0	lncRNA
chr1	63604920	63628824	63628824	63628824	+	ENSG00000203605	ENST00000455038		RP11-335E6.2	23904	0	lncRNA
chr1	63624753	63628307	63626081	63628307	-	ENSG00000271593	ENST00000432537; ENST00000447183		RP11-335E6.4	3554	2226	lncRNA
chr1	63652006	63652121	63652121	63652121	-	ENSG00000252259	ENST00000516450		RNA5SP49	115	0	ncRNA
chr1	63655659	63782902	63727475	63782902	-	ENSG00000224209	ENST00000418086; ENST00000436475; ENST00000455304		LINC00466	127243	55427	lncRNA
chr1	63715590	63717442	63717442	63717442	+	ENSG00000228734	ENST00000449140		RP11-335E6.3	1852	0	lncRNA
chr1	63727783	63728378	63728378	63728378	+	ENSG00000223683	ENST00000429660		AL138935.1	595	0	psuedogene
chr1	63786554	63790112	63787200	63790112	-	ENSG00000230798	ENST00000418244; ENST00000426393; ENST00000427268; ENST00000431294; ENST00000449386		RP4-792G4.2	3558	2912	lncRNA
chr1	63788729	63790797	63788729	63790166	+	ENSG00000187140	ENST00000371116	ENSP00000360157	FOXD3	2068	1437	proteincoding
chr1	63803933	63804043	63804043	63804043	+	ENSG00000252784	ENST00000516975		Y_RNA	110	0	ncRNA
chr1	63825493	63826850	63826850	63826850	-	ENSG00000236674	ENST00000455736		RP4-792G4.3	1357	0	psuedogene
chr1	63833260	63904233	63836648	63902804	+	ENSG00000088035	ENST00000263440; ENST00000371108; ENST00000462390; ENST00000465969; ENST00000487136; ENST00000494765; ENST00000603108	ENSP00000263440; ENSP00000360149; ENSP00000473328; ENSP00000473934	ALG6	70973	66156	proteincoding
chr1	63906440	64059392	63912477	64059392	-	ENSG00000142856	ENST00000271002; ENST00000283568; ENST00000371092; ENST00000460251; ENST00000460394; ENST00000461681; ENST00000462285; ENST00000463803; ENST00000465781; ENST00000476508; ENST00000478138; ENST00000478538; ENST00000489099; ENST00000489863; ENST00000492655	ENSP00000271002; ENSP00000283568; ENSP00000360133; ENSP00000432904	ITGB3BP	152952	146915	proteincoding
chr1	63989042	64038364	63991243	64038364	+	ENSG00000203965	ENST00000371088; ENST00000460678; ENST00000461039; ENST00000480886; ENST00000493605; ENST00000496956	ENSP00000360129	EFCAB7	49322	47121	proteincoding
chr1	63995287	63995569	63995569	63995569	-	ENSG00000264271	ENST00000585186		RN7SL488P	282	0	ncRNA
chr1	64002381	64002441	64002441	64002441	-	ENSG00000251720	ENST00000515911		RNU7-123P	60	0	ncRNA
chr1	64014587	64015405	64014978	64015261	+	ENSG00000116652	ENST00000340052; ENST00000371086	ENSP00000340138; ENSP00000360127	DLEU2L	818	283	proteincoding
chr1	64058946	64125916	64059159	64125346	+	ENSG00000079739	ENST00000371083; ENST00000371084; ENST00000473117; ENST00000483707; ENST00000540265	ENSP00000360124; ENSP00000360125; ENSP00000443449	PGM1	66970	66187	proteincoding
chr1	64121413	64121716	64121716	64121716	+	ENSG00000244256	ENST00000489463		RN7SL130P	303	0	ncRNA
chr1	64239692	64647181	64240088	64644538	+	ENSG00000185483	ENST00000371079; ENST00000371080; ENST00000482426; ENST00000545203	ENSP00000360120; ENSP00000360121; ENSP00000441637	ROR1	407489	404450	proteincoding
chr1	64254391	64254975	64254975	64254975	-	ENSG00000177452	ENST00000418154		RP4-597J3.1	584	0	psuedogene
chr1	64308861	64309356	64309347	64309356	-	ENSG00000228056	ENST00000430203; ENST00000440942		CFL1P3	495	9	psuedogene
chr1	64494565	64494672	64494672	64494672	-	ENSG00000207190	ENST00000384461		RNU6-809P	107	0	ncRNA
chr1	64532311	64532413	64532413	64532413	-	ENSG00000200508	ENST00000363638		Y_RNA	102	0	ncRNA
chr1	64560124	64636980	64577888	64636980	-	ENSG00000223949	ENST00000412349; ENST00000424995		RP11-24J23.2	76856	59092	lncRNA
chr1	64669309	64733051	64669733	64732891	+	ENSG00000177414	ENST00000371076; ENST00000371077; ENST00000464349; ENST00000608020; ENST00000608956	ENSP00000360116; ENSP00000360117; ENSP00000476556; ENSP00000477356	UBE2U	63742	63158	proteincoding
chr1	64850080	64850142	64850142	64850142	-	ENSG00000238653	ENST00000458856		RNU7-62P	62	0	ncRNA
chr1	64936427	65158741	64936427	65158741	+	ENSG00000158966	ENST00000290039; ENST00000371073; ENST00000470527; ENST00000486580; ENST00000495994	ENSP00000290039; ENSP00000360113	CACHD1	222314	222314	proteincoding
chr1	65045529	65045606	65045606	65045606	+	ENSG00000264470	ENST00000582305		MIR4794	77	0	ncRNA
chr1	65210777	65298915	65210855	65296668	+	ENSG00000162437	ENST00000294428; ENST00000371072; ENST00000418058; ENST00000430964	ENSP00000294428; ENSP00000360112; ENSP00000397069; ENSP00000408950	RAVER2	88138	85813	proteincoding
chr1	65298911	65432187	65300244	65351947	-	ENSG00000162434	ENST00000342505; ENST00000465376; ENST00000467764; ENST00000471473; ENST00000481702; ENST00000494904	ENSP00000343204	JAK1	133276	51703	proteincoding
chr1	65384125	65384366	65384366	65384366	+	ENSG00000234784	ENST00000442855		RP11-182I10.1	241	0	psuedogene
chr1	65407661	65408048	65408048	65408048	+	ENSG00000233877	ENST00000446914		RP11-182I10.2	387	0	psuedogene
chr1	65437907	65468159	65457087	65468159	-	ENSG00000226891	ENST00000415842; ENST00000436350; ENST00000444349; ENST00000447748		RP11-182I10.3	30252	11072	lncRNA
chr1	65450290	65451770	65451770	65451770	-	ENSG00000185031	ENST00000331747		SLC2A3P2	1480	0	psuedogene
chr1	65469152	65469770	65469770	65469770	-	ENSG00000272506	ENST00000607528		RP4-535B20.4	618	0	lncRNA
chr1	65488650	65488757	65488757	65488757	-	ENSG00000212257	ENST00000390955		RNU6-1176P	107	0	ncRNA
chr1	65523437	65523525	65523525	65523525	-	ENSG00000265996	ENST00000580455		MIR3671	88	0	ncRNA
chr1	65524116	65524191	65524191	65524191	-	ENSG00000199135	ENST00000362265		MIR101-1	75	0	ncRNA
chr1	65532309	65533420	65533420	65533420	-	ENSG00000231485	ENST00000448344		RP4-535B20.1	1111	0	lncRNA
chr1	65543095	65543814	65543814	65543814	-	ENSG00000235804	ENST00000416486		RP4-535B20.2	719	0	psuedogene
chr1	65558074	65558297	65558297	65558297	-	ENSG00000234496	ENST00000453850		MRPS21P1	223	0	psuedogene
chr1	65613231	65697828	65614090	65692122	+	ENSG00000162433	ENST00000327299; ENST00000395334; ENST00000470888; ENST00000474968; ENST00000479060; ENST00000497030; ENST00000545314; ENST00000546702	ENSP00000322175; ENSP00000378743; ENSP00000445912; ENSP00000448458	AK4	84597	78032	proteincoding
chr1	65620162	65620333	65620333	65620333	+	ENSG00000231622	ENST00000439662		RP4-700A9.1	171	0	psuedogene
chr1	65713901	65881552	65720217	65878708	+	ENSG00000116675	ENST00000263441; ENST00000371069; ENST00000395325; ENST00000463018; ENST00000472787; ENST00000483402; ENST00000494710; ENST00000498720	ENSP00000263441; ENSP00000360108; ENSP00000378735; ENSP00000473821	DNAJC6	167651	158491	proteincoding
chr1	65745138	65772204	65772204	65772204	-	ENSG00000229294	ENST00000435739		RP5-1044H5.1	27066	0	lncRNA
chr1	65764437	65764663	65764663	65764663	-	ENSG00000234144	ENST00000428703		COX6CP13	226	0	psuedogene
chr1	65881498	65881689	65881689	65881689	+	ENSG00000222624	ENST00000410692		RNU2-15P	191	0	ncRNA
chr1	65886247	66107242	66031248	66102698	+	ENSG00000116678	ENST00000344610; ENST00000349533; ENST00000371058; ENST00000371059; ENST00000371060; ENST00000406510; ENST00000462765; ENST00000471762	ENSP00000330393; ENSP00000340884; ENSP00000360097; ENSP00000360098; ENSP00000360099; ENSP00000384025	LEPR	220995	71450	proteincoding
chr1	65886269	65901690	65886407	65897747	+	ENSG00000213625	ENST00000371065; ENST00000475108; ENST00000484243; ENST00000488747; ENST00000497874	ENSP00000360104	LEPROT	15421	11340	proteincoding
chr1	65952088	65959871	65959871	65959871	+	ENSG00000237852	ENST00000429871		RP4-630A11.3	7783	0	lncRNA
chr1	66037231	66037335	66037335	66037335	+	ENSG00000238931	ENST00000459362		snoU13	104	0	ncRNA
chr1	66041811	66044063	66044063	66044063	-	ENSG00000224570	ENST00000426714		RP11-430H12.2	2252	0	psuedogene
chr1	66226742	66227035	66227035	66227035	-	ENSG00000239319	ENST00000459767		RN7SL854P	293	0	ncRNA
chr1	66258196	66840259	66378997	66838361	+	ENSG00000184588	ENST00000329654; ENST00000341517; ENST00000371045; ENST00000371048; ENST00000371049; ENST00000412480; ENST00000423207; ENST00000480109; ENST00000483863; ENST00000490695; ENST00000491340; ENST00000524999; ENST00000526197; ENST00000526666; ENST00000528771; ENST00000531025; ENST00000531358; ENST00000532040; ENST00000534463	ENSP00000332116; ENSP00000342637; ENSP00000360084; ENSP00000360088; ENSP00000392947; ENSP00000397548; ENSP00000431909; ENSP00000432400; ENSP00000432592; ENSP00000436104; ENSP00000437249	PDE4B	582063	459364	proteincoding
chr1	66508182	66516401	66516401	66516401	-	ENSG00000227466	ENST00000424138		RP11-397C12.1	8219	0	lncRNA
chr1	66560143	66560229	66560229	66560229	-	ENSG00000223152	ENST00000411220		RNU4-88P	86	0	ncRNA
chr1	66999065	67213982	67000041	67208778	+	ENSG00000118473	ENST00000237247; ENST00000320161; ENST00000371035; ENST00000371036; ENST00000371037; ENST00000371039; ENST00000424320; ENST00000435165; ENST00000468286; ENST00000468570; ENST00000480548; ENST00000483060; ENST00000484988; ENST00000487507; ENST00000493564; ENST00000497055	ENSP00000237247; ENSP00000360074; ENSP00000360075; ENSP00000360076; ENSP00000360078; ENSP00000395525; ENSP00000410439	SGIP1	214917	208737	proteincoding
chr1	67094122	67094200	67094200	67094200	+	ENSG00000264720	ENST00000584034		MIR3117	78	0	ncRNA
chr1	67131546	67142710	67131893	67132439	-	ENSG00000248458	ENST00000502413	ENSP00000443359	AL139147.1	11164	546	proteincoding
chr1	67196649	67196741	67196741	67196741	-	ENSG00000221655	ENST00000408728		AL354978.1	92	0	ncRNA
chr1	67218141	67244470	67220341	67243503	+	ENSG00000152760	ENST00000282670; ENST00000448074; ENST00000489510; ENST00000491611; ENST00000525663; ENST00000528352	ENSP00000282670; ENSP00000436731	TCTEX1D1	26329	23162	proteincoding
chr1	67263423	67266939	67263695	67266904	-	ENSG00000172410	ENST00000304526	ENSP00000302724	INSL5	3516	3209	proteincoding
chr1	67278567	67390570	67279812	67390514	-	ENSG00000152763	ENST00000371022; ENST00000371023; ENST00000371026; ENST00000431318; ENST00000464352; ENST00000469450; ENST00000474506; ENST00000488333; ENST00000491297; ENST00000493572; ENST00000531552; ENST00000531980; ENST00000532629	ENSP00000360061; ENSP00000360062; ENSP00000360065; ENSP00000393182; ENSP00000432461; ENSP00000432979; ENSP00000433037; ENSP00000433682; ENSP00000434351; ENSP00000435836; ENSP00000436463	WDR78	112003	110702	proteincoding
chr1	67292624	67294241	67294241	67294241	+	ENSG00000231080	ENST00000456389		RP11-342H21.2	1617	0	lncRNA
chr1	67390577	67454302	67390711	67452156	+	ENSG00000198160	ENST00000355356; ENST00000355977; ENST00000357692; ENST00000371012; ENST00000371014; ENST00000371016; ENST00000371018; ENST00000401041; ENST00000401042; ENST00000479067; ENST00000493357	ENSP00000347514; ENSP00000348253; ENSP00000350321; ENSP00000360051; ENSP00000360053; ENSP00000360055; ENSP00000360057; ENSP00000383820; ENSP00000383821	MIER1	63725	61445	proteincoding
chr1	67465014	67519782	67470022	67519696	-	ENSG00000116704	ENST00000235345; ENST00000506472	ENSP00000235345; ENSP00000445189	SLC35D1	54768	49674	proteincoding
chr1	67557847	67697536	67558687	67600653	-	ENSG00000203963	ENST00000371004; ENST00000371006; ENST00000371007; ENST00000448166; ENST00000475209; ENST00000544837; ENST00000603691	ENSP00000360045; ENSP00000360046; ENSP00000415519; ENSP00000432856; ENSP00000444018; ENSP00000474902	C1orf141	139689	41966	proteincoding
chr1	67568327	67568462	67568462	67568462	-	ENSG00000252433	ENST00000516624		SNORA31	135	0	ncRNA
chr1	67632082	67725662	67633803	67725358	+	ENSG00000162594	ENST00000347310; ENST00000371002; ENST00000395227; ENST00000425614; ENST00000473881	ENSP00000321345; ENSP00000360041; ENSP00000378652; ENSP00000387640	IL23R	93580	91555	proteincoding
chr1	67661822	67661926	67661926	67661926	+	ENSG00000253074	ENST00000517265		RNU6-586P	104	0	ncRNA
chr1	67705122	67705210	67705210	67705210	-	ENSG00000221733	ENST00000408806		AL109843.1	88	0	ncRNA
chr1	67733283	67733409	67733409	67733409	-	ENSG00000252116	ENST00000516307		RNU4ATAC4P	126	0	ncRNA
chr1	67743734	67744462	67744462	67744462	+	ENSG00000228523	ENST00000432257		RP4-763G1.1	728	0	psuedogene
chr1	67773046	67862583	67786051	67861772	+	ENSG00000081985	ENST00000262345; ENST00000371000; ENST00000441640; ENST00000465396; ENST00000541374; ENST00000544434	ENSP00000262345; ENSP00000360039; ENSP00000400959; ENSP00000442443; ENSP00000445276	IL12RB2	89537	75721	proteincoding
chr1	67873492	67896098	67878889	67895983	-	ENSG00000142864	ENST00000361219; ENST00000370990; ENST00000370994; ENST00000370995; ENST00000462814; ENST00000484880; ENST00000490406; ENST00000493607	ENSP00000354591; ENSP00000360029; ENSP00000360033; ENSP00000360034	SERBP1	22606	17094	proteincoding
chr1	67882896	67883001	67883001	67883001	+	ENSG00000223263	ENST00000411331		RNU6-387P	105	0	ncRNA
chr1	67995312	67998012	67998012	67998012	+	ENSG00000235200	ENST00000230113		RP4-763G1.2	2700	0	lncRNA
chr1	68006809	68006916	68006916	68006916	+	ENSG00000207504	ENST00000384773		RNU6-1031P	107	0	ncRNA
chr1	68026755	68027129	68027129	68027129	+	ENSG00000238139	ENST00000414338		RP11-393N21.1	374	0	psuedogene
chr1	68122515	68122812	68122812	68122812	-	ENSG00000242482	ENST00000473024		RN7SL392P	297	0	ncRNA
chr1	68125837	68126696	68126696	68126696	-	ENSG00000232048	ENST00000426952		HNRNPCP9	859	0	psuedogene
chr1	68150743	68154021	68151177	68153457	+	ENSG00000116717	ENST00000370985; ENST00000370986; ENST00000460575; ENST00000484245	ENSP00000360024; ENSP00000360025	GADD45A	3278	2280	proteincoding
chr1	68167148	68299150	68171133	68299119	-	ENSG00000172380	ENST00000370982; ENST00000494936	ENSP00000360021	GNG12	132002	127986	proteincoding
chr1	68238275	68238336	68238336	68238336	-	ENSG00000238778	ENST00000459562		RNU7-80P	61	0	ncRNA
chr1	68297985	68668670	68492445	68668670	+	ENSG00000232284	ENST00000413628; ENST00000414904; ENST00000420587; ENST00000434072		GNG12-AS1	370685	176225	lncRNA
chr1	68509012	68509916	68509916	68509916	+	ENSG00000235055	ENST00000435784		RP4-609E1.2	904	0	psuedogene
chr1	68511644	68517314	68512290	68512980	-	ENSG00000162595	ENST00000370981; ENST00000395201	ENSP00000360020; ENSP00000378627	DIRAS3	5670	690	proteincoding
chr1	68515042	68515428	68515428	68515428	-	ENSG00000228431	ENST00000439327		ARL5AP3	386	0	psuedogene
chr1	68523859	68523945	68523945	68523945	+	ENSG00000263542	ENST00000581793		AL157407.1	86	0	ncRNA
chr1	68564141	68698803	68564314	68697982	-	ENSG00000116729	ENST00000262348; ENST00000354777; ENST00000370971; ENST00000370973; ENST00000370976; ENST00000471243; ENST00000491076; ENST00000491811; ENST00000497187; ENST00000498615; ENST00000527864; ENST00000530486; ENST00000533537; ENST00000534713; ENST00000540432	ENSP00000262348; ENSP00000346829; ENSP00000360010; ENSP00000360012; ENSP00000360015; ENSP00000431552; ENSP00000433111; ENSP00000433188; ENSP00000433690; ENSP00000433867; ENSP00000436196; ENSP00000446112	WLS	134662	133668	proteincoding
chr1	68627443	68628773	68628773	68628773	-	ENSG00000234383	ENST00000422584		CTBP2P8	1330	0	psuedogene
chr1	68649200	68649293	68649293	68649293	-	ENSG00000221203	ENST00000408276		MIR1262	93	0	ncRNA
chr1	68708156	68708738	68708738	68708738	-	ENSG00000229133	ENST00000444127		RPS7P4	582	0	psuedogene
chr1	68748070	68748305	68748305	68748305	+	ENSG00000225242	ENST00000430845		COX6B1P7	235	0	psuedogene
chr1	68841009	68841346	68841346	68841346	-	ENSG00000237622	ENST00000434209		TCEB1P18	337	0	psuedogene
chr1	68847123	68847340	68847340	68847340	-	ENSG00000229440	ENST00000421309		RP5-1033K19.2	217	0	psuedogene
chr1	68894504	68915642	68895458	68915588	-	ENSG00000116745	ENST00000262340	ENSP00000262340	RPE65	21138	20130	proteincoding
chr1	68939834	68962904	68942614	68962682	-	ENSG00000024526	ENST00000370966; ENST00000456315; ENST00000488146; ENST00000489862; ENST00000525124	ENSP00000360005; ENSP00000412292; ENSP00000431477; ENSP00000436464	DEPDC1	23070	20068	proteincoding
chr1	68944811	68949222	68949222	68949222	+	ENSG00000233589	ENST00000425820		RP4-694A7.2	4411	0	lncRNA
chr1	68962358	69004310	69004310	69004310	+	ENSG00000234264	ENST00000428732		RP4-694A7.4	41952	0	lncRNA
chr1	68980057	68980352	68980352	68980352	-	ENSG00000225167	ENST00000443918		TXNP2	295	0	psuedogene
chr1	69521580	69650686	69650686	69650686	+	ENSG00000223883	ENST00000425517		RP11-424D14.1	129106	0	lncRNA
chr1	69709054	69715106	69715106	69715106	-	ENSG00000235446	ENST00000439878		RP11-74K19.1	6052	0	lncRNA
chr1	69898937	69901092	69901092	69901092	+	ENSG00000229639	ENST00000448001		RP3-380B4.1	2155	0	lncRNA
chr1	70034080	70617628	70034322	70617628	+	ENSG00000033122	ENST00000035383; ENST00000310961; ENST00000370958; ENST00000415775; ENST00000441830; ENST00000565615; ENST00000588515; ENST00000607936; ENST00000608470; ENST00000608744; ENST00000608815; ENST00000609072; ENST00000609498	ENSP00000035383; ENSP00000309245; ENSP00000359997; ENSP00000394867; ENSP00000466082; ENSP00000476307; ENSP00000476660; ENSP00000477399	LRRC7	583548	583306	proteincoding
chr1	70072537	70073984	70073984	70073984	-	ENSG00000270615	ENST00000603525		RP11-379C1.1	1447	0	psuedogene
chr1	70345274	70345577	70345577	70345577	+	ENSG00000240692	ENST00000494227		RN7SL538P	303	0	ncRNA
chr1	70385004	70386000	70385340	70386000	+	ENSG00000229359	ENST00000412108; ENST00000439639		PIN1P1	996	660	psuedogene
chr1	70479664	70496905	70488081	70496905	-	ENSG00000237919	ENST00000414132; ENST00000425754		RP11-181B18.1	17241	8824	lncRNA
chr1	70610487	70671303	70611482	70671223	-	ENSG00000066557	ENST00000370952	ENSP00000359990	LRRC40	60816	59741	proteincoding
chr1	70645828	70646123	70646123	70646123	-	ENSG00000244389	ENST00000491451		RN7SL242P	295	0	ncRNA
chr1	70671364	70718735	70687319	70717684	+	ENSG00000116754	ENST00000370949; ENST00000370950; ENST00000370951; ENST00000395136; ENST00000405432; ENST00000436161; ENST00000454435; ENST00000460795; ENST00000461935; ENST00000463116; ENST00000463859; ENST00000463877; ENST00000469170; ENST00000473950; ENST00000475204; ENST00000481648; ENST00000484162; ENST00000486667; ENST00000489188	ENSP00000359987; ENSP00000359988; ENSP00000359989; ENSP00000378568; ENSP00000384357; ENSP00000405120; ENSP00000411159; ENSP00000474149; ENSP00000474372	SRSF11	47371	30365	proteincoding
chr1	70684271	70686706	70686706	70686706	-	ENSG00000228988	ENST00000422107		RP4-677H15.4	2435	0	lncRNA
chr1	70726270	70820417	70728399	70820091	-	ENSG00000118454	ENST00000262346; ENST00000370944; ENST00000464236; ENST00000490846; ENST00000498735	ENSP00000262346; ENSP00000359982	ANKRD13C	94147	91692	proteincoding
chr1	70820487	70851022	70820634	70833411	+	ENSG00000197568	ENST00000359875; ENST00000361764; ENST00000370940; ENST00000432224; ENST00000463058; ENST00000486110; ENST00000525653; ENST00000531950	ENSP00000352938; ENSP00000354815; ENSP00000359978; ENSP00000395155; ENSP00000431678; ENSP00000432048; ENSP00000434063	HHLA3	30535	12777	proteincoding
chr1	70825244	70826120	70826120	70826120	-	ENSG00000226088	ENST00000413943		RP11-180O5.2	876	0	lncRNA
chr1	70876900	70905534	70877098	70904915	+	ENSG00000116761	ENST00000346806; ENST00000370938; ENST00000411986; ENST00000464926; ENST00000482383	ENSP00000311554; ENSP00000359976; ENSP00000413407	CTH	28634	27817	proteincoding
chr1	70910753	70911219	70911219	70911219	+	ENSG00000271992	ENST00000607679		RP11-42O15.3	466	0	lncRNA
chr1	70996208	70997175	70997175	70997175	+	ENSG00000233020	ENST00000456361		RP11-42O15.2	967	0	psuedogene
chr1	71126339	71126948	71126948	71126948	-	ENSG00000237033	ENST00000446037		CASP3P1	609	0	psuedogene
chr1	71172135	71252151	71252151	71252151	+	ENSG00000229051	ENST00000419450		RP5-952N6.1	80016	0	lncRNA
chr1	71181615	71185972	71185972	71185972	-	ENSG00000226208	ENST00000423187		RP11-99H8.1	4357	0	lncRNA
chr1	71318035	71513491	71318521	71513260	-	ENSG00000050628	ENST00000306666; ENST00000351052; ENST00000354608; ENST00000356595; ENST00000361210; ENST00000370924; ENST00000370931; ENST00000370932; ENST00000414819; ENST00000460330; ENST00000479353; ENST00000497146	ENSP00000280208; ENSP00000302313; ENSP00000346624; ENSP00000349003; ENSP00000359962; ENSP00000359969; ENSP00000359970; ENSP00000401423; ENSP00000418073; ENSP00000421583; ENSP00000423561; ENSP00000424340	PTGER3	195456	194739	proteincoding
chr1	71413061	71417176	71417176	71417176	+	ENSG00000235782	ENST00000426775		RP3-333A15.1	4115	0	lncRNA
chr1	71471536	71472185	71472185	71472185	-	ENSG00000269933	ENST00000602605		RP3-333A15.2	649	0	lncRNA
chr1	71514537	71532867	71532641	71532867	+	ENSG00000235079	ENST00000426999; ENST00000450461		ZRANB2-AS1	18330	226	lncRNA
chr1	71528973	71546980	71530756	71546678	-	ENSG00000132485	ENST00000254821; ENST00000370920; ENST00000473260; ENST00000477096; ENST00000479947; ENST00000487510	ENSP00000254821; ENSP00000359958	ZRANB2	18007	15922	proteincoding
chr1	71533313	71533399	71533399	71533399	-	ENSG00000207721	ENST00000384988		MIR186	86	0	ncRNA
chr1	71547006	71955652	71668105	71955652	+	ENSG00000229956	ENST00000413421; ENST00000415780; ENST00000430605; ENST00000455406; ENST00000583678; ENST00000585415; ENST00000585499; ENST00000586006; ENST00000587066; ENST00000587306; ENST00000590186; ENST00000591654; ENST00000594152; ENST00000596952; ENST00000599146; ENST00000600103; ENST00000608360; ENST00000608579		ZRANB2-AS2	408646	287547	lncRNA
chr1	71607657	71607751	71607751	71607751	-	ENSG00000264239	ENST00000578728		AL360297.1	94	0	ncRNA
chr1	71716681	71717802	71717802	71717802	+	ENSG00000237726	ENST00000411721		RP11-386O9.2	1121	0	lncRNA
chr1	71832736	71832986	71832986	71832986	-	ENSG00000226324	ENST00000422522		RP11-115M14.1	250	0	psuedogene
chr1	71861622	72748417	71873128	72748177	-	ENSG00000172260	ENST00000306821; ENST00000357731; ENST00000434200; ENST00000467479; ENST00000474357; ENST00000478526	ENSP00000305938; ENSP00000350364; ENSP00000413294	NEGR1	886795	875049	proteincoding
chr1	72036638	72039241	72039241	72039241	+	ENSG00000231985	ENST00000446438		RP11-82L20.1	2603	0	lncRNA
chr1	72203855	72204037	72204037	72204037	+	ENSG00000271618	ENST00000605519		RP11-175G14.2	182	0	psuedogene
chr1	72259914	72302695	72302695	72302695	-	ENSG00000228853	ENST00000453121		NEGR1-IT1	42781	0	lncRNA
chr1	72740234	72740842	72740842	72740842	+	ENSG00000233994	ENST00000445131		GDI2P2	608	0	psuedogene
chr1	72767154	72767512	72767512	72767512	+	ENSG00000227207	ENST00000422587		RPL31P12	358	0	psuedogene
chr1	73183345	73183452	73183452	73183452	-	ENSG00000212366	ENST00000391064		RNU6-1246P	107	0	ncRNA
chr1	73214603	73364823	73364823	73364823	-	ENSG00000225087	ENST00000445976		RP4-660H19.1	150220	0	lncRNA
chr1	73230713	73245974	73245974	73245974	+	ENSG00000227016	ENST00000418078		RP11-262K1.1	15261	0	lncRNA
chr1	73570474	73571965	73571965	73571965	+	ENSG00000229636	ENST00000430398		KRT8P21	1491	0	psuedogene
chr1	73657286	73657538	73657538	73657538	-	ENSG00000251825	ENST00000516016		RN7SKP19	252	0	ncRNA
chr1	73771852	73820934	73773255	73820934	+	ENSG00000233973	ENST00000411903; ENST00000415686; ENST00000440762; ENST00000444827; ENST00000452553		RP4-598G3.1	49082	47679	lncRNA
chr1	74100898	74180897	74175264	74180897	+	ENSG00000223479	ENST00000424953; ENST00000436262		RP4-788P17.1	79999	5633	lncRNA
chr1	74215199	74215306	74215306	74215306	-	ENSG00000200601	ENST00000363731		RNA5SP50	107	0	ncRNA
chr1	74349395	74349505	74349505	74349505	+	ENSG00000252005	ENST00000516196		RNU4ATAC8P	110	0	ncRNA
chr1	74491698	74663871	74492496	74663831	-	ENSG00000162620	ENST00000354431; ENST00000370909; ENST00000370911; ENST00000395089; ENST00000415760; ENST00000417067; ENST00000444984; ENST00000463724; ENST00000468759; ENST00000495179	ENSP00000346414; ENSP00000359946; ENSP00000359948; ENSP00000378524; ENSP00000390376; ENSP00000398289; ENSP00000415319	LRRIQ3	172173	171335	proteincoding
chr1	74663895	74699770	74663923	74699770	+	ENSG00000254685	ENST00000370894; ENST00000370898; ENST00000467578; ENST00000472069; ENST00000482102; ENST00000524915; ENST00000529485; ENST00000534056; ENST00000609362	ENSP00000359931; ENSP00000359935; ENSP00000431733; ENSP00000432819; ENSP00000433044; ENSP00000433499; ENSP00000434934; ENSP00000476680	FPGT	35875	35847	proteincoding
chr1	74663918	75009666	74663923	75009666	+	ENSG00000259030	ENST00000370893; ENST00000370895; ENST00000370899; ENST00000533006; ENST00000534632; ENST00000557284	ENSP00000359930; ENSP00000359932; ENSP00000359936; ENSP00000433587; ENSP00000450895	FPGT-TNNI3K	345748	345743	proteincoding
chr1	74663946	75010112	74663962	75010112	+	ENSG00000116783	ENST00000326637; ENST00000370889; ENST00000370891; ENST00000465473; ENST00000497284; ENST00000525480; ENST00000526236; ENST00000530184; ENST00000534020	ENSP00000322251; ENSP00000359928; ENSP00000431465; ENSP00000433550; ENSP00000434975	TNNI3K	346166	346150	proteincoding
chr1	74807262	74844486	74844486	74844486	-	ENSG00000237324	ENST00000415549		RP11-439H8.4	37224	0	lncRNA
chr1	74933878	74935227	74934808	74935227	+	ENSG00000233894	ENST00000411417; ENST00000442876		RP4-650F12.2	1349	419	lncRNA
chr1	74935561	74978298	74935561	74949033	-	ENSG00000162621	ENST00000294635; ENST00000416014	ENSP00000294635; ENSP00000391861	LRRC53	42737	13472	proteincoding
chr1	75033794	75139422	75036800	75139203	-	ENSG00000178965	ENST00000326665; ENST00000420661; ENST00000433746; ENST00000479666	ENSP00000322609; ENSP00000398581; ENSP00000473404	C1orf173	105628	102403	proteincoding
chr1	75055418	75087403	75087403	75087403	+	ENSG00000234497	ENST00000416017		RP4-612J11.1	31985	0	lncRNA
chr1	75164452	75165017	75165017	75165017	-	ENSG00000272864	ENST00000608748		RP11-17E13.2	565	0	lncRNA
chr1	75171169	75199092	75171979	75190505	-	ENSG00000116791	ENST00000340866; ENST00000370870; ENST00000370871; ENST00000370872; ENST00000417775; ENST00000441120; ENST00000492102	ENSP00000339399; ENSP00000359907; ENSP00000359908; ENSP00000359909; ENSP00000399805; ENSP00000404289	CRYZ	27923	18526	proteincoding
chr1	75198835	75232362	75198928	75232362	+	ENSG00000162623	ENST00000370867; ENST00000421739; ENST00000449696; ENST00000457880; ENST00000467646; ENST00000479111; ENST00000483990; ENST00000485401; ENST00000486467	ENSP00000359904; ENSP00000407025; ENSP00000409336; ENSP00000476365; ENSP00000477469	TYW3	33527	33434	proteincoding
chr1	75428997	75430802	75430802	75430802	+	ENSG00000229943	ENST00000438619		RP11-93N20.1	1805	0	lncRNA
chr1	75588202	75589612	75589612	75589612	-	ENSG00000261213	ENST00000565735		RP11-510C10.4	1410	0	lncRNA
chr1	75593514	75598743	75598743	75598743	-	ENSG00000224127	ENST00000446238		RP11-510C10.2	5229	0	lncRNA
chr1	75594118	75627218	75596399	75627216	+	ENSG00000162624	ENST00000294638; ENST00000356261; ENST00000559413; ENST00000607240	ENSP00000294638; ENSP00000348597	LHX8	33100	30817	proteincoding
chr1	75595658	75598261	75598261	75598261	-	ENSG00000224149	ENST00000427892		RP11-510C10.3	2603	0	lncRNA
chr1	75648729	75648832	75648832	75648832	+	ENSG00000206999	ENST00000384272		RNU6-622P	103	0	ncRNA
chr1	75667815	76076801	75669411	76076781	-	ENSG00000137968	ENST00000370855; ENST00000370859; ENST00000469525; ENST00000535611	ENSP00000359892; ENSP00000359896; ENSP00000443090	SLC44A5	408986	407370	proteincoding
chr1	75987246	75987916	75987916	75987916	+	ENSG00000224493	ENST00000440382		RP11-87O11.1	670	0	psuedogene
chr1	76003699	76003804	76003804	76003804	-	ENSG00000252338	ENST00000516529		RNU6-503P	105	0	ncRNA
chr1	76047783	76048240	76048240	76048240	+	ENSG00000213579	ENST00000413677		RP4-595K12.1	457	0	psuedogene
chr1	76107030	76107772	76107772	76107772	-	ENSG00000230863	ENST00000446582		RP4-595K12.2	742	0	psuedogene
chr1	76175687	76189696	76189696	76189696	-	ENSG00000178193	ENST00000433521		RP4-682C21.5	14009	0	lncRNA
chr1	76190035	76253260	76190472	76234906	+	ENSG00000117054	ENST00000370834; ENST00000370841; ENST00000420607; ENST00000473018; ENST00000481374; ENST00000525808; ENST00000525881; ENST00000526129; ENST00000526196; ENST00000526930; ENST00000528016; ENST00000529059; ENST00000530953; ENST00000532207; ENST00000532509; ENST00000534146; ENST00000534334; ENST00000541113; ENST00000543667	ENSP00000359871; ENSP00000359878; ENSP00000409612; ENSP00000431372; ENSP00000431953; ENSP00000432522; ENSP00000434092; ENSP00000434284; ENSP00000434823; ENSP00000435584; ENSP00000442324; ENSP00000446176	ACADM	63225	44434	proteincoding
chr1	76209102	76210461	76210459	76210461	-	ENSG00000181227	ENST00000320606; ENST00000444241		RP4-682C21.2	1359	2	psuedogene
chr1	76251878	76260764	76251956	76260519	+	ENSG00000137955	ENST00000319942; ENST00000370826; ENST00000459697; ENST00000461653; ENST00000462042; ENST00000467748; ENST00000470201; ENST00000471759; ENST00000473406; ENST00000485459; ENST00000489450; ENST00000491266; ENST00000496055; ENST00000497648; ENST00000535300	ENSP00000317473; ENSP00000359862; ENSP00000440452	RABGGTB	8886	8563	proteincoding
chr1	76252756	76252835	76252835	76252835	+	ENSG00000206620	ENST00000383893		SNORD45C	79	0	ncRNA
chr1	76253573	76253657	76253657	76253657	+	ENSG00000207241	ENST00000384512		SNORD45A	84	0	ncRNA
chr1	76255161	76255233	76255233	76255233	+	ENSG00000201487	ENST00000364617		SNORD45B	72	0	ncRNA
chr1	76262566	76378923	76262670	76378572	+	ENSG00000057468	ENST00000263187	ENSP00000263187	MSH4	116357	115902	proteincoding
chr1	76308316	76308402	76308402	76308402	+	ENSG00000266832	ENST00000577710		AL445464.1	86	0	ncRNA
chr1	76384557	76398116	76384636	76397976	-	ENSG00000154007	ENST00000284142	ENSP00000284142	ASB17	13559	13340	proteincoding
chr1	76477008	76485041	76485041	76485041	+	ENSG00000225605	ENST00000436121		RP11-550H2.1	8033	0	lncRNA
chr1	76507375	76531913	76531913	76531913	+	ENSG00000230027	ENST00000434540		RP11-550H2.2	24538	0	lncRNA
chr1	76540403	77100286	76540551	77094491	+	ENSG00000184005	ENST00000328299; ENST00000464140	ENSP00000329214	ST6GALNAC3	559883	553940	proteincoding
chr1	76819267	76819931	76819931	76819931	-	ENSG00000223905	ENST00000394513		RP11-335E14.1	664	0	psuedogene
chr1	77102561	77103024	77103024	77103024	+	ENSG00000272855	ENST00000608243		RP5-1102E8.3	463	0	lncRNA
chr1	77165473	77166223	77166223	77166223	+	ENSG00000226415	ENST00000420977		TPI1P1	750	0	psuedogene
chr1	77183824	77183926	77183926	77183926	+	ENSG00000264686	ENST00000578124		AC104458.1	102	0	ncRNA
chr1	77218819	77218925	77218925	77218925	+	ENSG00000199921	ENST00000363051		RNU6-161P	106	0	ncRNA
chr1	77223808	77244952	77244952	77244952	-	ENSG00000237552	ENST00000427806		RP11-415A20.1	21144	0	lncRNA
[truncated: 55,774 more rows]
