# Supplementary material for: Genetic influence on within-person longitudinal change in anthropometric traits in the UK Biobank
Source: Nat Commun. 2024 May 6;15:3776. doi: 10.1038/s41467-024-47802-7 (PMC11074304; doi:10.1038/s41467-024-47802-7)
Supplement: Supplementary file 6 — Source Data [file 41467_2024_47802_MOESM6_ESM.zip › data/6_replicatevQTL/resid_IIVsqrd_trait3.fastGWA]

CHR	SNP	POS	A1	A2	N	AF1	BETA	SE	P
1	rs539515	177889025	C	A	50104	0.205403	0.0233894	0.00784701	0.00287606
1	rs10913469	177913519	C	T	50117	0.20521	0.0237556	0.0078321	0.00242045
1	rs6685593	203516075	A	T	49073	0.493673	0.00415471	0.00640864	0.516793
1	rs2605098	219643649	A	G	50117	0.341651	-0.00331484	0.0066499	0.618146
1	rs34927463	219652467	T	TG	49453	0.334277	-0.00524564	0.0067298	0.435706
1	rs2820468	219673705	A	G	49914	0.348229	0.000811252	0.00662463	0.902535
2	rs62106258	417167	C	T	50117	0.0485664	-0.0437529	0.0146091	0.00274522
2	rs143684747	633053	A	AC	49581	0.169833	-0.0190781	0.00843512	0.0237132
2	rs6751993	635864	A	G	48728	0.167173	-0.0221767	0.00856976	0.00965956
2	rs13401686	650519	G	A	50082	0.172158	-0.0200086	0.00834283	0.0164717
2	rs13397165	653354	A	G	49984	0.171555	-0.0190408	0.00836125	0.0227701
2	rs10200566	25130462	G	T	49981	0.449081	0.0137857	0.00634647	0.029842
2	rs10203386	25136866	A	T	49867	0.449786	0.0146572	0.0063542	0.0210715
2	rs12612428	58828431	C	T	49077	0.12675	0.0052845	0.00959561	0.581825
2	rs1641155	58965211	G	T	49135	0.31156	0.00728988	0.0068936	0.29029
3	rs17036326	12389313	G	A	50117	0.122543	0.0201757	0.00963556	0.0362705
3	rs4684848	12395645	A	G	50084	0.123403	0.0206823	0.00960005	0.0312095
3	rs1225056	131638630	A	C	49613	0.26486	0.0172994	0.00719172	0.0161519
3	rs900399	156798732	G	A	50026	0.399442	-0.00396284	0.00644555	0.538675
3	rs143374152	194449994	C	T	49999	0.0119202	0.0143716	0.0290683	0.621018
4	rs12507026	45181334	T	A	50035	0.435555	0.0173649	0.00636997	0.00640971
5	rs157845	55796639	T	C	49820	0.253242	0.0057894	0.0072583	0.425088
5	rs2728786	87614019	G	C	49678	0.203098	-0.00239866	0.00786592	0.760409
6	rs13220495	26441640	T	C	50077	0.111179	0.0228272	0.010016	0.022663
6	rs13198716	26582035	T	C	50117	0.112217	0.0237792	0.00997671	0.0171502
6	rs34817112	27176628	A	G	49959	0.137152	0.0200433	0.00914888	0.0284671
6	rs3131337	28796071	C	G	50117	0.13248	0.0127075	0.00932123	0.172793
6	rs1800625	32152442	G	A	49861	0.199946	0.00869968	0.00791822	0.271903
6	rs3132947	32176782	T	G	50117	0.219636	0.00561257	0.00763693	0.462385
6	rs987237	50803050	G	A	50117	0.179021	0.0188347	0.0082187	0.0219236
6	rs72891717	50858235	A	T	49943	0.167341	0.0210949	0.00845066	0.0125517
6	rs141783576	127439897	C	G	49129	0.0667732	-0.0231746	0.0127713	0.0695868
7	rs17789506	130445574	A	G	49749	0.492402	0.0128446	0.00634026	0.0427768
7	rs12667251	130449458	A	G	49326	0.435034	-0.00519012	0.00643367	0.419832
8	rs17150703	9745798	A	G	49795	0.104368	0.00961485	0.0103565	0.353205
10	rs4132670	114767771	A	G	49716	0.313812	-0.0178683	0.00682304	0.00882367
10	rs11386117	114772253	CA	C	49701	0.468653	-0.0111983	0.00636393	0.0784678
10	rs12244851	114773926	T	C	49705	0.321939	-0.0139536	0.00678034	0.0395956
10	rs11196205	114807047	C	G	49717	0.46828	-0.00998138	0.00635504	0.11627
11	rs6265	27679916	T	C	50117	0.187511	-0.0186132	0.0080828	0.0212892
12	rs3205718	50261809	T	C	48809	0.375617	0.00518354	0.00659775	0.432071
12	rs7132908	50263148	A	G	50117	0.384071	0.00474941	0.00649488	0.464624
12	rs863750	124505444	C	T	49640	0.3959	0.00365983	0.00651206	0.57411
15	rs148578765	57546246	G	A	48576	0.0178277	0.0476403	0.0243175	0.0501012
16	rs2904880	28944396	C	G	50117	0.323254	0.0172567	0.00674914	0.0105616
16	rs34898535	31025641	T	C	50012	0.3769	-0.000367204	0.00651232	0.955034
16	rs7206790	53797908	G	C	48585	0.463826	0.0157331	0.0064445	0.0146337
16	rs1421085	53800954	C	T	50117	0.400283	0.0265661	0.00645766	3.89049e-05
16	rs11642015	53802494	T	C	50096	0.400411	0.0264873	0.00645861	4.11231e-05
18	rs953442	57797485	C	T	49409	0.243609	0.0213237	0.00741489	0.00403006
18	rs71336393	57855319	GA	G	49289	0.232222	0.0204194	0.00754969	0.00683725
18	rs569232867	58083659	CT	C	49710	0.02242	-0.0277374	0.021395	0.194822
19	rs1800437	46181392	C	G	50117	0.195383	0.0150615	0.00796173	0.0585265
19	rs10423928	46182304	A	T	50117	0.195473	0.0163873	0.00796371	0.0396145
