# Supplementary material for: Genetic influence on within-person longitudinal change in anthropometric traits in the UK Biobank
Source: Nat Commun. 2024 May 6;15:3776. doi: 10.1038/s41467-024-47802-7 (PMC11074304; doi:10.1038/s41467-024-47802-7)
Supplement: Supplementary file 6 — Source Data [file 41467_2024_47802_MOESM6_ESM.zip › data/6_replicatevQTL/43210_resid_V2sqrd_trait9.fastGWA]

CHR	SNP	POS	A1	A2	N	AF1	BETA	SE	P
1	rs539515	177889025	C	A	283102	0.206438	0.00990603	0.00329299	0.00262783
1	rs10913469	177913519	C	T	283140	0.206038	0.0102483	0.00329909	0.00189377
1	rs6685593	203516075	A	T	277357	0.495028	0.00491407	0.00269269	0.0680062
1	rs2605098	219643649	A	G	283131	0.337898	0.0147986	0.00281559	1.47268e-07
1	rs34927463	219652467	T	TG	279336	0.330818	0.0153208	0.00284832	7.49415e-08
1	rs2820468	219673705	A	G	281945	0.344943	0.0142669	0.00280413	3.6219e-07
2	rs62106258	417167	C	T	283140	0.0482288	-0.0116702	0.00622128	0.0606754
2	rs143684747	633053	A	AC	280077	0.169987	-0.00521983	0.00356355	0.14298
2	rs6751993	635864	A	G	275596	0.167054	-0.00493099	0.00361988	0.173135
2	rs13401686	650519	G	A	282939	0.172233	-0.005595	0.00352742	0.112707
2	rs13397165	653354	A	G	282484	0.171636	-0.00544631	0.00353524	0.123419
2	rs10200566	25130462	G	T	282164	0.451337	0.00141774	0.0026776	0.59647
2	rs10203386	25136866	A	T	281616	0.452377	0.00177685	0.00267996	0.507322
2	rs12612428	58828431	C	T	277505	0.127464	0.0127629	0.00403027	0.00154148
2	rs1641155	58965211	G	T	277678	0.310694	0.00957367	0.00290624	0.000987084
3	rs17036326	12389313	G	A	283140	0.121336	0.0154701	0.00406677	0.000142365
3	rs4684848	12395645	A	G	282952	0.122378	0.0151325	0.00405319	0.000188856
3	rs1225056	131638630	A	C	280316	0.263767	0.0101145	0.00303611	0.000864086
3	rs900399	156798732	G	A	282586	0.396251	-0.0138412	0.00272506	3.78944e-07
3	rs143374152	194449994	C	T	282350	0.011468	-0.00744733	0.0125003	0.551327
4	rs12507026	45181334	T	A	282620	0.433655	0.00459689	0.00268904	0.0873607
5	rs157845	55796639	T	C	281373	0.253164	0.00443734	0.00306818	0.148108
5	rs2728786	87614019	G	C	280662	0.203918	-0.00881375	0.00332423	0.00801678
6	rs13220495	26441640	T	C	282865	0.108912	0.0286555	0.00427222	1.98132e-11
6	rs13198716	26582035	T	C	283140	0.110055	0.0280455	0.00425353	4.29724e-11
6	rs34817112	27176628	A	G	282127	0.134693	0.0261901	0.00390173	1.91406e-11
6	rs3131337	28796071	C	G	283136	0.130176	0.0238471	0.00395477	1.64013e-09
6	rs1800625	32152442	G	A	281695	0.199212	0.0149491	0.00333667	7.45555e-06
6	rs3132947	32176782	T	G	283140	0.218556	0.0145354	0.00321716	6.24022e-06
6	rs987237	50803050	G	A	283140	0.180052	0.0105257	0.00346976	0.00241691
6	rs72891717	50858235	A	T	282283	0.168972	0.0113412	0.00356196	0.00145267
6	rs141783576	127439897	C	G	277129	0.0670482	-0.0202063	0.00538754	0.000176438
7	rs17789506	130445574	A	G	280967	0.493736	0.00522005	0.00267207	0.050753
7	rs12667251	130449458	A	G	278464	0.435324	-0.0062259	0.00270648	0.0214275
8	rs17150703	9745798	A	G	281329	0.104577	0.0145831	0.00436249	0.000829254
10	rs4132670	114767771	A	G	280948	0.311413	-0.0153705	0.0028828	9.72391e-08
10	rs11386117	114772253	CA	C	280798	0.467227	-0.0145299	0.00267835	5.79703e-08
10	rs12244851	114773926	T	C	280838	0.319773	-0.0151326	0.00286295	1.25255e-07
10	rs11196205	114807047	C	G	280663	0.466285	-0.0142956	0.00268	9.59725e-08
11	rs6265	27679916	T	C	283140	0.188997	-0.00588443	0.00340105	0.0835979
12	rs3205718	50261809	T	C	275865	0.37651	0.00663792	0.00278508	0.0171543
12	rs7132908	50263148	A	G	283140	0.384956	0.00670388	0.00273821	0.0143543
12	rs863750	124505444	C	T	280271	0.394845	0.00915718	0.00273765	0.000823116
15	rs148578765	57546246	G	A	274649	0.0170581	-0.00688355	0.0104494	0.510057
16	rs2904880	28944396	C	G	283140	0.327827	0.00876221	0.00283785	0.00201761
16	rs34898535	31025641	T	C	282467	0.377154	-0.0120535	0.00274995	1.16961e-05
16	rs7206790	53797908	G	C	274596	0.467033	0.0158624	0.00270996	4.81743e-09
16	rs1421085	53800954	C	T	283140	0.403606	0.016998	0.00271358	3.75071e-10
16	rs11642015	53802494	T	C	282974	0.403807	0.0170039	0.00271422	3.73408e-10
18	rs953442	57797485	C	T	278964	0.245406	0.010825	0.00311949	0.000520243
18	rs71336393	57855319	GA	G	278431	0.23239	0.00885611	0.00317688	0.00530877
18	rs569232867	58083659	CT	C	280799	0.0215528	-0.00938427	0.00921024	0.308253
19	rs1800437	46181392	C	G	283140	0.193765	-0.0128393	0.00336239	0.000134268
19	rs10423928	46182304	A	T	283140	0.193844	-0.0127006	0.00336201	0.000158303
