# Supplementary material for: Genetic influence on within-person longitudinal change in anthropometric traits in the UK Biobank
Source: Nat Commun. 2024 May 6;15:3776. doi: 10.1038/s41467-024-47802-7 (PMC11074304; doi:10.1038/s41467-024-47802-7)
Supplement: Supplementary file 6 — Source Data [file 41467_2024_47802_MOESM6_ESM.zip › data/6_replicatevQTL/resid_IIVsqrd_trait12.fastGWA]

CHR	SNP	POS	A1	A2	N	AF1	BETA	SE	P
1	rs539515	177889025	C	A	50104	0.205403	0.00995932	0.00784623	0.20433
1	rs10913469	177913519	C	T	50117	0.20521	0.0122127	0.00783128	0.118884
1	rs6685593	203516075	A	T	49073	0.493673	-0.00183884	0.00640757	0.774129
1	rs2605098	219643649	A	G	50117	0.341651	0.00360958	0.00664876	0.587202
1	rs34927463	219652467	T	TG	49453	0.334277	0.00352266	0.00672867	0.600606
1	rs2820468	219673705	A	G	49914	0.348229	-0.00339303	0.00662348	0.608459
2	rs62106258	417167	C	T	50117	0.0485664	-0.0025448	0.0146079	0.861702
2	rs143684747	633053	A	AC	49581	0.169833	-0.0125627	0.00843392	0.136343
2	rs6751993	635864	A	G	48728	0.167173	-0.0147087	0.00856861	0.0860561
2	rs13401686	650519	G	A	50082	0.172158	-0.0132959	0.00834167	0.110956
2	rs13397165	653354	A	G	49984	0.171555	-0.0128849	0.00836005	0.123258
2	rs10200566	25130462	G	T	49981	0.449081	0.00832475	0.00634557	0.189554
2	rs10203386	25136866	A	T	49867	0.449786	0.00898624	0.00635332	0.15724
2	rs12612428	58828431	C	T	49077	0.12675	0.00258888	0.00959399	0.78728
2	rs1641155	58965211	G	T	49135	0.31156	0.0101344	0.00689234	0.141457
3	rs17036326	12389313	G	A	50117	0.122543	-0.0114854	0.00963419	0.233204
3	rs4684848	12395645	A	G	50084	0.123403	-0.0121172	0.0095987	0.206811
3	rs1225056	131638630	A	C	49613	0.26486	-0.00322286	0.00719089	0.654019
3	rs900399	156798732	G	A	50026	0.399442	0.00843758	0.00644436	0.190434
3	rs143374152	194449994	C	T	49999	0.0119202	0.0134532	0.0290633	0.643442
4	rs12507026	45181334	T	A	50035	0.435555	-0.0059122	0.00636929	0.353285
5	rs157845	55796639	T	C	49820	0.253242	0.0038448	0.00725708	0.596251
5	rs2728786	87614019	G	C	49678	0.203098	-0.00962572	0.00786446	0.22097
6	rs13220495	26441640	T	C	50077	0.111179	0.0126741	0.0100147	0.205673
6	rs13198716	26582035	T	C	50117	0.112217	0.0127638	0.0099754	0.200712
6	rs34817112	27176628	A	G	49959	0.137152	0.0110697	0.00914761	0.226232
6	rs3131337	28796071	C	G	50117	0.13248	0.00745342	0.00931975	0.423859
6	rs1800625	32152442	G	A	49861	0.199946	0.00334299	0.00791694	0.672837
6	rs3132947	32176782	T	G	50117	0.219636	0.00456389	0.00763563	0.550034
6	rs987237	50803050	G	A	50117	0.179021	0.0183945	0.00821731	0.0251878
6	rs72891717	50858235	A	T	49943	0.167341	0.0169697	0.0084494	0.0446016
6	rs141783576	127439897	C	G	49129	0.0667732	-0.00708836	0.0127695	0.578825
7	rs17789506	130445574	A	G	49749	0.492402	0.00118576	0.00633943	0.851625
7	rs12667251	130449458	A	G	49326	0.435034	0.00144858	0.00643261	0.821829
8	rs17150703	9745798	A	G	49795	0.104368	0.0192193	0.0103544	0.0634335
10	rs4132670	114767771	A	G	49716	0.313812	0.00214796	0.00682233	0.752881
10	rs11386117	114772253	CA	C	49701	0.468653	0.00260042	0.00636302	0.682777
10	rs12244851	114773926	T	C	49705	0.321939	0.00350195	0.00677945	0.605467
10	rs11196205	114807047	C	G	49717	0.46828	0.00331353	0.00635409	0.602032
11	rs6265	27679916	T	C	50117	0.187511	-2.35524e-05	0.00808184	0.997675
12	rs3205718	50261809	T	C	48809	0.375617	-0.00239506	0.00659665	0.716551
12	rs7132908	50263148	A	G	50117	0.384071	-0.00466564	0.00649377	0.472462
12	rs863750	124505444	C	T	49640	0.3959	-5.32306e-05	0.00651096	0.993477
15	rs148578765	57546246	G	A	48576	0.0178277	0.0113576	0.0243142	0.640416
16	rs2904880	28944396	C	G	50117	0.323254	-0.00271738	0.00674841	0.687191
16	rs34898535	31025641	T	C	50012	0.3769	0.00548565	0.00651115	0.399507
16	rs7206790	53797908	G	C	48585	0.463826	-0.000439467	0.00644378	0.945626
16	rs1421085	53800954	C	T	50117	0.400283	0.000187234	0.00645764	0.976869
16	rs11642015	53802494	T	C	50096	0.400411	0.00039833	0.00645859	0.950822
18	rs953442	57797485	C	T	49409	0.243609	-0.00745277	0.00741416	0.314797
18	rs71336393	57855319	GA	G	49289	0.232222	-0.00750786	0.00754887	0.319947
18	rs569232867	58083659	CT	C	49710	0.02242	0.010974	0.0213916	0.607948
19	rs1800437	46181392	C	G	50117	0.195383	0.0128848	0.00796044	0.105533
19	rs10423928	46182304	A	T	50117	0.195473	0.0131752	0.00796246	0.0979931
