# Supplementary material for: Genetic influence on within-person longitudinal change in anthropometric traits in the UK Biobank
Source: Nat Commun. 2024 May 6;15:3776. doi: 10.1038/s41467-024-47802-7 (PMC11074304; doi:10.1038/s41467-024-47802-7)
Supplement: Supplementary file 6 — Source Data [file 41467_2024_47802_MOESM6_ESM.zip › data/6_replicatevQTL/resid_IIVsqrd_trait2.fastGWA]

CHR	SNP	POS	A1	A2	N	AF1	BETA	SE	P
1	rs539515	177889025	C	A	50104	0.205403	0.0240371	0.00784726	0.00219042
1	rs10913469	177913519	C	T	50117	0.20521	0.0222219	0.00783248	0.00455184
1	rs6685593	203516075	A	T	49073	0.493673	0.00701879	0.00640883	0.27344
1	rs2605098	219643649	A	G	50117	0.341651	-0.00272002	0.00665015	0.682528
1	rs34927463	219652467	T	TG	49453	0.334277	-0.00468887	0.00673006	0.485987
1	rs2820468	219673705	A	G	49914	0.348229	0.00165846	0.00662487	0.802326
2	rs62106258	417167	C	T	50117	0.0485664	-0.0455493	0.0146095	0.00182218
2	rs143684747	633053	A	AC	49581	0.169833	-0.0136717	0.00843564	0.105082
2	rs6751993	635864	A	G	48728	0.167173	-0.0160731	0.00857035	0.0607341
2	rs13401686	650519	G	A	50082	0.172158	-0.0145971	0.00834336	0.0801961
2	rs13397165	653354	A	G	49984	0.171555	-0.0137184	0.00836177	0.100878
2	rs10200566	25130462	G	T	49981	0.449081	0.0194531	0.00634641	0.00217514
2	rs10203386	25136866	A	T	49867	0.449786	0.0203944	0.00635412	0.00132908
2	rs12612428	58828431	C	T	49077	0.12675	0.0067177	0.00959594	0.483892
2	rs1641155	58965211	G	T	49135	0.31156	0.00806641	0.00689383	0.241964
3	rs17036326	12389313	G	A	50117	0.122543	0.0252923	0.00963567	0.00866848
3	rs4684848	12395645	A	G	50084	0.123403	0.0256931	0.00960016	0.00744367
3	rs1225056	131638630	A	C	49613	0.26486	0.0131937	0.00719216	0.066586
3	rs900399	156798732	G	A	50026	0.399442	-0.00494692	0.00644577	0.442804
3	rs143374152	194449994	C	T	49999	0.0119202	0.0278249	0.0290692	0.338468
4	rs12507026	45181334	T	A	50035	0.435555	0.0139971	0.00637037	0.0280047
5	rs157845	55796639	T	C	49820	0.253242	0.00686852	0.00725855	0.344013
5	rs2728786	87614019	G	C	49678	0.203098	-0.00364586	0.0078662	0.643017
6	rs13220495	26441640	T	C	50077	0.111179	0.017238	0.0100166	0.0852625
6	rs13198716	26582035	T	C	50117	0.112217	0.017763	0.00997733	0.0750208
6	rs34817112	27176628	A	G	49959	0.137152	0.0166029	0.00914935	0.0695771
6	rs3131337	28796071	C	G	50117	0.13248	0.00923716	0.00932166	0.321717
6	rs1800625	32152442	G	A	49861	0.199946	0.00658337	0.00791855	0.405756
6	rs3132947	32176782	T	G	50117	0.219636	0.00379343	0.00763723	0.619399
6	rs987237	50803050	G	A	50117	0.179021	0.0188133	0.00821901	0.022079
6	rs72891717	50858235	A	T	49943	0.167341	0.0185661	0.00845109	0.0280285
6	rs141783576	127439897	C	G	49129	0.0667732	-0.0262442	0.0127716	0.0398901
7	rs17789506	130445574	A	G	49749	0.492402	0.0168891	0.00634031	0.00772718
7	rs12667251	130449458	A	G	49326	0.435034	-0.00801574	0.00643385	0.212812
8	rs17150703	9745798	A	G	49795	0.104368	0.0016208	0.0103569	0.875643
10	rs4132670	114767771	A	G	49716	0.313812	-0.0166395	0.00682336	0.0147439
10	rs11386117	114772253	CA	C	49701	0.468653	-0.0103765	0.00636419	0.103007
10	rs12244851	114773926	T	C	49705	0.321939	-0.012513	0.00678065	0.0649798
10	rs11196205	114807047	C	G	49717	0.46828	-0.00984059	0.00635528	0.121523
11	rs6265	27679916	T	C	50117	0.187511	-0.0146037	0.00808326	0.0708149
12	rs3205718	50261809	T	C	48809	0.375617	0.000679223	0.00659804	0.918008
12	rs7132908	50263148	A	G	50117	0.384071	-2.5648e-05	0.00649516	0.996849
12	rs863750	124505444	C	T	49640	0.3959	0.00211488	0.00651231	0.74537
15	rs148578765	57546246	G	A	48576	0.0178277	0.0410627	0.0243186	0.0913099
16	rs2904880	28944396	C	G	50117	0.323254	0.0154315	0.00674948	0.022235
16	rs34898535	31025641	T	C	50012	0.3769	-0.00206205	0.00651255	0.751527
16	rs7206790	53797908	G	C	48585	0.463826	0.0128222	0.00644487	0.0466432
16	rs1421085	53800954	C	T	50117	0.400283	0.0233668	0.00645814	0.00029667
16	rs11642015	53802494	T	C	50096	0.400411	0.0233019	0.0064591	0.000309026
18	rs953442	57797485	C	T	49409	0.243609	0.0169276	0.00741539	0.0224438
18	rs71336393	57855319	GA	G	49289	0.232222	0.0162054	0.00755017	0.0318443
18	rs569232867	58083659	CT	C	49710	0.02242	-0.0324074	0.0213957	0.129856
19	rs1800437	46181392	C	G	50117	0.195383	0.0110017	0.00796215	0.16705
19	rs10423928	46182304	A	T	50117	0.195473	0.0121642	0.00796415	0.126669
