# Supplementary material for: Genetic influence on within-person longitudinal change in anthropometric traits in the UK Biobank
Source: Nat Commun. 2024 May 6;15:3776. doi: 10.1038/s41467-024-47802-7 (PMC11074304; doi:10.1038/s41467-024-47802-7)
Supplement: Supplementary file 6 — Source Data [file 41467_2024_47802_MOESM6_ESM.zip › data/6_replicatevQTL/resid_IIVsqrd_trait9.fastGWA]

CHR	SNP	POS	A1	A2	N	AF1	BETA	SE	P
1	rs539515	177889025	C	A	50104	0.205403	0.00873111	0.00784809	0.265917
1	rs10913469	177913519	C	T	50117	0.20521	0.00808705	0.00783321	0.301882
1	rs6685593	203516075	A	T	49073	0.493673	0.00593668	0.00640901	0.354289
1	rs2605098	219643649	A	G	50117	0.341651	0.00466969	0.00665029	0.482568
1	rs34927463	219652467	T	TG	49453	0.334277	0.00283975	0.00673024	0.67307
1	rs2820468	219673705	A	G	49914	0.348229	0.00250733	0.00662503	0.705086
2	rs62106258	417167	C	T	50117	0.0485664	-0.00646574	0.0146113	0.658115
2	rs143684747	633053	A	AC	49581	0.169833	-0.00175099	0.00843606	0.835572
2	rs6751993	635864	A	G	48728	0.167173	-0.00244357	0.00857085	0.775566
2	rs13401686	650519	G	A	50082	0.172158	-0.00167444	0.00834382	0.840948
2	rs13397165	653354	A	G	49984	0.171555	-0.00109212	0.00836219	0.89609
2	rs10200566	25130462	G	T	49981	0.449081	0.00178557	0.00634715	0.778466
2	rs10203386	25136866	A	T	49867	0.449786	0.00251109	0.00635492	0.692739
2	rs12612428	58828431	C	T	49077	0.12675	0.000423757	0.00959622	0.964778
2	rs1641155	58965211	G	T	49135	0.31156	-0.002116	0.00689409	0.758897
3	rs17036326	12389313	G	A	50117	0.122543	0.00600058	0.00963653	0.533488
3	rs4684848	12395645	A	G	50084	0.123403	0.00561604	0.00960105	0.558588
3	rs1225056	131638630	A	C	49613	0.26486	0.00505803	0.00719254	0.481911
3	rs900399	156798732	G	A	50026	0.399442	0.000138925	0.00644597	0.982805
3	rs143374152	194449994	C	T	49999	0.0119202	0.0294984	0.0290699	0.310229
4	rs12507026	45181334	T	A	50035	0.435555	0.00948214	0.00637069	0.136645
5	rs157845	55796639	T	C	49820	0.253242	0.00816201	0.0072587	0.260824
5	rs2728786	87614019	G	C	49678	0.203098	0.000631395	0.00786641	0.936027
6	rs13220495	26441640	T	C	50077	0.111179	0.0198344	0.0100168	0.0476905
6	rs13198716	26582035	T	C	50117	0.112217	0.0215035	0.00997742	0.0311452
6	rs34817112	27176628	A	G	49959	0.137152	0.0135636	0.00914967	0.138229
6	rs3131337	28796071	C	G	50117	0.13248	0.0179642	0.00932163	0.053961
6	rs1800625	32152442	G	A	49861	0.199946	0.00549567	0.00791876	0.487678
6	rs3132947	32176782	T	G	50117	0.219636	0.00090567	0.00763743	0.905606
6	rs987237	50803050	G	A	50117	0.179021	0.0167574	0.00821929	0.0414713
6	rs72891717	50858235	A	T	49943	0.167341	0.0180223	0.00845132	0.0329667
6	rs141783576	127439897	C	G	49129	0.0667732	-0.0152121	0.0127723	0.233643
7	rs17789506	130445574	A	G	49749	0.492402	0.0123776	0.00634067	0.0509266
7	rs12667251	130449458	A	G	49326	0.435034	-0.00733255	0.00643402	0.254431
8	rs17150703	9745798	A	G	49795	0.104368	-0.0102533	0.0103571	0.322186
10	rs4132670	114767771	A	G	49716	0.313812	-0.00806142	0.00682383	0.237459
10	rs11386117	114772253	CA	C	49701	0.468653	-0.00146132	0.00636451	0.8184
10	rs12244851	114773926	T	C	49705	0.321939	-0.00213687	0.00678103	0.752667
10	rs11196205	114807047	C	G	49717	0.46828	-0.000713077	0.00635559	0.910667
11	rs6265	27679916	T	C	50117	0.187511	0.00261983	0.00808371	0.745872
12	rs3205718	50261809	T	C	48809	0.375617	-0.00699615	0.00659812	0.288997
12	rs7132908	50263148	A	G	50117	0.384071	-0.00912014	0.00649519	0.160278
12	rs863750	124505444	C	T	49640	0.3959	-0.00076422	0.00651247	0.906585
15	rs148578765	57546246	G	A	48576	0.0178277	-0.00946014	0.0243199	0.697285
16	rs2904880	28944396	C	G	50117	0.323254	0.00782119	0.0067499	0.246574
16	rs34898535	31025641	T	C	50012	0.3769	-0.000897927	0.00651271	0.890341
16	rs7206790	53797908	G	C	48585	0.463826	-0.00103543	0.00644528	0.87237
16	rs1421085	53800954	C	T	50117	0.400283	0.0066317	0.00645907	0.304549
16	rs11642015	53802494	T	C	50096	0.400411	0.00659194	0.00646003	0.307529
18	rs953442	57797485	C	T	49409	0.243609	0.00680982	0.00741589	0.358475
18	rs71336393	57855319	GA	G	49289	0.232222	0.00644301	0.00755065	0.39349
18	rs569232867	58083659	CT	C	49710	0.02242	-0.0423112	0.0213958	0.0479803
19	rs1800437	46181392	C	G	50117	0.195383	0.0156753	0.00796219	0.0489851
19	rs10423928	46182304	A	T	50117	0.195473	0.0164723	0.00796419	0.0386121
