# Supplementary material for: Genetic influence on within-person longitudinal change in anthropometric traits in the UK Biobank
Source: Nat Commun. 2024 May 6;15:3776. doi: 10.1038/s41467-024-47802-7 (PMC11074304; doi:10.1038/s41467-024-47802-7)
Supplement: Supplementary file 6 — Source Data [file 41467_2024_47802_MOESM6_ESM.zip › data/6_replicatevQTL/resid_IIVsqrd_trait10.fastGWA]

CHR	SNP	POS	A1	A2	N	AF1	BETA	SE	P
1	rs539515	177889025	C	A	50104	0.205403	0.0182253	0.00784665	0.0201964
1	rs10913469	177913519	C	T	50117	0.20521	0.0186096	0.00783175	0.0174933
1	rs6685593	203516075	A	T	49073	0.493673	0.00418038	0.00640813	0.514172
1	rs2605098	219643649	A	G	50117	0.341651	0.000818807	0.00664938	0.901996
1	rs34927463	219652467	T	TG	49453	0.334277	-0.00118761	0.0067293	0.859914
1	rs2820468	219673705	A	G	49914	0.348229	0.00244201	0.00662409	0.712384
2	rs62106258	417167	C	T	50117	0.0485664	-0.0262334	0.0146088	0.0725367
2	rs143684747	633053	A	AC	49581	0.169833	-0.0115145	0.00843472	0.172212
2	rs6751993	635864	A	G	48728	0.167173	-0.0139882	0.00856942	0.102608
2	rs13401686	650519	G	A	50082	0.172158	-0.0115529	0.00834248	0.166106
2	rs13397165	653354	A	G	49984	0.171555	-0.0107804	0.00836088	0.197263
2	rs10200566	25130462	G	T	49981	0.449081	0.0106082	0.00634608	0.0946012
2	rs10203386	25136866	A	T	49867	0.449786	0.0114561	0.00635383	0.0713834
2	rs12612428	58828431	C	T	49077	0.12675	0.00544469	0.00959484	0.570401
2	rs1641155	58965211	G	T	49135	0.31156	0.0022996	0.00689312	0.738676
3	rs17036326	12389313	G	A	50117	0.122543	0.0134102	0.00963502	0.163978
3	rs4684848	12395645	A	G	50084	0.123403	0.0135966	0.00959954	0.156664
3	rs1225056	131638630	A	C	49613	0.26486	0.0133908	0.00719131	0.0625921
3	rs900399	156798732	G	A	50026	0.399442	-0.00311231	0.00644504	0.629167
3	rs143374152	194449994	C	T	49999	0.0119202	0.0249185	0.0290658	0.391272
4	rs12507026	45181334	T	A	50035	0.435555	0.0143647	0.00636961	0.0241208
5	rs157845	55796639	T	C	49820	0.253242	0.00738961	0.00725769	0.308594
5	rs2728786	87614019	G	C	49678	0.203098	0.00355742	0.00786528	0.651057
6	rs13220495	26441640	T	C	50077	0.111179	0.020831	0.0100153	0.0375331
6	rs13198716	26582035	T	C	50117	0.112217	0.0223725	0.00997598	0.0249199
6	rs34817112	27176628	A	G	49959	0.137152	0.0176233	0.00914824	0.0540524
6	rs3131337	28796071	C	G	50117	0.13248	0.0154028	0.00932041	0.0984146
6	rs1800625	32152442	G	A	49861	0.199946	0.00526579	0.00791765	0.506006
6	rs3132947	32176782	T	G	50117	0.219636	0.00143121	0.00763635	0.851331
6	rs987237	50803050	G	A	50117	0.179021	0.0182712	0.00821807	0.0261959
6	rs72891717	50858235	A	T	49943	0.167341	0.0205649	0.00845001	0.014945
6	rs141783576	127439897	C	G	49129	0.0667732	-0.0209002	0.0127703	0.101709
7	rs17789506	130445574	A	G	49749	0.492402	0.0119809	0.00633979	0.0587864
7	rs12667251	130449458	A	G	49326	0.435034	-0.0063471	0.00643314	0.323826
8	rs17150703	9745798	A	G	49795	0.104368	0.000365719	0.0103557	0.971828
10	rs4132670	114767771	A	G	49716	0.313812	-0.0128511	0.00682272	0.0596225
10	rs11386117	114772253	CA	C	49701	0.468653	-0.0050327	0.00636358	0.429025
10	rs12244851	114773926	T	C	49705	0.321939	-0.00801474	0.00677999	0.237159
10	rs11196205	114807047	C	G	49717	0.46828	-0.00415429	0.00635467	0.513281
11	rs6265	27679916	T	C	50117	0.187511	-0.0067931	0.00808252	0.400646
12	rs3205718	50261809	T	C	48809	0.375617	-0.000237955	0.00659727	0.971228
12	rs7132908	50263148	A	G	50117	0.384071	-0.00213665	0.00649439	0.742156
12	rs863750	124505444	C	T	49640	0.3959	0.000524327	0.00651155	0.935822
15	rs148578765	57546246	G	A	48576	0.0178277	0.0258511	0.0243162	0.287727
16	rs2904880	28944396	C	G	50117	0.323254	0.0136405	0.00674877	0.043261
16	rs34898535	31025641	T	C	50012	0.3769	-0.00131963	0.00651179	0.839407
16	rs7206790	53797908	G	C	48585	0.463826	0.00671798	0.0064443	0.297194
16	rs1421085	53800954	C	T	50117	0.400283	0.0162243	0.00645782	0.011993
16	rs11642015	53802494	T	C	50096	0.400411	0.0161669	0.00645878	0.0123115
18	rs953442	57797485	C	T	49409	0.243609	0.0160755	0.00741456	0.0301515
18	rs71336393	57855319	GA	G	49289	0.232222	0.0178088	0.00754922	0.0183229
18	rs569232867	58083659	CT	C	49710	0.02242	-0.0363947	0.021393	0.0888982
19	rs1800437	46181392	C	G	50117	0.195383	0.0155988	0.00796107	0.0500684
19	rs10423928	46182304	A	T	50117	0.195473	0.0168993	0.00796305	0.0338194
