# Supplementary material for: Genetic influence on within-person longitudinal change in anthropometric traits in the UK Biobank
Source: Nat Commun. 2024 May 6;15:3776. doi: 10.1038/s41467-024-47802-7 (PMC11074304; doi:10.1038/s41467-024-47802-7)
Supplement: Supplementary file 6 — Source Data [file 41467_2024_47802_MOESM6_ESM.zip › data/6_replicatevQTL/43210_resid_V2sqrd_trait3.fastGWA]

CHR	SNP	POS	A1	A2	N	AF1	BETA	SE	P
1	rs539515	177889025	C	A	282957	0.206413	0.0225875	0.00326969	4.91002e-12
1	rs10913469	177913519	C	T	282995	0.206014	0.0227741	0.00327572	3.59105e-12
1	rs6685593	203516075	A	T	277217	0.495009	0.00905663	0.00267346	0.000705048
1	rs2605098	219643649	A	G	282986	0.337888	0.0153899	0.0027958	3.69876e-08
1	rs34927463	219652467	T	TG	279194	0.330815	0.0156186	0.00282824	3.34493e-08
1	rs2820468	219673705	A	G	281801	0.34494	0.0137704	0.00278429	7.58454e-07
2	rs62106258	417167	C	T	282995	0.0482411	-0.0379958	0.00617605	7.64535e-10
2	rs143684747	633053	A	AC	279934	0.170042	-0.0187988	0.0035379	1.07515e-07
2	rs6751993	635864	A	G	275453	0.167107	-0.0198905	0.00359386	3.12007e-08
2	rs13401686	650519	G	A	282794	0.172288	-0.0187126	0.00350204	9.12413e-08
2	rs13397165	653354	A	G	282338	0.171686	-0.0191144	0.00350985	5.1536e-08
2	rs10200566	25130462	G	T	282019	0.45134	0.00958785	0.00265891	0.000311037
2	rs10203386	25136866	A	T	281472	0.452375	0.00953218	0.00266128	0.000341228
2	rs12612428	58828431	C	T	277357	0.127457	0.0186959	0.00400205	2.98883e-06
2	rs1641155	58965211	G	T	277536	0.310709	0.0135779	0.00288567	2.53492e-06
3	rs17036326	12389313	G	A	282995	0.121304	0.0127148	0.00403862	0.00164229
3	rs4684848	12395645	A	G	282807	0.12235	0.0120669	0.00402508	0.00271827
3	rs1225056	131638630	A	C	280173	0.26375	0.0121421	0.00301481	5.63783e-05
3	rs900399	156798732	G	A	282442	0.396271	-0.00997923	0.00270589	0.000226055
3	rs143374152	194449994	C	T	282206	0.0114668	-0.00130879	0.0124128	0.916027
4	rs12507026	45181334	T	A	282475	0.433649	0.0152687	0.00267007	1.0748e-08
5	rs157845	55796639	T	C	281229	0.253141	0.00374128	0.00304656	0.219435
5	rs2728786	87614019	G	C	280519	0.203917	-0.0170274	0.00330094	2.49139e-07
6	rs13220495	26441640	T	C	282720	0.108871	0.0253732	0.00424278	2.22692e-09
6	rs13198716	26582035	T	C	282995	0.110014	0.0255585	0.00422418	1.44374e-09
6	rs34817112	27176628	A	G	281982	0.134643	0.0217026	0.00387484	2.13247e-08
6	rs3131337	28796071	C	G	282991	0.130117	0.0209517	0.00392758	9.58113e-08
6	rs1800625	32152442	G	A	281552	0.199185	0.0209554	0.00331298	2.52812e-10
6	rs3132947	32176782	T	G	282995	0.21852	0.0199084	0.00319435	4.59367e-10
6	rs987237	50803050	G	A	282995	0.180017	0.0200082	0.00344556	6.36176e-09
6	rs72891717	50858235	A	T	282138	0.168939	0.0203794	0.00353715	8.33562e-09
6	rs141783576	127439897	C	G	276983	0.0670727	-0.0248757	0.00534865	3.30589e-06
7	rs17789506	130445574	A	G	280823	0.493695	0.00902569	0.00265309	0.000669059
7	rs12667251	130449458	A	G	278323	0.435356	-0.00935097	0.00268728	0.000501938
8	rs17150703	9745798	A	G	281186	0.104557	0.0181503	0.00433214	2.79327e-05
10	rs4132670	114767771	A	G	280803	0.311457	-0.0157229	0.00286242	3.95457e-08
10	rs11386117	114772253	CA	C	280654	0.467269	-0.0159695	0.0026595	1.91705e-09
10	rs12244851	114773926	T	C	280692	0.31981	-0.0154113	0.00284272	5.91554e-08
10	rs11196205	114807047	C	G	280516	0.466317	-0.0164391	0.00266107	6.50651e-10
11	rs6265	27679916	T	C	282995	0.189039	-0.0140326	0.00337671	3.24262e-05
12	rs3205718	50261809	T	C	275725	0.376426	0.0141247	0.00276558	3.26765e-07
12	rs7132908	50263148	A	G	282995	0.38486	0.0140726	0.00271908	2.27304e-07
12	rs863750	124505444	C	T	280126	0.394815	0.0103886	0.00271827	0.000132505
15	rs148578765	57546246	G	A	274501	0.0170491	-0.0086496	0.0103784	0.404608
16	rs2904880	28944396	C	G	282995	0.327781	0.0160315	0.00281771	1.27378e-08
16	rs34898535	31025641	T	C	282322	0.37716	-0.0174486	0.00273048	1.65563e-10
16	rs7206790	53797908	G	C	274455	0.466956	0.0322516	0.00269033	4.10939e-33
16	rs1421085	53800954	C	T	282995	0.403523	0.0371913	0.0026938	2.33694e-43
16	rs11642015	53802494	T	C	282829	0.403725	0.0371707	0.00269444	2.71888e-43
18	rs953442	57797485	C	T	278823	0.245378	0.0253994	0.00309729	2.3937e-16
18	rs71336393	57855319	GA	G	278292	0.232387	0.0281912	0.00315398	3.95237e-19
18	rs569232867	58083659	CT	C	280658	0.0215618	-0.0361126	0.00914318	7.82552e-05
19	rs1800437	46181392	C	G	282995	0.193811	-0.0223233	0.00333822	2.27529e-11
19	rs10423928	46182304	A	T	282995	0.19389	-0.0224721	0.00333784	1.66747e-11
