# Supplementary material for: Genetic influence on within-person longitudinal change in anthropometric traits in the UK Biobank
Source: Nat Commun. 2024 May 6;15:3776. doi: 10.1038/s41467-024-47802-7 (PMC11074304; doi:10.1038/s41467-024-47802-7)
Supplement: Supplementary file 6 — Source Data [file 41467_2024_47802_MOESM6_ESM.zip › data/6_replicatevQTL/43210_resid_V2sqrd_trait2.fastGWA]

CHR	SNP	POS	A1	A2	N	AF1	BETA	SE	P
1	rs539515	177889025	C	A	282815	0.206395	0.0255623	0.00327318	5.73651e-15
1	rs10913469	177913519	C	T	282853	0.205996	0.0251046	0.00327927	1.92506e-14
1	rs6685593	203516075	A	T	277078	0.495005	0.00654721	0.00267628	0.0144298
1	rs2605098	219643649	A	G	282844	0.337875	0.0165933	0.00279861	3.04572e-09
1	rs34927463	219652467	T	TG	279052	0.330811	0.0171949	0.0028311	1.25093e-09
1	rs2820468	219673705	A	G	281661	0.344934	0.015067	0.00278724	6.45571e-08
2	rs62106258	417167	C	T	282853	0.0482406	-0.0333105	0.00618267	7.1355e-08
2	rs143684747	633053	A	AC	279792	0.170021	-0.0211503	0.00354144	2.3401e-09
2	rs6751993	635864	A	G	275314	0.167087	-0.0214805	0.00359747	2.35807e-09
2	rs13401686	650519	G	A	282652	0.172267	-0.0210843	0.00350553	1.80333e-09
2	rs13397165	653354	A	G	282196	0.171668	-0.0212497	0.00351335	1.46388e-09
2	rs10200566	25130462	G	T	281878	0.451296	0.0132337	0.00266157	6.62119e-07
2	rs10203386	25136866	A	T	281331	0.452334	0.0137593	0.00266392	2.40345e-07
2	rs12612428	58828431	C	T	277222	0.127434	0.0186621	0.00400644	3.19252e-06
2	rs1641155	58965211	G	T	277397	0.310685	0.0133637	0.00288878	3.7265e-06
3	rs17036326	12389313	G	A	282853	0.121284	0.0169157	0.00404303	2.86543e-05
3	rs4684848	12395645	A	G	282665	0.122329	0.0161924	0.00402949	5.85735e-05
3	rs1225056	131638630	A	C	280030	0.26374	0.0148661	0.00301776	8.38427e-07
3	rs900399	156798732	G	A	282300	0.396323	-0.0127737	0.00270862	2.40591e-06
3	rs143374152	194449994	C	T	282065	0.011469	-0.00350609	0.0124243	0.777793
4	rs12507026	45181334	T	A	282333	0.433655	0.0154563	0.00267262	7.32897e-09
5	rs157845	55796639	T	C	281087	0.253169	0.00655284	0.00304951	0.0316486
5	rs2728786	87614019	G	C	280380	0.203918	-0.0182343	0.00330419	3.41825e-08
6	rs13220495	26441640	T	C	282578	0.108897	0.0317014	0.0042466	8.32301e-14
6	rs13198716	26582035	T	C	282853	0.110039	0.0313186	0.00422802	1.28793e-13
6	rs34817112	27176628	A	G	281842	0.134675	0.0286173	0.00387837	1.59854e-13
6	rs3131337	28796071	C	G	282849	0.130149	0.0258468	0.0039311	4.86691e-11
6	rs1800625	32152442	G	A	281410	0.199216	0.0219118	0.00331631	3.9139e-11
6	rs3132947	32176782	T	G	282853	0.21855	0.0205023	0.00319752	1.43693e-10
6	rs987237	50803050	G	A	282853	0.180032	0.0242852	0.00344877	1.89915e-12
6	rs72891717	50858235	A	T	281997	0.168947	0.0248885	0.00354046	2.06913e-12
6	rs141783576	127439897	C	G	276849	0.0670853	-0.0204975	0.00535398	0.000128945
7	rs17789506	130445574	A	G	280684	0.493665	0.00801896	0.00265597	0.00253421
7	rs12667251	130449458	A	G	278188	0.435389	-0.00746201	0.00269008	0.00553883
8	rs17150703	9745798	A	G	281044	0.104578	0.0231024	0.00433593	9.92244e-08
10	rs4132670	114767771	A	G	280663	0.311438	-0.0189006	0.00286523	4.20883e-11
10	rs11386117	114772253	CA	C	280515	0.467258	-0.0171742	0.00266212	1.10877e-10
10	rs12244851	114773926	T	C	280553	0.319797	-0.0183365	0.00284551	1.1635e-10
10	rs11196205	114807047	C	G	280380	0.466319	-0.0167315	0.00266371	3.35757e-10
11	rs6265	27679916	T	C	282853	0.189036	-0.0175555	0.00338004	2.05959e-07
12	rs3205718	50261809	T	C	275586	0.376474	0.0162281	0.00276819	4.56357e-09
12	rs7132908	50263148	A	G	282853	0.384916	0.0172455	0.00272158	2.34934e-10
12	rs863750	124505444	C	T	279986	0.394827	0.0131118	0.00272104	1.44508e-06
15	rs148578765	57546246	G	A	274368	0.0170501	-0.00662707	0.0103887	0.523531
16	rs2904880	28944396	C	G	282853	0.327776	0.0160697	0.0028207	1.21895e-08
16	rs34898535	31025641	T	C	282181	0.377192	-0.0186778	0.0027332	8.27632e-12
16	rs7206790	53797908	G	C	274323	0.466968	0.036303	0.00269302	2.04033e-41
16	rs1421085	53800954	C	T	282853	0.403538	0.0423286	0.00269641	1.55819e-55
16	rs11642015	53802494	T	C	282688	0.40374	0.0423697	0.00269704	1.29837e-55
18	rs953442	57797485	C	T	278681	0.245379	0.0258647	0.00310061	7.3154e-17
18	rs71336393	57855319	GA	G	278149	0.232386	0.0271321	0.0031574	8.46138e-18
18	rs569232867	58083659	CT	C	280515	0.0215514	-0.0451332	0.00915447	8.21535e-07
19	rs1800437	46181392	C	G	282853	0.193811	-0.0239145	0.00334159	8.26877e-13
19	rs10423928	46182304	A	T	282853	0.19389	-0.0239081	0.00334122	8.33619e-13
