# Supplementary material for: Genetic influence on within-person longitudinal change in anthropometric traits in the UK Biobank
Source: Nat Commun. 2024 May 6;15:3776. doi: 10.1038/s41467-024-47802-7 (PMC11074304; doi:10.1038/s41467-024-47802-7)
Supplement: Supplementary file 6 — Source Data [file 41467_2024_47802_MOESM6_ESM.zip › data/6_replicatevQTL/43210_resid_V2_traitWeightRelated.clumped2]

2 1	rs539515	A	C	0.793605	177889025	30.5874	2	282812	-0.0247242	0.00328502	5.21767e-14	282815
2 1	rs34927463	T	TG	0.33086	219652467	25.6355	2	279049	0.0194863	0.00284463	7.37361e-12	279052
2 2	rs62106258	C	T	0.0482149	417167	25.3035	2	282850	-0.0422166	0.00620596	1.02755e-11	282853
2 2	rs13401686	G	A	0.172208	650519	28.025	2	282649	-0.025305	0.00352234	6.76253e-13	282652
2 2	rs10203386	A	T	0.452399	25136866	20.546	2	281328	0.0162861	0.00267827	1.19574e-09	281331
2 2	rs1641155	G	T	0.310675	58965211	21.4818	2	277394	0.0180702	0.00290094	4.69125e-10	277397
2 3	rs1225056	C	A	0.736244	131638630	24.2605	2	280027	-0.0201655	0.00303205	2.91536e-11	280030
2 4	rs12507026	A	T	0.56633	45181334	20.4642	2	282330	-0.0162924	0.00268511	1.29768e-09	282333
2 5	rs2728786	C	G	0.796124	87614019	22.9115	2	280377	0.0213758	0.00331441	1.12328e-10	280380
2 6	rs13198716	C	T	0.889937	26582035	38.4278	2	282850	-0.0360648	0.00424766	2.05722e-17	282853
2 6	rs1800625	A	G	0.800804	32152442	31.599	2	281407	-0.0255532	0.00333708	1.89786e-14	281410
2 6	rs72891717	T	A	0.830998	50858235	30.4974	2	281994	-0.0266979	0.00355282	5.70943e-14	281997
2 8	rs17150703	A	G	0.10455	9745798	21.018	2	281041	0.0268341	0.004359	7.45932e-10	281044
2 10	rs4132670	G	A	0.688614	114767771	25.9635	2	280660	0.0198782	0.00288216	5.31151e-12	280663
2 11	rs6265	C	T	0.81099	27679916	19.825	2	282850	0.0202524	0.00339568	2.45877e-09	282853
2 12	rs7132908	G	A	0.615076	50263148	21.9154	2	282850	-0.0172042	0.00273226	3.04085e-10	282853
2 16	rs2904880	C	G	0.327857	28944396	20.9864	2	282850	0.0174201	0.00283206	7.69832e-10	282853
2 16	rs34898535	C	T	0.622841	31025641	31.8775	2	282178	0.0211263	0.00274615	1.43658e-14	282181
2 16	rs11642015	C	T	0.596136	53802494	132.826	2	282685	-0.0436434	0.0027092	2.19459e-58	282688
2 18	rs71336393	G	GA	0.767558	57855319	36.0201	2	278146	-0.0260448	0.00317381	2.28394e-16	278149
2 18	rs569232867	C	CT	0.97844	58083659	23.2492	2	280512	0.0597475	0.00919144	8.01371e-11	280515
2 19	rs10423928	T	A	0.806148	46182304	29.1643	2	282850	0.024678	0.00336295	2.16467e-13	282853
4 1	rs10913469	T	C	0.793989	177913519	24.6066	2	282992	-0.0220233	0.00328631	2.06258e-11	282995
4 2	rs62106258	C	T	0.0482149	417167	29.0523	2	282992	-0.0454355	0.00620432	2.42129e-13	282995
4 2	rs6751993	A	G	0.167029	635864	24.1574	2	275450	-0.0239659	0.00361173	3.23233e-11	275453
4 6	rs13198716	C	T	0.889937	26582035	24.7964	2	282992	-0.0285774	0.00424679	1.70616e-11	282995
4 6	rs1800625	A	G	0.800804	32152442	25.2203	2	281549	-0.0226556	0.00333631	1.1167e-11	281552
4 6	rs987237	A	G	0.819906	50803050	20.8287	2	282992	-0.021189	0.00345888	9.01278e-10	282995
4 10	rs11386117	C	CA	0.532814	114772253	20.8162	2	280651	0.0163822	0.00267509	9.1266e-10	280654
4 12	rs3205718	C	T	0.623528	50261809	19.791	2	275722	-0.0165603	0.00277923	2.54396e-09	275725
4 15	rs148578765	A	G	0.982943	57546246	18.9365	2	274498	-0.0606322	0.0104226	5.97813e-09	274501
4 16	rs34898535	C	T	0.622841	31025641	23.2596	2	282319	0.0178513	0.00274555	7.93076e-11	282322
4 16	rs11642015	C	T	0.596136	53802494	113.511	2	282826	-0.0402745	0.00270871	5.27817e-50	282829
4 18	rs71336393	G	GA	0.767558	57855319	43.599	2	278289	-0.0287842	0.00317291	1.16988e-19	278292
4 19	rs10423928	T	A	0.806148	46182304	22.0143	2	282992	0.0212221	0.00336219	2.75467e-10	282995
6 1	rs2820468	A	G	0.344965	219673705	24.499	2	277723	0.0188701	0.00282242	2.29694e-11	277726
6 3	rs900399	A	G	0.603806	156798732	20.3001	2	278352	0.0165532	0.00274002	1.52901e-09	278355
6 6	rs3131337	G	C	0.869836	28796071	22.0587	2	278895	-0.0251423	0.00397894	2.63514e-10	278898
6 16	rs7206790	C	G	0.532947	53797908	22.6005	2	270501	-0.0174445	0.00272483	1.53306e-10	270504
7 1	rs10913469	T	C	0.793989	177913519	23.0962	2	283521	-0.0212667	0.00328326	9.33812e-11	283524
7 2	rs62106258	C	T	0.0482149	417167	31.7197	2	283521	-0.04756	0.00619847	1.68208e-14	283524
7 2	rs13397165	A	G	0.171602	653354	24.051	2	282861	-0.0233417	0.003526	3.59486e-11	282864
7 3	rs17036326	A	G	0.878657	12389313	22.2111	2	283521	-0.0257925	0.0040667	2.26255e-10	283524
7 4	rs12507026	A	T	0.56633	45181334	21.0345	2	283000	-0.016517	0.00268192	7.33689e-10	283003
7 6	rs13220495	C	T	0.891079	26441640	31.7763	2	283246	-0.0327499	0.00426425	1.5895e-14	283249
7 6	rs1800625	A	G	0.800804	32152442	20.9417	2	282078	-0.0204792	0.00333323	8.05025e-10	282081
7 6	rs987237	A	G	0.819906	50803050	19.6699	2	283521	-0.0205225	0.00345566	2.87107e-09	283524
7 7	rs12667251	G	A	0.56467	130449458	25.6982	2	278839	0.018524	0.00270061	6.92544e-12	278842
7 10	rs12244851	C	T	0.680258	114773926	19.8912	2	281213	0.0170819	0.00285891	2.30131e-09	281216
7 18	rs953442	T	C	0.754571	57797485	29.1332	2	279343	-0.0227983	0.00310856	2.23329e-13	279346
7 19	rs1800437	G	C	0.806227	46181392	20.6419	2	283521	0.0204806	0.00335959	1.0864e-09	283524
9 1	rs6685593	T	A	0.50504	203516075	24.5741	2	277383	-0.0179814	0.0026851	2.13091e-11	277386
9 1	rs2605098	A	G	0.337938	219643649	42.1458	2	283152	0.0250341	0.00280895	5.00074e-19	283155
9 2	rs62106258	C	T	0.0482149	417167	19.8784	2	283161	-0.0370479	0.00620267	2.3308e-09	283164
9 2	rs143684747	A	AC	0.169975	633053	20.6477	2	280099	-0.0216862	0.00355681	1.08016e-09	280102
9 2	rs10200566	G	T	0.451362	25130462	21.5751	2	282186	0.0167002	0.00267473	4.27352e-10	282189
9 2	rs12612428	C	T	0.127511	58828431	19.6878	2	277521	0.0239092	0.00402396	2.82046e-09	277524
9 3	rs143374152	T	C	0.988531	194449994	19.1594	2	282370	-0.0731611	0.0124965	4.78354e-09	282373
9 6	rs34817112	G	A	0.865313	27176628	29.4571	2	282150	-0.028764	0.00389899	1.61547e-13	282153
9 6	rs3132947	G	T	0.781469	32176782	24.5664	2	283161	-0.0215284	0.00321528	2.14717e-11	283164
9 6	rs141783576	G	C	0.932997	127439897	20.2018	2	277145	0.0323668	0.00537174	1.68703e-09	277148
9 7	rs17789506	G	A	0.506293	130445574	20.5675	2	280992	-0.0162323	0.00266791	1.17027e-09	280995
9 10	rs11196205	G	C	0.533798	114807047	20.1081	2	280684	0.0160791	0.00267529	1.85257e-09	280687
9 12	rs863750	C	T	0.394823	124505444	19.0629	2	280290	0.0159518	0.00273218	5.26803e-09	280293
9 16	rs34898535	C	T	0.622841	31025641	28.4329	2	282488	0.0198706	0.00274468	4.49762e-13	282491
9 16	rs1421085	T	C	0.596337	53800954	87.746	2	283161	-0.0352858	0.00270757	8.02037e-39	283164
9 18	rs71336393	G	GA	0.767558	57855319	30.3003	2	278452	-0.0237553	0.00317213	6.95303e-14	278455
9 19	rs10423928	T	A	0.806148	46182304	21.3402	2	283161	0.0208625	0.0033612	5.40486e-10	283164
11 3	rs4684848	G	A	0.877617	12395645	18.5634	2	283311	-0.0233256	0.00405333	8.68071e-09	283314
11 5	rs157845	T	C	0.253129	55796639	23.0318	2	281729	0.0198145	0.00306366	9.95897e-11	281732
