# Supplementary material for: Genetic influence on within-person longitudinal change in anthropometric traits in the UK Biobank
Source: Nat Commun. 2024 May 6;15:3776. doi: 10.1038/s41467-024-47802-7 (PMC11074304; doi:10.1038/s41467-024-47802-7)
Supplement: Supplementary file 6 — Source Data [file 41467_2024_47802_MOESM6_ESM.zip › data/6_replicatevQTL/resid_IIVsqrd_trait11.fastGWA]

CHR	SNP	POS	A1	A2	N	AF1	BETA	SE	P
1	rs539515	177889025	C	A	50104	0.205403	0.0032581	0.00785083	0.678141
1	rs10913469	177913519	C	T	50117	0.20521	0.00140209	0.00783595	0.857993
1	rs6685593	203516075	A	T	49073	0.493673	0.0175872	0.00641075	0.00608082
1	rs2605098	219643649	A	G	50117	0.341651	-0.00364417	0.00665256	0.583839
1	rs34927463	219652467	T	TG	49453	0.334277	-0.00444586	0.00673251	0.509025
1	rs2820468	219673705	A	G	49914	0.348229	-0.00457489	0.00662725	0.489997
2	rs62106258	417167	C	T	50117	0.0485664	-0.0139411	0.0146161	0.340175
2	rs143684747	633053	A	AC	49581	0.169833	-0.0164191	0.00843861	0.0516889
2	rs6751993	635864	A	G	48728	0.167173	-0.0168881	0.00857343	0.0488597
2	rs13401686	650519	G	A	50082	0.172158	-0.0146439	0.00834639	0.0793423
2	rs13397165	653354	A	G	49984	0.171555	-0.0135435	0.00836481	0.105425
2	rs10200566	25130462	G	T	49981	0.449081	0.011439	0.0063491	0.0715981
2	rs10203386	25136866	A	T	49867	0.449786	0.012067	0.00635685	0.0576603
2	rs12612428	58828431	C	T	49077	0.12675	-0.00396136	0.00959946	0.679852
2	rs1641155	58965211	G	T	49135	0.31156	0.00152635	0.00689643	0.824839
3	rs17036326	12389313	G	A	50117	0.122543	-0.00177875	0.00963983	0.853605
3	rs4684848	12395645	A	G	50084	0.123403	-0.00183388	0.00960433	0.84857
3	rs1225056	131638630	A	C	49613	0.26486	-0.00367191	0.007195	0.609812
3	rs900399	156798732	G	A	50026	0.399442	-0.0021921	0.00644815	0.733888
3	rs143374152	194449994	C	T	49999	0.0119202	0.00316942	0.02908	0.913211
4	rs12507026	45181334	T	A	50035	0.435555	-6.07981e-05	0.00637299	0.992388
5	rs157845	55796639	T	C	49820	0.253242	0.00278046	0.00726124	0.70178
5	rs2728786	87614019	G	C	49678	0.203098	-0.012292	0.00786888	0.118264
6	rs13220495	26441640	T	C	50077	0.111179	-0.00350346	0.0100206	0.726618
6	rs13198716	26582035	T	C	50117	0.112217	-0.00235845	0.00998126	0.813209
6	rs34817112	27176628	A	G	49959	0.137152	-0.00359905	0.00915296	0.694163
6	rs3131337	28796071	C	G	50117	0.13248	0.0038902	0.00932512	0.676551
6	rs1800625	32152442	G	A	49861	0.199946	-0.00823968	0.0079214	0.298256
6	rs3132947	32176782	T	G	50117	0.219636	-0.00834303	0.00763993	0.27482
6	rs987237	50803050	G	A	50117	0.179021	0.0131318	0.00822221	0.110242
6	rs72891717	50858235	A	T	49943	0.167341	0.0128174	0.00845438	0.129502
6	rs141783576	127439897	C	G	49129	0.0667732	-0.00799558	0.0127768	0.531452
7	rs17789506	130445574	A	G	49749	0.492402	0.0022556	0.00634305	0.722139
7	rs12667251	130449458	A	G	49326	0.435034	0.00616642	0.00643623	0.338023
8	rs17150703	9745798	A	G	49795	0.104368	0.000686535	0.0103607	0.947168
10	rs4132670	114767771	A	G	49716	0.313812	-0.00208538	0.00682623	0.759989
10	rs11386117	114772253	CA	C	49701	0.468653	0.00291406	0.00636666	0.647163
10	rs12244851	114773926	T	C	49705	0.321939	0.00219262	0.00678333	0.746517
10	rs11196205	114807047	C	G	49717	0.46828	0.000716324	0.00635774	0.910293
11	rs6265	27679916	T	C	50117	0.187511	-0.00105649	0.00808646	0.896052
12	rs3205718	50261809	T	C	48809	0.375617	-0.000958187	0.00660043	0.884576
12	rs7132908	50263148	A	G	50117	0.384071	-0.00357811	0.0064975	0.581846
12	rs863750	124505444	C	T	49640	0.3959	-0.00105485	0.00651468	0.871369
15	rs148578765	57546246	G	A	48576	0.0178277	0.00996442	0.0243281	0.682111
16	rs2904880	28944396	C	G	50117	0.323254	0.00601326	0.00675223	0.373166
16	rs34898535	31025641	T	C	50012	0.3769	-0.00606443	0.00651487	0.351926
16	rs7206790	53797908	G	C	48585	0.463826	-0.00321805	0.00644745	0.617695
16	rs1421085	53800954	C	T	50117	0.400283	-0.00103591	0.00646133	0.872625
16	rs11642015	53802494	T	C	50096	0.400411	-0.000957343	0.00646228	0.88223
18	rs953442	57797485	C	T	49409	0.243609	0.00177324	0.00741846	0.811082
18	rs71336393	57855319	GA	G	49289	0.232222	0.00670844	0.0075532	0.374456
18	rs569232867	58083659	CT	C	49710	0.02242	-0.0241945	0.0214037	0.258311
19	rs1800437	46181392	C	G	50117	0.195383	0.011601	0.00796503	0.145255
19	rs10423928	46182304	A	T	50117	0.195473	0.0119612	0.00796705	0.133271
