# Supplementary material for: Genetic influence on within-person longitudinal change in anthropometric traits in the UK Biobank
Source: Nat Commun. 2024 May 6;15:3776. doi: 10.1038/s41467-024-47802-7 (PMC11074304; doi:10.1038/s41467-024-47802-7)
Supplement: Supplementary file 6 — Source Data [file 41467_2024_47802_MOESM6_ESM.zip › data/6_replicatevQTL/43210_resid_V2sqrd_trait12.fastGWA]

CHR	SNP	POS	A1	A2	N	AF1	BETA	SE	P
1	rs539515	177889025	C	A	283495	0.206423	0.0115823	0.00327859	0.000411346
1	rs10913469	177913519	C	T	283533	0.206025	0.0133387	0.00328471	4.88959e-05
1	rs6685593	203516075	A	T	277742	0.495012	0.0149527	0.00268091	2.44062e-08
1	rs2605098	219643649	A	G	283524	0.337936	0.01837	0.00280325	5.63586e-11
1	rs34927463	219652467	T	TG	279727	0.330858	0.0179911	0.00283579	2.23456e-10
1	rs2820468	219673705	A	G	282337	0.344971	0.0185045	0.00279173	3.39482e-11
2	rs62106258	417167	C	T	283533	0.0482184	-0.0198081	0.00619462	0.00138559
2	rs143684747	633053	A	AC	280468	0.169969	-0.0103398	0.00354814	0.00356666
2	rs6751993	635864	A	G	275982	0.167027	-0.0105523	0.00360427	0.00341467
2	rs13401686	650519	G	A	283332	0.172208	-0.00979945	0.00351227	0.0052698
2	rs13397165	653354	A	G	282874	0.171606	-0.0102326	0.00352011	0.00365022
2	rs10200566	25130462	G	T	282556	0.451355	0.0104214	0.00266584	9.25849e-05
2	rs10203386	25136866	A	T	282004	0.452398	0.0103441	0.00266821	0.000105849
2	rs12612428	58828431	C	T	277889	0.127493	0.0201811	0.0040121	4.90319e-07
2	rs1641155	58965211	G	T	278062	0.310683	0.0108472	0.00289373	0.000177896
3	rs17036326	12389313	G	A	283533	0.121349	0.0151608	0.00404892	0.000180823
3	rs4684848	12395645	A	G	283345	0.122391	0.0142094	0.0040354	0.000429629
3	rs1225056	131638630	A	C	280708	0.26376	0.0111462	0.00302277	0.000226536
3	rs900399	156798732	G	A	282979	0.396245	-0.0133139	0.00271308	9.23319e-07
3	rs143374152	194449994	C	T	282740	0.0114646	-0.00152411	0.0124478	0.90255
4	rs12507026	45181334	T	A	283012	0.433623	0.0116356	0.00267719	1.38513e-05
5	rs157845	55796639	T	C	281763	0.253117	-0.00137771	0.00305496	0.652007
5	rs2728786	87614019	G	C	281051	0.203888	-0.0110301	0.00330992	0.000860866
6	rs13220495	26441640	T	C	283258	0.10891	0.026266	0.00425358	6.61471e-10
6	rs13198716	26582035	T	C	283533	0.110052	0.0257057	0.00423498	1.28028e-09
6	rs34817112	27176628	A	G	282519	0.134681	0.0241425	0.00388475	5.14295e-10
6	rs3131337	28796071	C	G	283529	0.130177	0.0219692	0.00393742	2.41082e-08
6	rs1800625	32152442	G	A	282090	0.199194	0.0151319	0.0033221	5.24022e-06
6	rs3132947	32176782	T	G	283533	0.218525	0.0157445	0.00320312	8.8611e-07
6	rs987237	50803050	G	A	283533	0.180074	0.0153455	0.00345473	8.91795e-06
6	rs72891717	50858235	A	T	282669	0.168989	0.0165792	0.00354664	2.94473e-06
6	rs141783576	127439897	C	G	277511	0.0670208	-0.0234142	0.00536484	1.27489e-05
7	rs17789506	130445574	A	G	281359	0.493727	0.0142978	0.00266014	7.66533e-08
7	rs12667251	130449458	A	G	278847	0.435321	-0.013279	0.00269446	8.29645e-07
8	rs17150703	9745798	A	G	281721	0.104563	0.0188133	0.00434362	1.48262e-05
10	rs4132670	114767771	A	G	281336	0.311402	-0.0140487	0.00287014	9.84233e-07
10	rs11386117	114772253	CA	C	281188	0.467232	-0.013986	0.0026668	1.56718e-07
10	rs12244851	114773926	T	C	281225	0.319755	-0.0129834	0.00285048	5.2436e-06
10	rs11196205	114807047	C	G	281051	0.466264	-0.0145198	0.00266842	5.28757e-08
11	rs6265	27679916	T	C	283533	0.189004	-0.00858216	0.0033861	0.01126
12	rs3205718	50261809	T	C	276249	0.376524	0.0107552	0.00277277	0.00010495
12	rs7132908	50263148	A	G	283533	0.384969	0.0104539	0.00272611	0.000125693
12	rs863750	124505444	C	T	280657	0.39482	0.0103212	0.0027258	0.000152788
15	rs148578765	57546246	G	A	275035	0.0170524	0.00599703	0.0104056	0.564393
16	rs2904880	28944396	C	G	283533	0.327817	0.0113081	0.00282547	6.27526e-05
16	rs34898535	31025641	T	C	282860	0.377148	-0.0132563	0.00273787	1.2865e-06
16	rs7206790	53797908	G	C	274976	0.467032	0.023296	0.00269787	5.87471e-18
16	rs1421085	53800954	C	T	283533	0.403614	0.0270794	0.00270137	1.19172e-23
16	rs11642015	53802494	T	C	283367	0.403816	0.0270381	0.002702	1.42442e-23
18	rs953442	57797485	C	T	279354	0.245418	0.0176101	0.00310569	1.42564e-08
18	rs71336393	57855319	GA	G	278817	0.232414	0.0189202	0.00316267	2.19923e-09
18	rs569232867	58083659	CT	C	281191	0.0215565	-0.0284327	0.00916931	0.00192963
19	rs1800437	46181392	C	G	283533	0.193741	-0.0183013	0.00334743	4.57011e-08
19	rs10423928	46182304	A	T	283533	0.19382	-0.0182531	0.00334706	4.9391e-08
