# Supplementary material for: Genetic influence on within-person longitudinal change in anthropometric traits in the UK Biobank
Source: Nat Commun. 2024 May 6;15:3776. doi: 10.1038/s41467-024-47802-7 (PMC11074304; doi:10.1038/s41467-024-47802-7)
Supplement: Supplementary file 6 — Source Data [file 41467_2024_47802_MOESM6_ESM.zip › data/6_replicatevQTL/43210_resid_V2sqrd_trait7.fastGWA]

CHR	SNP	POS	A1	A2	N	AF1	BETA	SE	P
1	rs539515	177889025	C	A	283464	0.206414	0.0126455	0.00327818	0.000114563
1	rs10913469	177913519	C	T	283502	0.206009	0.0127854	0.00328437	9.90972e-05
1	rs6685593	203516075	A	T	277713	0.495004	0.00461655	0.00268061	0.0850329
1	rs2605098	219643649	A	G	283493	0.337943	-0.000182923	0.00280309	0.947969
1	rs34927463	219652467	T	TG	279695	0.330862	3.97957e-05	0.00283561	0.988803
1	rs2820468	219673705	A	G	282307	0.344976	0.00105679	0.00279147	0.705002
2	rs62106258	417167	C	T	283502	0.0482201	-0.0211825	0.00619346	0.000625878
2	rs143684747	633053	A	AC	280437	0.169969	-0.00825357	0.0035478	0.0199978
2	rs6751993	635864	A	G	275949	0.167025	-0.00951628	0.00360395	0.00827804
2	rs13401686	650519	G	A	283301	0.172207	-0.00894365	0.00351191	0.010876
2	rs13397165	653354	A	G	282843	0.171606	-0.00889696	0.00351976	0.0114808
2	rs10200566	25130462	G	T	282525	0.451364	0.00175365	0.00266546	0.510593
2	rs10203386	25136866	A	T	281973	0.452407	0.00201263	0.00266783	0.450606
2	rs12612428	58828431	C	T	277857	0.127488	-0.00160124	0.00401144	0.68977
2	rs1641155	58965211	G	T	278031	0.310678	0.00467307	0.00289333	0.106285
3	rs17036326	12389313	G	A	283502	0.121343	0.0233907	0.00404827	7.56138e-09
3	rs4684848	12395645	A	G	283314	0.122385	0.0230578	0.00403474	1.09822e-08
3	rs1225056	131638630	A	C	280676	0.26376	0.00415253	0.00302233	0.169457
3	rs900399	156798732	G	A	282948	0.396223	-0.00363023	0.00271272	0.180824
3	rs143374152	194449994	C	T	282709	0.0114659	-0.00426309	0.012445	0.731934
4	rs12507026	45181334	T	A	282981	0.433625	0.00635063	0.00267689	0.0176735
5	rs157845	55796639	T	C	281732	0.25312	0.0176559	0.00305433	7.44326e-09
5	rs2728786	87614019	G	C	281020	0.203889	-0.00457869	0.00330938	0.166496
6	rs13220495	26441640	T	C	283227	0.108906	0.0103907	0.00425321	0.0145651
6	rs13198716	26582035	T	C	283502	0.110049	0.0111481	0.00423459	0.00847283
6	rs34817112	27176628	A	G	282488	0.134685	0.0101138	0.00388432	0.00922096
6	rs3131337	28796071	C	G	283498	0.130177	0.00925999	0.00393697	0.0186696
6	rs1800625	32152442	G	A	282058	0.199191	0.00611989	0.00332168	0.0654158
6	rs3132947	32176782	T	G	283502	0.218521	0.00593753	0.00320276	0.0637564
6	rs987237	50803050	G	A	283502	0.180071	0.00569179	0.00345423	0.0993986
6	rs72891717	50858235	A	T	282638	0.168981	0.00554537	0.00354621	0.117877
6	rs141783576	127439897	C	G	277480	0.0670138	-0.00575169	0.00536447	0.283639
7	rs17789506	130445574	A	G	281327	0.493731	0.0108421	0.00265981	4.57657e-05
7	rs12667251	130449458	A	G	278816	0.435312	-0.0139278	0.00269404	2.34266e-07
8	rs17150703	9745798	A	G	281689	0.104548	0.00251267	0.00434338	0.562923
10	rs4132670	114767771	A	G	281305	0.311402	-0.009103	0.00286983	0.00151414
10	rs11386117	114772253	CA	C	281157	0.467232	-0.00701493	0.00266646	0.00851831
10	rs12244851	114773926	T	C	281194	0.319758	-0.00913344	0.00285013	0.00135266
10	rs11196205	114807047	C	G	281020	0.466268	-0.00535893	0.00266808	0.0445864
11	rs6265	27679916	T	C	283502	0.188999	-0.00886674	0.00338555	0.00881887
12	rs3205718	50261809	T	C	276219	0.376533	0.00515353	0.0027724	0.0630462
12	rs7132908	50263148	A	G	283502	0.38498	0.00578949	0.00272573	0.0336685
12	rs863750	124505444	C	T	280628	0.394831	0.00109275	0.00272537	0.688453
15	rs148578765	57546246	G	A	275004	0.0170525	-0.00175956	0.0104038	0.865697
16	rs2904880	28944396	C	G	283502	0.327844	0.00838729	0.00282492	0.00298739
16	rs34898535	31025641	T	C	282830	0.377156	-0.00389234	0.00273745	0.15506
16	rs7206790	53797908	G	C	274944	0.46703	0.00741695	0.0026978	0.00597299
16	rs1421085	53800954	C	T	283502	0.403614	0.0126727	0.00270133	2.7149e-06
16	rs11642015	53802494	T	C	283336	0.403816	0.0125836	0.00270197	3.20517e-06
18	rs953442	57797485	C	T	279324	0.245432	0.00677043	0.0031052	0.0292314
18	rs71336393	57855319	GA	G	278791	0.23243	0.00571086	0.00316221	0.0709229
18	rs569232867	58083659	CT	C	281160	0.0215571	-0.00401073	0.00916781	0.661763
19	rs1800437	46181392	C	G	283502	0.193748	-0.00799057	0.00334696	0.0169675
19	rs10423928	46182304	A	T	283502	0.193828	-0.00775465	0.00334658	0.0204936
