# Supplementary material for: Genetic influence on within-person longitudinal change in anthropometric traits in the UK Biobank
Source: Nat Commun. 2024 May 6;15:3776. doi: 10.1038/s41467-024-47802-7 (PMC11074304; doi:10.1038/s41467-024-47802-7)
Supplement: Supplementary file 6 — Source Data [file 41467_2024_47802_MOESM6_ESM.zip › data/6_replicatevQTL/resid_IIVsqrd_trait4.fastGWA]

CHR	SNP	POS	A1	A2	N	AF1	BETA	SE	P
1	rs539515	177889025	C	A	50104	0.205403	0.011508	0.00784899	0.1426
1	rs10913469	177913519	C	T	50117	0.20521	0.0101536	0.00783413	0.194952
1	rs6685593	203516075	A	T	49073	0.493673	0.00674944	0.00640978	0.292346
1	rs2605098	219643649	A	G	50117	0.341651	0.00261947	0.00665114	0.693701
1	rs34927463	219652467	T	TG	49453	0.334277	0.000682457	0.00673109	0.919242
1	rs2820468	219673705	A	G	49914	0.348229	-0.000596075	0.00662586	0.928317
2	rs62106258	417167	C	T	50117	0.0485664	-0.0166136	0.0146129	0.255574
2	rs143684747	633053	A	AC	49581	0.169833	0.00955526	0.008437	0.257407
2	rs6751993	635864	A	G	48728	0.167173	0.00979126	0.0085718	0.253345
2	rs13401686	650519	G	A	50082	0.172158	0.011373	0.0083447	0.172913
2	rs13397165	653354	A	G	49984	0.171555	0.0126115	0.00836304	0.131553
2	rs10200566	25130462	G	T	49981	0.449081	0.00122162	0.00634794	0.847395
2	rs10203386	25136866	A	T	49867	0.449786	0.00141417	0.00635571	0.823922
2	rs12612428	58828431	C	T	49077	0.12675	0.00127086	0.00959741	0.894654
2	rs1641155	58965211	G	T	49135	0.31156	0.00479255	0.00689491	0.487002
3	rs17036326	12389313	G	A	50117	0.122543	-0.000418526	0.00963776	0.965362
3	rs4684848	12395645	A	G	50084	0.123403	-0.00154483	0.00960227	0.872187
3	rs1225056	131638630	A	C	49613	0.26486	-0.0063529	0.00719341	0.377152
3	rs900399	156798732	G	A	50026	0.399442	-0.0132556	0.00644649	0.039759
3	rs143374152	194449994	C	T	49999	0.0119202	0.0146041	0.0290737	0.615447
4	rs12507026	45181334	T	A	50035	0.435555	0.00553988	0.00637157	0.384591
5	rs157845	55796639	T	C	49820	0.253242	0.00724336	0.00725962	0.318395
5	rs2728786	87614019	G	C	49678	0.203098	-0.00695367	0.00786732	0.376768
6	rs13220495	26441640	T	C	50077	0.111179	-0.0158137	0.0100182	0.114449
6	rs13198716	26582035	T	C	50117	0.112217	-0.014582	0.00997891	0.143937
6	rs34817112	27176628	A	G	49959	0.137152	-0.0108523	0.00915088	0.235649
6	rs3131337	28796071	C	G	50117	0.13248	-0.0138728	0.00932292	0.136743
6	rs1800625	32152442	G	A	49861	0.199946	-0.0131241	0.00791956	0.0974849
6	rs3132947	32176782	T	G	50117	0.219636	-0.0145939	0.0076381	0.0560472
6	rs987237	50803050	G	A	50117	0.179021	0.00450287	0.00822063	0.583862
6	rs72891717	50858235	A	T	49943	0.167341	0.00752751	0.00845268	0.373172
6	rs141783576	127439897	C	G	49129	0.0667732	-0.000497	0.0127741	0.968965
7	rs17789506	130445574	A	G	49749	0.492402	0.0100823	0.00634153	0.111862
7	rs12667251	130449458	A	G	49326	0.435034	-0.00414834	0.00643488	0.519144
8	rs17150703	9745798	A	G	49795	0.104368	-0.0152257	0.0103582	0.141587
10	rs4132670	114767771	A	G	49716	0.313812	-0.00588987	0.00682472	0.388126
10	rs11386117	114772253	CA	C	49701	0.468653	0.00101928	0.0063653	0.872778
10	rs12244851	114773926	T	C	49705	0.321939	-0.00229824	0.00678187	0.7347
10	rs11196205	114807047	C	G	49717	0.46828	0.00200243	0.00635637	0.752741
11	rs6265	27679916	T	C	50117	0.187511	-0.00408468	0.0080847	0.613393
12	rs3205718	50261809	T	C	48809	0.375617	0.00393213	0.00659899	0.551263
12	rs7132908	50263148	A	G	50117	0.384071	0.00234461	0.00649611	0.718155
12	rs863750	124505444	C	T	49640	0.3959	0.0068407	0.00651321	0.293589
15	rs148578765	57546246	G	A	48576	0.0178277	-0.00460587	0.0243229	0.849808
16	rs2904880	28944396	C	G	50117	0.323254	0.018208	0.00675034	0.00698944
16	rs34898535	31025641	T	C	50012	0.3769	-0.00928273	0.00651339	0.154106
16	rs7206790	53797908	G	C	48585	0.463826	0.000958217	0.00644608	0.881829
16	rs1421085	53800954	C	T	50117	0.400283	0.00141464	0.00645994	0.82666
16	rs11642015	53802494	T	C	50096	0.400411	0.00131718	0.00646089	0.838455
18	rs953442	57797485	C	T	49409	0.243609	0.0149811	0.00741657	0.0433883
18	rs71336393	57855319	GA	G	49289	0.232222	0.0117865	0.00755145	0.118565
18	rs569232867	58083659	CT	C	49710	0.02242	0.00334063	0.0213993	0.875947
19	rs1800437	46181392	C	G	50117	0.195383	-0.00688706	0.00796342	0.387129
19	rs10423928	46182304	A	T	50117	0.195473	-0.00634611	0.00796547	0.425624
