# Supplementary material for: Genetic influence on within-person longitudinal change in anthropometric traits in the UK Biobank
Source: Nat Commun. 2024 May 6;15:3776. doi: 10.1038/s41467-024-47802-7 (PMC11074304; doi:10.1038/s41467-024-47802-7)
Supplement: Supplementary file 6 — Source Data [file 41467_2024_47802_MOESM6_ESM.zip › data/6_replicatevQTL/43210_resid_V2sqrd_trait6.fastGWA]

CHR	SNP	POS	A1	A2	N	AF1	BETA	SE	P
1	rs539515	177889025	C	A	283126	0.206357	0.0165427	0.00326132	3.92853e-07
1	rs10913469	177913519	C	T	283164	0.205962	0.0177718	0.00326744	5.35603e-08
1	rs6685593	203516075	A	T	277386	0.494989	0.0156313	0.00266626	4.55587e-09
1	rs2605098	219643649	A	G	283155	0.337924	0.0225762	0.0027881	5.61713e-16
1	rs34927463	219652467	T	TG	279366	0.330851	0.0225865	0.00282041	1.16387e-15
1	rs2820468	219673705	A	G	281969	0.344942	0.0208245	0.00277678	6.4047e-14
2	rs62106258	417167	C	T	283164	0.0482141	-0.0337679	0.0061613	4.2378e-08
2	rs143684747	633053	A	AC	280102	0.169979	-0.0194468	0.00352905	3.57833e-08
2	rs6751993	635864	A	G	275622	0.167037	-0.0197308	0.00358496	3.71761e-08
2	rs13401686	650519	G	A	282963	0.172217	-0.0185833	0.00349337	1.03999e-07
2	rs13397165	653354	A	G	282506	0.171619	-0.0188484	0.00350111	7.3032e-08
2	rs10200566	25130462	G	T	282189	0.451361	0.0142738	0.00265148	7.31219e-08
2	rs10203386	25136866	A	T	281636	0.452398	0.0140652	0.00265389	1.1591e-07
2	rs12612428	58828431	C	T	277524	0.127481	0.0225508	0.00399073	1.59716e-08
2	rs1641155	58965211	G	T	277702	0.310691	0.0121756	0.00287817	2.33342e-05
3	rs17036326	12389313	G	A	283164	0.121301	0.0127428	0.00402805	0.00155872
3	rs4684848	12395645	A	G	282976	0.122344	0.0116683	0.00401457	0.00365508
3	rs1225056	131638630	A	C	280341	0.263729	0.0121091	0.00300665	5.63838e-05
3	rs900399	156798732	G	A	282611	0.396273	-0.0132456	0.0026986	9.18577e-07
3	rs143374152	194449994	C	T	282373	0.0114582	-0.00531462	0.0123843	0.667821
4	rs12507026	45181334	T	A	282643	0.433602	0.0160109	0.00266276	1.82221e-09
5	rs157845	55796639	T	C	281397	0.253103	-0.0014429	0.00303868	0.634897
5	rs2728786	87614019	G	C	280685	0.203912	-0.0129563	0.00329211	8.30068e-05
6	rs13220495	26441640	T	C	282889	0.108891	0.0290356	0.00423104	6.76583e-12
6	rs13198716	26582035	T	C	283164	0.110035	0.0285764	0.0042125	1.17122e-11
6	rs34817112	27176628	A	G	282153	0.134659	0.0257765	0.00386416	2.54658e-11
6	rs3131337	28796071	C	G	283160	0.130154	0.0237832	0.00391654	1.25945e-09
6	rs1800625	32152442	G	A	281722	0.199195	0.0196747	0.00330418	2.60894e-09
6	rs3132947	32176782	T	G	283164	0.218522	0.019326	0.00318589	1.31045e-09
6	rs987237	50803050	G	A	283164	0.180009	0.0188452	0.00343686	4.17573e-08
6	rs72891717	50858235	A	T	282301	0.168921	0.019996	0.0035284	1.45181e-08
6	rs141783576	127439897	C	G	277148	0.0670598	-0.0241966	0.00533514	5.75128e-06
7	rs17789506	130445574	A	G	280995	0.493658	0.0167102	0.00264586	2.69123e-10
7	rs12667251	130449458	A	G	278492	0.435361	-0.0156885	0.00267989	4.7945e-09
8	rs17150703	9745798	A	G	281355	0.104544	0.0197183	0.0043211	5.03677e-06
10	rs4132670	114767771	A	G	280970	0.311455	-0.0158438	0.00285461	2.85259e-08
10	rs11386117	114772253	CA	C	280823	0.46728	-0.0154705	0.0026524	5.45614e-09
10	rs12244851	114773926	T	C	280858	0.3198	-0.0154172	0.00283505	5.38669e-08
10	rs11196205	114807047	C	G	280687	0.466318	-0.0154874	0.00265398	5.36222e-09
11	rs6265	27679916	T	C	283164	0.189035	-0.0145322	0.00336763	1.59423e-05
12	rs3205718	50261809	T	C	275887	0.376473	0.0140526	0.00275806	3.48526e-07
12	rs7132908	50263148	A	G	283164	0.384918	0.0141514	0.00271158	1.80009e-07
12	rs863750	124505444	C	T	280293	0.394805	0.0141019	0.00271115	1.97753e-07
15	rs148578765	57546246	G	A	274675	0.0170547	0.00656493	0.0103492	0.525856
16	rs2904880	28944396	C	G	283164	0.327796	0.0165824	0.00281039	3.6259e-09
16	rs34898535	31025641	T	C	282491	0.377152	-0.0206611	0.00272313	3.26702e-14
16	rs7206790	53797908	G	C	274620	0.466936	0.0307891	0.00268329	1.77412e-30
16	rs1421085	53800954	C	T	283164	0.403515	0.036072	0.00268683	4.28772e-41
16	rs11642015	53802494	T	C	282998	0.403717	0.0360365	0.00268746	5.34537e-41
18	rs953442	57797485	C	T	278991	0.245357	0.0217498	0.00308929	1.91716e-12
18	rs71336393	57855319	GA	G	278455	0.232359	0.0241781	0.00314588	1.52236e-14
18	rs569232867	58083659	CT	C	280827	0.0215702	-0.0362617	0.00911729	6.97201e-05
19	rs1800437	46181392	C	G	283164	0.193792	-0.0215665	0.00332892	9.26271e-11
19	rs10423928	46182304	A	T	283164	0.193872	-0.0215811	0.00332854	8.95271e-11
