# Supplementary material for: Genetic influence on within-person longitudinal change in anthropometric traits in the UK Biobank
Source: Nat Commun. 2024 May 6;15:3776. doi: 10.1038/s41467-024-47802-7 (PMC11074304; doi:10.1038/s41467-024-47802-7)
Supplement: Supplementary file 6 — Source Data [file 41467_2024_47802_MOESM6_ESM.zip › data/6_replicatevQTL/resid_IIVsqrd_trait5.fastGWA]

CHR	SNP	POS	A1	A2	N	AF1	BETA	SE	P
1	rs539515	177889025	C	A	50104	0.205403	0.0116689	0.00784925	0.137115
1	rs10913469	177913519	C	T	50117	0.20521	0.0105292	0.00783439	0.178956
1	rs6685593	203516075	A	T	49073	0.493673	0.0202663	0.00640943	0.00156717
1	rs2605098	219643649	A	G	50117	0.341651	-0.000519841	0.00665137	0.937704
1	rs34927463	219652467	T	TG	49453	0.334277	-0.000796788	0.00673132	0.905774
1	rs2820468	219673705	A	G	49914	0.348229	-0.00204131	0.00662608	0.758027
2	rs62106258	417167	C	T	50117	0.0485664	-0.0314273	0.0146129	0.0315038
2	rs143684747	633053	A	AC	49581	0.169833	-0.0208204	0.00843688	0.0135951
2	rs6751993	635864	A	G	48728	0.167173	-0.0211636	0.00857169	0.0135486
2	rs13401686	650519	G	A	50082	0.172158	-0.0191367	0.0083447	0.0218319
2	rs13397165	653354	A	G	49984	0.171555	-0.0179368	0.00836313	0.031973
2	rs10200566	25130462	G	T	49981	0.449081	0.0176651	0.00634767	0.00538696
2	rs10203386	25136866	A	T	49867	0.449786	0.0187296	0.00635538	0.00320825
2	rs12612428	58828431	C	T	49077	0.12675	0.000702977	0.00959774	0.941612
2	rs1641155	58965211	G	T	49135	0.31156	0.00363777	0.00689516	0.597789
3	rs17036326	12389313	G	A	50117	0.122543	0.00644494	0.00963805	0.503689
3	rs4684848	12395645	A	G	50084	0.123403	0.0063652	0.00960256	0.507417
3	rs1225056	131638630	A	C	49613	0.26486	-0.000539676	0.00719371	0.940198
3	rs900399	156798732	G	A	50026	0.399442	-0.00551012	0.00644694	0.392724
3	rs143374152	194449994	C	T	49999	0.0119202	-0.00150901	0.0290747	0.958608
4	rs12507026	45181334	T	A	50035	0.435555	0.00449239	0.0063718	0.480784
5	rs157845	55796639	T	C	49820	0.253242	0.00336407	0.00725992	0.643095
5	rs2728786	87614019	G	C	49678	0.203098	-0.0140376	0.0078674	0.0743783
6	rs13220495	26441640	T	C	50077	0.111179	0.00197825	0.0100187	0.843472
6	rs13198716	26582035	T	C	50117	0.112217	0.00256549	0.00997945	0.797119
6	rs34817112	27176628	A	G	49959	0.137152	0.00175429	0.00915131	0.847978
6	rs3131337	28796071	C	G	50117	0.13248	0.0031114	0.00932344	0.738592
6	rs1800625	32152442	G	A	49861	0.199946	-0.00669367	0.00791999	0.398021
6	rs3132947	32176782	T	G	50117	0.219636	-0.00883988	0.00763854	0.247161
6	rs987237	50803050	G	A	50117	0.179021	0.00957537	0.00822082	0.244112
6	rs72891717	50858235	A	T	49943	0.167341	0.0100515	0.00845292	0.234395
6	rs141783576	127439897	C	G	49129	0.0667732	-0.00569029	0.0127745	0.656
7	rs17789506	130445574	A	G	49749	0.492402	0.0103354	0.00634174	0.103156
7	rs12667251	130449458	A	G	49326	0.435034	0.000214194	0.00643512	0.973447
8	rs17150703	9745798	A	G	49795	0.104368	-0.00061855	0.0103588	0.952385
10	rs4132670	114767771	A	G	49716	0.313812	-0.00837366	0.0068249	0.21985
10	rs11386117	114772253	CA	C	49701	0.468653	-0.00222456	0.00636551	0.726736
10	rs12244851	114773926	T	C	49705	0.321939	-0.00339218	0.00678209	0.616958
10	rs11196205	114807047	C	G	49717	0.46828	-0.00492666	0.00635655	0.438309
11	rs6265	27679916	T	C	50117	0.187511	-0.00815906	0.00808491	0.312893
12	rs3205718	50261809	T	C	48809	0.375617	0.00231147	0.00659923	0.726141
12	rs7132908	50263148	A	G	50117	0.384071	5.30376e-05	0.00649634	0.993486
12	rs863750	124505444	C	T	49640	0.3959	0.00076321	0.0065135	0.906723
15	rs148578765	57546246	G	A	48576	0.0178277	0.00809708	0.0243237	0.739218
16	rs2904880	28944396	C	G	50117	0.323254	0.0102342	0.0067509	0.129525
16	rs34898535	31025641	T	C	50012	0.3769	-0.00587587	0.00651369	0.367014
16	rs7206790	53797908	G	C	48585	0.463826	0.00309441	0.00644628	0.631206
16	rs1421085	53800954	C	T	50117	0.400283	0.00697492	0.00646008	0.280278
16	rs11642015	53802494	T	C	50096	0.400411	0.00686323	0.00646104	0.288123
18	rs953442	57797485	C	T	49409	0.243609	0.00360943	0.00741711	0.626516
18	rs71336393	57855319	GA	G	49289	0.232222	0.00781177	0.00755181	0.300938
18	rs569232867	58083659	CT	C	49710	0.02242	-0.0335251	0.0213995	0.117202
19	rs1800437	46181392	C	G	50117	0.195383	0.00960843	0.00796364	0.22761
19	rs10423928	46182304	A	T	50117	0.195473	0.0100347	0.00796566	0.20776
