# Supplementary material for: Genetic influence on within-person longitudinal change in anthropometric traits in the UK Biobank
Source: Nat Commun. 2024 May 6;15:3776. doi: 10.1038/s41467-024-47802-7 (PMC11074304; doi:10.1038/s41467-024-47802-7)
Supplement: Supplementary file 6 — Source Data [file 41467_2024_47802_MOESM6_ESM.zip › data/6_replicatevQTL/43210_resid_V2sqrd_trait4.fastGWA]

CHR	SNP	POS	A1	A2	N	AF1	BETA	SE	P
1	rs539515	177889025	C	A	278865	0.206512	0.00873551	0.00331673	0.00844433
1	rs10913469	177913519	C	T	278902	0.206076	0.00940627	0.00332325	0.00464831
1	rs6685593	203516075	A	T	273193	0.494907	0.00948865	0.00271326	0.000470274
1	rs2605098	219643649	A	G	278894	0.337824	0.0170383	0.00283746	1.91607e-09
1	rs34927463	219652467	T	TG	275168	0.33076	0.0176698	0.00287017	7.44329e-10
1	rs2820468	219673705	A	G	277726	0.344867	0.0192831	0.00282572	8.84502e-12
2	rs62106258	417167	C	T	278902	0.0482105	-0.0154965	0.00626904	0.0134395
2	rs143684747	633053	A	AC	275883	0.17001	-0.0100522	0.00359014	0.00511095
2	rs6751993	635864	A	G	271459	0.16708	-0.0098528	0.00364691	0.00689887
2	rs13401686	650519	G	A	278704	0.172254	-0.0100303	0.00355387	0.00476712
2	rs13397165	653354	A	G	278256	0.171655	-0.0104799	0.00356183	0.00325819
2	rs10200566	25130462	G	T	277938	0.451451	0.00580752	0.00269769	0.0313364
2	rs10203386	25136866	A	T	277393	0.452495	0.00629453	0.00270015	0.019744
2	rs12612428	58828431	C	T	273347	0.127541	0.00716243	0.00405964	0.077681
2	rs1641155	58965211	G	T	273508	0.310651	0.00371687	0.00292857	0.204378
3	rs17036326	12389313	G	A	278902	0.12132	0.0211847	0.00409736	2.33694e-07
3	rs4684848	12395645	A	G	278716	0.122366	0.0205867	0.00408357	4.62281e-07
3	rs1225056	131638630	A	C	276117	0.263595	0.00766472	0.00305987	0.012248
3	rs900399	156798732	G	A	278355	0.396379	-0.0178232	0.00274478	8.38707e-11
3	rs143374152	194449994	C	T	278125	0.0114409	0.00162032	0.0126094	0.897752
4	rs12507026	45181334	T	A	278394	0.43361	0.0048072	0.00270907	0.0759837
5	rs157845	55796639	T	C	277156	0.253065	0.00504449	0.0030917	0.102759
5	rs2728786	87614019	G	C	276463	0.20393	-0.00880234	0.00334905	0.008581
6	rs13220495	26441640	T	C	278629	0.108946	0.0268395	0.00430415	4.49658e-10
6	rs13198716	26582035	T	C	278902	0.110096	0.0262754	0.00428518	8.69482e-10
6	rs34817112	27176628	A	G	277901	0.134764	0.0252779	0.00393052	1.26619e-10
6	rs3131337	28796071	C	G	278898	0.130232	0.0239099	0.00398415	1.95799e-09
6	rs1800625	32152442	G	A	277473	0.199164	0.0131422	0.00336174	9.2545e-05
6	rs3132947	32176782	T	G	278902	0.218552	0.0126799	0.00324099	9.14029e-05
6	rs987237	50803050	G	A	278902	0.18	0.0128351	0.00349526	0.000240528
6	rs72891717	50858235	A	T	278059	0.168957	0.0133803	0.0035879	0.000192025
6	rs141783576	127439897	C	G	272969	0.067112	-0.0209612	0.00542622	0.000112025
7	rs17789506	130445574	A	G	276768	0.493766	0.0129455	0.00269219	1.52037e-06
7	rs12667251	130449458	A	G	274308	0.435337	-0.0109072	0.00272689	6.3379e-05
8	rs17150703	9745798	A	G	277126	0.104503	0.00970018	0.00439667	0.027366
10	rs4132670	114767771	A	G	276731	0.311555	-0.00907374	0.00290382	0.00177948
10	rs11386117	114772253	CA	C	276585	0.467381	-0.00696127	0.00269856	0.0098908
10	rs12244851	114773926	T	C	276629	0.319914	-0.00887652	0.00288382	0.00208369
10	rs11196205	114807047	C	G	276456	0.466438	-0.00748327	0.00269994	0.00557742
11	rs6265	27679916	T	C	278902	0.189135	-0.00240462	0.00342507	0.482638
12	rs3205718	50261809	T	C	271754	0.376465	0.00807007	0.00280618	0.00402986
12	rs7132908	50263148	A	G	278902	0.384931	0.0080741	0.0027591	0.00342958
12	rs863750	124505444	C	T	276073	0.394783	0.0117181	0.00275839	2.15509e-05
15	rs148578765	57546246	G	A	270541	0.0170954	0.00165938	0.010516	0.874618
16	rs2904880	28944396	C	G	278902	0.327714	0.010913	0.00285946	0.000135383
16	rs34898535	31025641	T	C	278236	0.377207	-0.00698317	0.00277044	0.0117157
16	rs7206790	53797908	G	C	270504	0.467086	0.0174116	0.00273018	1.80061e-10
16	rs1421085	53800954	C	T	278902	0.403676	0.0187727	0.00273382	6.56464e-12
16	rs11642015	53802494	T	C	278738	0.403876	0.0187351	0.00273447	7.31087e-12
18	rs953442	57797485	C	T	274798	0.245273	0.0126155	0.00314417	6.01135e-05
18	rs71336393	57855319	GA	G	274256	0.232299	0.0110056	0.00320141	0.000586586
18	rs569232867	58083659	CT	C	276598	0.0215909	-0.012289	0.00927046	0.184971
19	rs1800437	46181392	C	G	278902	0.193837	-0.0113128	0.00338698	0.000837472
19	rs10423928	46182304	A	T	278902	0.193918	-0.0110804	0.00338659	0.00106853
