# Supplementary material for: Genetic influence on within-person longitudinal change in anthropometric traits in the UK Biobank
Source: Nat Commun. 2024 May 6;15:3776. doi: 10.1038/s41467-024-47802-7 (PMC11074304; doi:10.1038/s41467-024-47802-7)
Supplement: Supplementary file 6 — Source Data [file 41467_2024_47802_MOESM6_ESM.zip › data/6_replicatevQTL/43210_resid_V2sqrd_trait11.fastGWA]

CHR	SNP	POS	A1	A2	N	AF1	BETA	SE	P
1	rs539515	177889025	C	A	283574	0.206412	0.0165362	0.0032709	4.29134e-07
1	rs10913469	177913519	C	T	283612	0.206009	0.0176744	0.00327702	6.91193e-08
1	rs6685593	203516075	A	T	277821	0.495	0.0121152	0.00267464	5.90781e-06
1	rs2605098	219643649	A	G	283603	0.337944	0.0123817	0.00279686	9.55574e-06
1	rs34927463	219652467	T	TG	279804	0.330862	0.0124316	0.00282934	1.11379e-05
1	rs2820468	219673705	A	G	282416	0.344972	0.0121572	0.00278533	1.27292e-05
2	rs62106258	417167	C	T	283612	0.0482208	-0.0371959	0.00617967	1.7542e-09
2	rs143684747	633053	A	AC	280546	0.169983	-0.0149414	0.00353965	2.43048e-05
2	rs6751993	635864	A	G	276057	0.167042	-0.0155712	0.00359564	1.48716e-05
2	rs13401686	650519	G	A	283411	0.17222	-0.015102	0.00350386	1.63177e-05
2	rs13397165	653354	A	G	282952	0.171616	-0.0155772	0.00351174	9.17579e-06
2	rs10200566	25130462	G	T	282635	0.45136	0.00930463	0.00265956	0.000467784
2	rs10203386	25136866	A	T	282082	0.4524	0.00950911	0.00266192	0.0003539
2	rs12612428	58828431	C	T	277966	0.127505	0.0148899	0.00400247	0.000199077
2	rs1641155	58965211	G	T	278137	0.310676	0.00938986	0.00288697	0.00114397
3	rs17036326	12389313	G	A	283612	0.12134	0.0226404	0.0040395	2.08558e-08
3	rs4684848	12395645	A	G	283424	0.122382	0.021988	0.00402602	4.72211e-08
3	rs1225056	131638630	A	C	280783	0.263773	0.00922011	0.00301577	0.00223337
3	rs900399	156798732	G	A	283057	0.396208	-0.0121703	0.00270674	6.91466e-06
3	rs143374152	194449994	C	T	282819	0.0114667	0.00259012	0.0124155	0.834745
4	rs12507026	45181334	T	A	283091	0.433654	0.0135826	0.0026709	3.66848e-07
5	rs157845	55796639	T	C	281841	0.253104	0.0120382	0.00304772	7.81785e-05
5	rs2728786	87614019	G	C	281129	0.203892	-0.00862837	0.00330212	0.00897579
6	rs13220495	26441640	T	C	283337	0.108911	0.0326598	0.0042434	1.39724e-14
6	rs13198716	26582035	T	C	283612	0.110054	0.0321762	0.00422484	2.61737e-14
6	rs34817112	27176628	A	G	282598	0.134684	0.0277201	0.00387553	8.51443e-13
6	rs3131337	28796071	C	G	283608	0.130185	0.0281165	0.00392797	8.18397e-13
6	rs1800625	32152442	G	A	282168	0.199199	0.018422	0.00331426	2.72251e-08
6	rs3132947	32176782	T	G	283612	0.218526	0.0177625	0.0031956	2.72221e-08
6	rs987237	50803050	G	A	283612	0.180079	0.015407	0.00344652	7.81074e-06
6	rs72891717	50858235	A	T	282747	0.168989	0.0156574	0.00353828	9.63743e-06
6	rs141783576	127439897	C	G	277589	0.0670127	-0.0255728	0.00535248	1.77277e-06
7	rs17789506	130445574	A	G	281437	0.493732	0.0180304	0.00265385	1.09023e-11
7	rs12667251	130449458	A	G	278926	0.435323	-0.0191759	0.00268803	9.76382e-13
8	rs17150703	9745798	A	G	281798	0.104554	0.0193113	0.00433359	8.34264e-06
10	rs4132670	114767771	A	G	281415	0.311398	-0.0175779	0.00286338	8.31019e-10
10	rs11386117	114772253	CA	C	281267	0.467209	-0.016996	0.00266045	1.67666e-10
10	rs12244851	114773926	T	C	281304	0.319754	-0.0174197	0.00284374	9.03191e-10
10	rs11196205	114807047	C	G	281128	0.466247	-0.016597	0.00266205	4.52731e-10
11	rs6265	27679916	T	C	283612	0.189003	-0.0114585	0.0033781	0.000693834
12	rs3205718	50261809	T	C	276327	0.376514	0.0114599	0.00276626	3.4321e-05
12	rs7132908	50263148	A	G	283612	0.384963	0.0121713	0.00271966	7.63089e-06
12	rs863750	124505444	C	T	280737	0.394841	0.011768	0.00271928	1.50721e-05
15	rs148578765	57546246	G	A	275108	0.0170497	-0.00458023	0.010382	0.659088
16	rs2904880	28944396	C	G	283612	0.327839	0.0138775	0.00281872	8.50803e-07
16	rs34898535	31025641	T	C	282938	0.377152	-0.0142743	0.00273149	1.7339e-07
16	rs7206790	53797908	G	C	275054	0.467025	0.0248153	0.00269145	2.96977e-20
16	rs1421085	53800954	C	T	283612	0.403611	0.0309396	0.00269489	1.64702e-30
16	rs11642015	53802494	T	C	283446	0.403812	0.0309407	0.00269552	1.69107e-30
18	rs953442	57797485	C	T	279434	0.245409	0.0172163	0.0030984	2.75206e-08
18	rs71336393	57855319	GA	G	278898	0.232417	0.0158002	0.00315528	5.51261e-07
18	rs569232867	58083659	CT	C	281269	0.0215612	-0.0174548	0.00914693	0.0563568
19	rs1800437	46181392	C	G	283612	0.193731	-0.0186322	0.00333961	2.4171e-08
19	rs10423928	46182304	A	T	283612	0.193811	-0.0185075	0.00333924	2.98272e-08
