# Supplementary material for: Genetic influence on within-person longitudinal change in anthropometric traits in the UK Biobank
Source: Nat Commun. 2024 May 6;15:3776. doi: 10.1038/s41467-024-47802-7 (PMC11074304; doi:10.1038/s41467-024-47802-7)
Supplement: Supplementary file 6 — Source Data [file 41467_2024_47802_MOESM6_ESM.zip › data/6_replicatevQTL/resid_IIVsqrd_trait7.fastGWA]

CHR	SNP	POS	A1	A2	N	AF1	BETA	SE	P
1	rs539515	177889025	C	A	50104	0.205403	-7.03999e-05	0.00784977	0.992844
1	rs10913469	177913519	C	T	50117	0.20521	-0.0010642	0.00783488	0.891957
1	rs6685593	203516075	A	T	49073	0.493673	0.0151386	0.00641	0.0181909
1	rs2605098	219643649	A	G	50117	0.341651	0.000174958	0.00665167	0.979016
1	rs34927463	219652467	T	TG	49453	0.334277	0.0015684	0.00673161	0.815769
1	rs2820468	219673705	A	G	49914	0.348229	-0.00390078	0.00662635	0.556078
2	rs62106258	417167	C	T	50117	0.0485664	-0.00861978	0.0146142	0.555309
2	rs143684747	633053	A	AC	49581	0.169833	-0.0143672	0.00843753	0.0886106
2	rs6751993	635864	A	G	48728	0.167173	-0.0161449	0.00857228	0.0596488
2	rs13401686	650519	G	A	50082	0.172158	-0.0136592	0.00834528	0.101682
2	rs13397165	653354	A	G	49984	0.171555	-0.013029	0.00836368	0.119279
2	rs10200566	25130462	G	T	49981	0.449081	-0.00661182	0.00634837	0.297644
2	rs10203386	25136866	A	T	49867	0.449786	-0.00510224	0.00635617	0.422135
2	rs12612428	58828431	C	T	49077	0.12675	-0.00940638	0.00959807	0.327072
2	rs1641155	58965211	G	T	49135	0.31156	0.0017337	0.00689548	0.801485
3	rs17036326	12389313	G	A	50117	0.122543	0.00470384	0.00963849	0.625531
3	rs4684848	12395645	A	G	50084	0.123403	0.00481005	0.009603	0.616448
3	rs1225056	131638630	A	C	49613	0.26486	-0.00220716	0.00719402	0.758992
3	rs900399	156798732	G	A	50026	0.399442	-0.000338476	0.00644727	0.958131
3	rs143374152	194449994	C	T	49999	0.0119202	-0.00751165	0.029076	0.796141
4	rs12507026	45181334	T	A	50035	0.435555	-0.00218066	0.00637211	0.732185
5	rs157845	55796639	T	C	49820	0.253242	0.0113602	0.00726008	0.11764
5	rs2728786	87614019	G	C	49678	0.203098	-0.01204	0.00786781	0.125947
6	rs13220495	26441640	T	C	50077	0.111179	-0.0110867	0.0100191	0.268483
6	rs13198716	26582035	T	C	50117	0.112217	-0.00861018	0.00997982	0.38827
6	rs34817112	27176628	A	G	49959	0.137152	-0.00731773	0.00915166	0.423938
6	rs3131337	28796071	C	G	50117	0.13248	-0.0153071	0.00932361	0.100641
6	rs1800625	32152442	G	A	49861	0.199946	-0.0119535	0.00792022	0.131237
6	rs3132947	32176782	T	G	50117	0.219636	-0.00781125	0.0076389	0.306515
6	rs987237	50803050	G	A	50117	0.179021	0.00545709	0.00822126	0.506832
6	rs72891717	50858235	A	T	49943	0.167341	0.00477453	0.00845339	0.572205
6	rs141783576	127439897	C	G	49129	0.0667732	0.00167367	0.0127751	0.895767
7	rs17789506	130445574	A	G	49749	0.492402	-0.00549353	0.00634214	0.386383
7	rs12667251	130449458	A	G	49326	0.435034	0.00853398	0.00643529	0.184799
8	rs17150703	9745798	A	G	49795	0.104368	-0.0066164	0.0103592	0.523021
10	rs4132670	114767771	A	G	49716	0.313812	-0.00827905	0.0068252	0.225125
10	rs11386117	114772253	CA	C	49701	0.468653	0.00107611	0.0063658	0.865761
10	rs12244851	114773926	T	C	49705	0.321939	-0.00744737	0.00678233	0.27218
10	rs11196205	114807047	C	G	49717	0.46828	-0.00538154	0.00635683	0.397231
11	rs6265	27679916	T	C	50117	0.187511	-0.0048567	0.00808532	0.548052
12	rs3205718	50261809	T	C	48809	0.375617	-0.00114412	0.00659953	0.862366
12	rs7132908	50263148	A	G	50117	0.384071	-0.00321003	0.00649661	0.621229
12	rs863750	124505444	C	T	49640	0.3959	0.00153699	0.00651379	0.813464
15	rs148578765	57546246	G	A	48576	0.0178277	0.0517328	0.0243237	0.0334327
16	rs2904880	28944396	C	G	50117	0.323254	-0.00879524	0.00675124	0.192657
16	rs34898535	31025641	T	C	50012	0.3769	0.00527041	0.00651399	0.418462
16	rs7206790	53797908	G	C	48585	0.463826	-0.00712188	0.0064465	0.269261
16	rs1421085	53800954	C	T	50117	0.400283	-0.00309352	0.00646043	0.632052
16	rs11642015	53802494	T	C	50096	0.400411	-0.00324408	0.00646138	0.615616
18	rs953442	57797485	C	T	49409	0.243609	0.00135566	0.00741745	0.854981
18	rs71336393	57855319	GA	G	49289	0.232222	0.00277413	0.00755222	0.713375
18	rs569232867	58083659	CT	C	49710	0.02242	-0.0148085	0.0214009	0.488965
19	rs1800437	46181392	C	G	50117	0.195383	0.00232065	0.0079641	0.770754
19	rs10423928	46182304	A	T	50117	0.195473	0.00210577	0.00796613	0.791517
