# Supplementary material for: Genetic influence on within-person longitudinal change in anthropometric traits in the UK Biobank
Source: Nat Commun. 2024 May 6;15:3776. doi: 10.1038/s41467-024-47802-7 (PMC11074304; doi:10.1038/s41467-024-47802-7)
Supplement: Supplementary file 6 — Source Data [file 41467_2024_47802_MOESM6_ESM.zip › data/6_replicatevQTL/43210_resid_V2sqrd_trait5.fastGWA]

CHR	SNP	POS	A1	A2	N	AF1	BETA	SE	P
1	rs539515	177889025	C	A	283486	0.206412	0.0220606	0.00326053	1.32422e-11
1	rs10913469	177913519	C	T	283524	0.206005	0.022392	0.00326668	7.147e-12
1	rs6685593	203516075	A	T	277734	0.495002	0.0128075	0.00266622	1.55823e-06
1	rs2605098	219643649	A	G	283515	0.337954	0.0125367	0.00278806	6.90625e-06
1	rs34927463	219652467	T	TG	279718	0.330881	0.0129228	0.00282041	4.60801e-06
1	rs2820468	219673705	A	G	282329	0.344984	0.0124681	0.00277652	7.10385e-06
2	rs62106258	417167	C	T	283524	0.0482199	-0.0439789	0.00616017	9.38545e-13
2	rs143684747	633053	A	AC	280459	0.169993	-0.0205645	0.00352836	5.59764e-09
2	rs6751993	635864	A	G	275970	0.167049	-0.0214504	0.00358423	2.16852e-09
2	rs13401686	650519	G	A	283323	0.172227	-0.0208352	0.0034927	2.44085e-09
2	rs13397165	653354	A	G	282864	0.171625	-0.0211071	0.00350055	1.64292e-09
2	rs10200566	25130462	G	T	282548	0.451382	0.0129972	0.00265126	9.47409e-07
2	rs10203386	25136866	A	T	281994	0.452419	0.0131239	0.00265362	7.58928e-07
2	rs12612428	58828431	C	T	277878	0.127493	0.0160215	0.00399002	5.93458e-05
2	rs1641155	58965211	G	T	278049	0.310657	0.00947517	0.00287798	0.000993711
3	rs17036326	12389313	G	A	283524	0.12132	0.0226809	0.00402717	1.78172e-08
3	rs4684848	12395645	A	G	283336	0.122362	0.0218421	0.00401372	5.27261e-08
3	rs1225056	131638630	A	C	280696	0.263764	0.0109136	0.00300638	0.00028325
3	rs900399	156798732	G	A	282969	0.396224	-0.0147024	0.00269822	5.0675e-08
3	rs143374152	194449994	C	T	282731	0.011465	0.00201557	0.0123775	0.870643
4	rs12507026	45181334	T	A	283003	0.433651	0.0173192	0.00266248	7.77453e-11
5	rs157845	55796639	T	C	281753	0.253087	0.0129478	0.00303818	2.02869e-05
5	rs2728786	87614019	G	C	281042	0.203891	-0.0113764	0.00329181	0.000548337
6	rs13220495	26441640	T	C	283249	0.108894	0.0286408	0.0042305	1.2872e-11
6	rs13198716	26582035	T	C	283524	0.110037	0.0284117	0.00421199	1.5257e-11
6	rs34817112	27176628	A	G	282510	0.134664	0.0241867	0.00386372	3.8508e-10
6	rs3131337	28796071	C	G	283520	0.13016	0.0243091	0.003916	5.37899e-10
6	rs1800625	32152442	G	A	282081	0.199203	0.0198212	0.00330375	1.97792e-09
6	rs3132947	32176782	T	G	283524	0.218528	0.0188914	0.00318547	3.02039e-09
6	rs987237	50803050	G	A	283524	0.180076	0.0205424	0.0034357	2.24365e-09
6	rs72891717	50858235	A	T	282660	0.16898	0.0205002	0.00352721	6.17323e-09
6	rs141783576	127439897	C	G	277503	0.0670245	-0.0203048	0.00533538	0.00014141
7	rs17789506	130445574	A	G	281350	0.493712	0.0180282	0.00264557	9.45937e-12
7	rs12667251	130449458	A	G	278842	0.435338	-0.0190046	0.00267959	1.31848e-12
8	rs17150703	9745798	A	G	281710	0.104556	0.0203117	0.00431991	2.57773e-06
10	rs4132670	114767771	A	G	281327	0.311406	-0.0180155	0.00285441	2.76437e-10
10	rs11386117	114772253	CA	C	281179	0.467218	-0.0170311	0.00265217	1.34865e-10
10	rs12244851	114773926	T	C	281216	0.319763	-0.0177912	0.00283482	3.4756e-10
10	rs11196205	114807047	C	G	281041	0.466254	-0.0168902	0.00265375	1.95714e-10
11	rs6265	27679916	T	C	283524	0.189016	-0.0147223	0.00336741	1.23108e-05
12	rs3205718	50261809	T	C	276241	0.376505	0.014528	0.00275761	1.37673e-07
12	rs7132908	50263148	A	G	283524	0.384952	0.0155611	0.00271116	9.48704e-09
12	rs863750	124505444	C	T	280649	0.394833	0.0105088	0.00271083	0.000105925
15	rs148578765	57546246	G	A	275021	0.0170478	-0.00555848	0.01035	0.591233
16	rs2904880	28944396	C	G	283524	0.327831	0.0168004	0.00280977	2.24123e-09
16	rs34898535	31025641	T	C	282850	0.377136	-0.0183182	0.00272284	1.72488e-11
16	rs7206790	53797908	G	C	274972	0.467008	0.0309285	0.00268285	9.50746e-31
16	rs1421085	53800954	C	T	283524	0.40359	0.0379136	0.0026862	3.10383e-45
16	rs11642015	53802494	T	C	283358	0.403791	0.0379154	0.00268683	3.2222e-45
18	rs953442	57797485	C	T	279346	0.245411	0.0225124	0.00308858	3.12491e-13
18	rs71336393	57855319	GA	G	278811	0.232424	0.0226409	0.00314517	6.08226e-13
18	rs569232867	58083659	CT	C	281181	0.0215644	-0.0283052	0.00911757	0.00190619
19	rs1800437	46181392	C	G	283524	0.19376	-0.0213049	0.00332891	1.55428e-10
19	rs10423928	46182304	A	T	283524	0.193837	-0.0213659	0.00332854	1.37159e-10
