# Supplementary material for: Genetic influence on within-person longitudinal change in anthropometric traits in the UK Biobank
Source: Nat Commun. 2024 May 6;15:3776. doi: 10.1038/s41467-024-47802-7 (PMC11074304; doi:10.1038/s41467-024-47802-7)
Supplement: Supplementary file 6 — Source Data [file 41467_2024_47802_MOESM6_ESM.zip › data/6_replicatevQTL/43210_resid_V2sqrd_trait10.fastGWA]

CHR	SNP	POS	A1	A2	N	AF1	BETA	SE	P
1	rs539515	177889025	C	A	283228	0.206426	0.0137634	0.00328218	2.7482e-05
1	rs10913469	177913519	C	T	283266	0.206025	0.0145243	0.00328822	1.0004e-05
1	rs6685593	203516075	A	T	277481	0.49501	0.00840144	0.00268377	0.00174529
1	rs2605098	219643649	A	G	283257	0.337905	0.0145658	0.0028063	2.09862e-07
1	rs34927463	219652467	T	TG	279461	0.330824	0.0145683	0.00283891	2.87205e-07
1	rs2820468	219673705	A	G	282071	0.344945	0.012861	0.00279482	4.19004e-06
2	rs62106258	417167	C	T	283266	0.048232	-0.0264887	0.00620023	1.93549e-05
2	rs143684747	633053	A	AC	280202	0.169993	-0.0124049	0.00355173	0.000478294
2	rs6751993	635864	A	G	275718	0.167062	-0.013327	0.00360784	0.00022084
2	rs13401686	650519	G	A	283065	0.17224	-0.0126383	0.00351573	0.000324663
2	rs13397165	653354	A	G	282609	0.171638	-0.0129589	0.00352357	0.000235284
2	rs10200566	25130462	G	T	282289	0.451344	0.00686454	0.00266883	0.0101081
2	rs10203386	25136866	A	T	281741	0.452384	0.00698964	0.00267119	0.00887909
2	rs12612428	58828431	C	T	277624	0.127489	0.0187164	0.00401663	3.16631e-06
2	rs1641155	58965211	G	T	277804	0.310701	0.0111167	0.0028966	0.000124119
3	rs17036326	12389313	G	A	283266	0.121331	0.0114992	0.0040535	0.00455591
3	rs4684848	12395645	A	G	283078	0.122374	0.010841	0.00403995	0.00728662
3	rs1225056	131638630	A	C	280441	0.263795	0.0118999	0.00302599	8.40499e-05
3	rs900399	156798732	G	A	282712	0.396241	-0.011068	0.00271609	4.60188e-05
3	rs143374152	194449994	C	T	282476	0.0114665	-0.00243051	0.0124599	0.845341
4	rs12507026	45181334	T	A	282746	0.43366	0.0102637	0.00268024	0.000128461
5	rs157845	55796639	T	C	281498	0.253149	0.00181061	0.00305806	0.5538
5	rs2728786	87614019	G	C	280788	0.203908	-0.0127174	0.00331331	0.000123895
6	rs13220495	26441640	T	C	282991	0.108906	0.0278108	0.00425833	6.53665e-11
6	rs13198716	26582035	T	C	283266	0.110049	0.0274715	0.0042397	9.19792e-11
6	rs34817112	27176628	A	G	282253	0.134684	0.0234674	0.00388906	1.59746e-09
6	rs3131337	28796071	C	G	283262	0.130169	0.0238865	0.0039419	1.36432e-09
6	rs1800625	32152442	G	A	281821	0.19919	0.0164226	0.00332572	7.88971e-07
6	rs3132947	32176782	T	G	283266	0.218533	0.0161097	0.00320658	5.06196e-07
6	rs987237	50803050	G	A	283266	0.180046	0.0148933	0.00345836	1.65888e-05
6	rs72891717	50858235	A	T	282408	0.168967	0.0153188	0.00355025	1.59714e-05
6	rs141783576	127439897	C	G	277250	0.0670496	-0.0263966	0.00536957	8.83504e-07
7	rs17789506	130445574	A	G	281092	0.493726	0.00734642	0.00266321	0.00580701
7	rs12667251	130449458	A	G	278587	0.435325	-0.00861797	0.00269747	0.0013991
8	rs17150703	9745798	A	G	281454	0.104571	0.0175066	0.00434816	5.66835e-05
10	rs4132670	114767771	A	G	281072	0.311413	-0.01583	0.00287326	3.60029e-08
10	rs11386117	114772253	CA	C	280922	0.467236	-0.0161397	0.00266956	1.48665e-09
10	rs12244851	114773926	T	C	280962	0.319773	-0.0151135	0.0028535	1.18068e-07
10	rs11196205	114807047	C	G	280786	0.466289	-0.0160359	0.00267118	1.93353e-09
11	rs6265	27679916	T	C	283266	0.18901	-0.00967858	0.00338966	0.0042993
12	rs3205718	50261809	T	C	275989	0.37649	0.0113345	0.00277585	4.44092e-05
12	rs7132908	50263148	A	G	283266	0.384935	0.0112196	0.00272911	3.9379e-05
12	rs863750	124505444	C	T	280396	0.394858	0.0109723	0.00272867	5.79239e-05
15	rs148578765	57546246	G	A	274768	0.0170562	-0.00350766	0.0104156	0.73629
16	rs2904880	28944396	C	G	283266	0.327816	0.0117824	0.00282852	3.10578e-05
16	rs34898535	31025641	T	C	282593	0.377148	-0.0124811	0.00274091	5.27245e-06
16	rs7206790	53797908	G	C	274719	0.467006	0.0241392	0.00270072	3.96036e-19
16	rs1421085	53800954	C	T	283266	0.403591	0.0278362	0.00270416	7.5119e-25
16	rs11642015	53802494	T	C	283100	0.403792	0.0278023	0.0027048	8.77327e-25
18	rs953442	57797485	C	T	279090	0.245403	0.0174067	0.00310904	2.15917e-08
18	rs71336393	57855319	GA	G	278556	0.2324	0.018585	0.00316616	4.36126e-09
18	rs569232867	58083659	CT	C	280925	0.0215556	-0.0245472	0.00917922	0.00749042
19	rs1800437	46181392	C	G	283266	0.193761	-0.0189188	0.00335119	1.64794e-08
19	rs10423928	46182304	A	T	283266	0.193841	-0.0189748	0.00335081	1.48972e-08
