# Supplementary material for: Genetic influence on within-person longitudinal change in anthropometric traits in the UK Biobank
Source: Nat Commun. 2024 May 6;15:3776. doi: 10.1038/s41467-024-47802-7 (PMC11074304; doi:10.1038/s41467-024-47802-7)
Supplement: Supplementary file 6 — Source Data [file 41467_2024_47802_MOESM6_ESM.zip › data/6_replicatevQTL/resid_IIVsqrd_trait6.fastGWA]

CHR	SNP	POS	A1	A2	N	AF1	BETA	SE	P
1	rs539515	177889025	C	A	50104	0.205403	0.0186193	0.00784916	0.0176852
1	rs10913469	177913519	C	T	50117	0.20521	0.0212216	0.00783414	0.00675152
1	rs6685593	203516075	A	T	49073	0.493673	0.00334177	0.0064102	0.602143
1	rs2605098	219643649	A	G	50117	0.341651	0.00225685	0.00665152	0.734385
1	rs34927463	219652467	T	TG	49453	0.334277	0.00200869	0.00673147	0.765396
1	rs2820468	219673705	A	G	49914	0.348229	-0.00160128	0.00662623	0.809045
2	rs62106258	417167	C	T	50117	0.0485664	-0.0301455	0.0146133	0.0391238
2	rs143684747	633053	A	AC	49581	0.169833	-0.0107587	0.00843745	0.20227
2	rs6751993	635864	A	G	48728	0.167173	-0.0144477	0.00857216	0.0919078
2	rs13401686	650519	G	A	50082	0.172158	-0.0123117	0.00834515	0.140128
2	rs13397165	653354	A	G	49984	0.171555	-0.0119098	0.00836354	0.154444
2	rs10200566	25130462	G	T	49981	0.449081	0.0112006	0.00634811	0.0776642
2	rs10203386	25136866	A	T	49867	0.449786	0.0113724	0.00635587	0.0735703
2	rs12612428	58828431	C	T	49077	0.12675	0.000275254	0.00959796	0.977121
2	rs1641155	58965211	G	T	49135	0.31156	0.012346	0.00689512	0.0733666
3	rs17036326	12389313	G	A	50117	0.122543	0.00504611	0.00963829	0.600593
3	rs4684848	12395645	A	G	50084	0.123403	0.00438699	0.0096028	0.647783
3	rs1225056	131638630	A	C	49613	0.26486	0.00132688	0.00719388	0.853664
3	rs900399	156798732	G	A	50026	0.399442	0.0035186	0.00644711	0.585229
3	rs143374152	194449994	C	T	49999	0.0119202	-0.00188334	0.0290754	0.948354
4	rs12507026	45181334	T	A	50035	0.435555	-0.00361161	0.00637196	0.570852
5	rs157845	55796639	T	C	49820	0.253242	0.00741101	0.00726003	0.307351
5	rs2728786	87614019	G	C	49678	0.203098	-0.0161521	0.0078675	0.0400716
6	rs13220495	26441640	T	C	50077	0.111179	0.0157579	0.0100187	0.115755
6	rs13198716	26582035	T	C	50117	0.112217	0.0168047	0.00997941	0.0921944
6	rs34817112	27176628	A	G	49959	0.137152	0.0147675	0.00915129	0.10659
6	rs3131337	28796071	C	G	50117	0.13248	0.00803429	0.00932359	0.388844
6	rs1800625	32152442	G	A	49861	0.199946	0.007471	0.00792016	0.345533
6	rs3132947	32176782	T	G	50117	0.219636	0.0067255	0.00763876	0.378619
6	rs987237	50803050	G	A	50117	0.179021	0.0273583	0.00822021	0.00087417
6	rs72891717	50858235	A	T	49943	0.167341	0.0267004	0.00845239	0.0015836
6	rs141783576	127439897	C	G	49129	0.0667732	-0.00439301	0.0127748	0.730935
7	rs17789506	130445574	A	G	49749	0.492402	0.00367372	0.00634203	0.56241
7	rs12667251	130449458	A	G	49326	0.435034	0.00159709	0.00643527	0.803996
8	rs17150703	9745798	A	G	49795	0.104368	0.00988404	0.010359	0.340006
10	rs4132670	114767771	A	G	49716	0.313812	-0.00285145	0.00682515	0.676104
10	rs11386117	114772253	CA	C	49701	0.468653	-0.00424088	0.00636564	0.505274
10	rs12244851	114773926	T	C	49705	0.321939	-0.00113908	0.00678227	0.866623
10	rs11196205	114807047	C	G	49717	0.46828	-0.00120925	0.00635674	0.849128
11	rs6265	27679916	T	C	50117	0.187511	-0.00938448	0.00808507	0.245757
12	rs3205718	50261809	T	C	48809	0.375617	0.00200677	0.00659938	0.761064
12	rs7132908	50263148	A	G	50117	0.384071	-0.000638787	0.00649649	0.921672
12	rs863750	124505444	C	T	49640	0.3959	0.00245825	0.00651364	0.705877
15	rs148578765	57546246	G	A	48576	0.0178277	0.0216684	0.0243241	0.373026
16	rs2904880	28944396	C	G	50117	0.323254	0.00588375	0.00675116	0.383472
16	rs34898535	31025641	T	C	50012	0.3769	0.00434217	0.00651386	0.505025
16	rs7206790	53797908	G	C	48585	0.463826	0.0105351	0.00644628	0.102196
16	rs1421085	53800954	C	T	50117	0.400283	0.0158814	0.00645992	0.0139539
16	rs11642015	53802494	T	C	50096	0.400411	0.0159545	0.00646087	0.0135336
18	rs953442	57797485	C	T	49409	0.243609	0.00391828	0.00741728	0.597316
18	rs71336393	57855319	GA	G	49289	0.232222	0.00440624	0.00755204	0.55959
18	rs569232867	58083659	CT	C	49710	0.02242	0.0135894	0.0214005	0.525426
19	rs1800437	46181392	C	G	50117	0.195383	0.00894388	0.00796384	0.261412
19	rs10423928	46182304	A	T	50117	0.195473	0.0091806	0.00796587	0.249119
