# Supplementary material for: Genetic influence on within-person longitudinal change in anthropometric traits in the UK Biobank
Source: Nat Commun. 2024 May 6;15:3776. doi: 10.1038/s41467-024-47802-7 (PMC11074304; doi:10.1038/s41467-024-47802-7)
Supplement: Supplementary file 6 — Source Data [file 41467_2024_47802_MOESM6_ESM.zip › data/4_GSMR/plot_fig4.R]

# modified from
# https://yanglab.westlake.edu.cn/software/gcta/#MendelianRandomisation

dir="Documents/UKBiobank_variance/data/7_MRanalysis/"
setwd(dir)

source("gsmr_plot.r")
gsmr_data = read_gsmr_data("gsmr_exp1_outTraitChange.eff_plot.gz")
gsmr_summary(gsmr_data)      # show a summary of the data
pdf(file="fig4.pdf")
plot_gsmr_effect(gsmr_data, "ls-BMD", "heightChange", colors()[75])     
dev.off()   
