# Supplementary material for: Genetic influence on within-person longitudinal change in anthropometric traits in the UK Biobank
Source: Nat Commun. 2024 May 6;15:3776. doi: 10.1038/s41467-024-47802-7 (PMC11074304; doi:10.1038/s41467-024-47802-7)
Supplement: Supplementary file 6 — Source Data [file 41467_2024_47802_MOESM6_ESM.zip › data/4_GSMR/out2.txt]

sitChange sit_ageCorrected2.ma2
heightChange height_ageCorrected2.ma2
bmiChange bmi_ageCorrected2.ma2
weightChange weight_ageCorrected2.ma2
