# Supplementary material for: Genetic influence on within-person longitudinal change in anthropometric traits in the UK Biobank
Source: Nat Commun. 2024 May 6;15:3776. doi: 10.1038/s41467-024-47802-7 (PMC11074304; doi:10.1038/s41467-024-47802-7)
Supplement: Supplementary file 6 — Source Data [file 41467_2024_47802_MOESM6_ESM.zip › data/4_GSMR/gsmr_exp1_outTraitChange.log]

*******************************************************************
* Genome-wide Complex Trait Analysis (GCTA)
* version 1.93.2 beta Linux
* (C) 2010-present, Jian Yang, The University of Queensland
* Please report bugs to Jian Yang <jian.yang.qt@gmail.com>
*******************************************************************
Analysis started at 10:54:05 AEST on Thu Dec 21 2023.
Hostname: bun103

Accepted options:
--mbfile UKBrefFiles.txt
--gsmr-direction 0
--gsmr-file exp1.txt out1.txt
--out gsmr_exp1_outTraitChange
--effect-plot


There are 22 PLINK genotype files specified in [UKBrefFiles.txt].

Reading the PLINK FAM files ....
50117 individuals have been included from the PLINK FAM files.
Reading the PLINK BIM files ...
Warning: Duplicated SNP ID rs34816238 has been changed to chr3:216760792:AAG.
Warning: Duplicated SNP ID rs34731354 has been changed to chr9:27344353:AAG.
6495167 SNPs to be included from PLINK BIM files.

Reading GWAS summary data for exposure(s) from [exp1.txt].
Reading GWAS summary data for outcome(s) from [out1.txt].
938 SNPs genome-wide significant SNPs in common between the exposure(s) and the outcome(s).
Filtering out SNPs with multiple alleles or missing value ...
938 SNPs are retained after filtering.
936 genome-wide significant SNPs with p < 5.0e-08 are in common among the exposure(s), the outcome(s) and the LD reference sample.

Reading PLINK BED files ...
Skip reading UKBrefld/ukbEUR_imp_chr22_v3_impQC_uIDrm.bed, no SNPs retained on this chromosome.
Genotype data for 50117 individuals and 936 SNPs have been included.
Calculating allele frequencies ...
Checking allele frequencies among the GWAS summary data and the reference sample...

Forward GSMR analysis for exposure #1 and outcome #1 ...
15 index SNPs are obtained from the clumping analysis with p < 5.0e-08 and LD r2 < 0.05.
15 index SNPs are retained after HEIDI-outlier analysis.
Forward GSMR analysis for exposure #1 and outcome #1 completed.

Forward GSMR analysis for exposure #1 and outcome #2 ...
15 index SNPs are obtained from the clumping analysis with p < 5.0e-08 and LD r2 < 0.05.
15 index SNPs are retained after HEIDI-outlier analysis.
Forward GSMR analysis for exposure #1 and outcome #2 completed.

Forward GSMR analysis for exposure #1 and outcome #3 ...
15 index SNPs are obtained from the clumping analysis with p < 5.0e-08 and LD r2 < 0.05.
15 index SNPs are retained after HEIDI-outlier analysis.
Forward GSMR analysis for exposure #1 and outcome #3 completed.

Forward GSMR analysis for exposure #1 and outcome #4 ...
15 index SNPs are obtained from the clumping analysis with p < 5.0e-08 and LD r2 < 0.05.
15 index SNPs are retained after HEIDI-outlier analysis.
Forward GSMR analysis for exposure #1 and outcome #4 completed.

Forward GSMR analysis for exposure #2 and outcome #1 ...
31 index SNPs are obtained from the clumping analysis with p < 5.0e-08 and LD r2 < 0.05.
31 index SNPs are retained after HEIDI-outlier analysis.
Forward GSMR analysis for exposure #2 and outcome #1 completed.

Forward GSMR analysis for exposure #2 and outcome #2 ...
30 index SNPs are obtained from the clumping analysis with p < 5.0e-08 and LD r2 < 0.05.
30 index SNPs are retained after HEIDI-outlier analysis.
Forward GSMR analysis for exposure #2 and outcome #2 completed.

Forward GSMR analysis for exposure #2 and outcome #3 ...
31 index SNPs are obtained from the clumping analysis with p < 5.0e-08 and LD r2 < 0.05.
31 index SNPs are retained after HEIDI-outlier analysis.
Forward GSMR analysis for exposure #2 and outcome #3 completed.

Forward GSMR analysis for exposure #2 and outcome #4 ...
31 index SNPs are obtained from the clumping analysis with p < 5.0e-08 and LD r2 < 0.05.
31 index SNPs are retained after HEIDI-outlier analysis.
Forward GSMR analysis for exposure #2 and outcome #4 completed.

Forward GSMR analysis for exposure #3 and outcome #1 ...
22 index SNPs are obtained from the clumping analysis with p < 5.0e-08 and LD r2 < 0.05.
22 index SNPs are retained after HEIDI-outlier analysis.
Forward GSMR analysis for exposure #3 and outcome #1 completed.

Forward GSMR analysis for exposure #3 and outcome #2 ...
19 index SNPs are obtained from the clumping analysis with p < 5.0e-08 and LD r2 < 0.05.
19 index SNPs are retained after HEIDI-outlier analysis.
Forward GSMR analysis for exposure #3 and outcome #2 completed.

Forward GSMR analysis for exposure #3 and outcome #3 ...
22 index SNPs are obtained from the clumping analysis with p < 5.0e-08 and LD r2 < 0.05.
22 index SNPs are retained after HEIDI-outlier analysis.
Forward GSMR analysis for exposure #3 and outcome #3 completed.

Forward GSMR analysis for exposure #3 and outcome #4 ...
22 index SNPs are obtained from the clumping analysis with p < 5.0e-08 and LD r2 < 0.05.
22 index SNPs are retained after HEIDI-outlier analysis.
Forward GSMR analysis for exposure #3 and outcome #4 completed.

Saving the SNP instruments for the GSMR plots to [gsmr_exp1_outTraitChange.eff_plot.gz] ...
Saving the GSMR analyses results of 3 exposure(s) and 4 outcome(s) to [gsmr_exp1_outTraitChange.gsmr] ...

GSMR analyses completed.

Analysis finished at 11:02:53 AEST on Thu Dec 21 2023
Overall computational time: 8 minutes 47 sec.
