# Supplementary material for: Genetic influence on within-person longitudinal change in anthropometric traits in the UK Biobank
Source: Nat Commun. 2024 May 6;15:3776. doi: 10.1038/s41467-024-47802-7 (PMC11074304; doi:10.1038/s41467-024-47802-7)
Supplement: Supplementary file 6 — Source Data [file 41467_2024_47802_MOESM6_ESM.zip › data/4_GSMR/exp1.txt]

CAD CARDIoGRAM_GWAS_RESULTS_GWS.ma
ls-BMD GEFOS2_LSBMD_POOLED_GC_GWS.ma
fn-BMD GEFOS2_FNBMD_POOLED_GC_GWS.ma
