# Supplementary material for: Genetic influence on within-person longitudinal change in anthropometric traits in the UK Biobank
Source: Nat Commun. 2024 May 6;15:3776. doi: 10.1038/s41467-024-47802-7 (PMC11074304; doi:10.1038/s41467-024-47802-7)
Supplement: Supplementary file 6 — Source Data [file 41467_2024_47802_MOESM6_ESM.zip › data/4_GSMR/gsmr_exp1_outTraitChange.gsmr]

Exposure	Outcome	bxy	se	p	nsnp
CAD	sitChange	0.00663559	0.00369156	0.072256	15
CAD	heightChange	-0.00165537	0.00235478	0.482066	15
CAD	bmiChange	-0.00157025	0.00393343	0.689741	15
CAD	weightChange	-0.00472413	0.0111228	0.671036	15
ls-BMD	sitChange	0.00568602	0.00482859	0.238966	31
ls-BMD	heightChange	0.0111143	0.00311233	0.000355555	30
ls-BMD	bmiChange	-0.000238614	0.00515764	0.9631	31
ls-BMD	weightChange	0.00919813	0.0146159	0.529137	31
fn-BMD	sitChange	0.0116484	0.00600961	0.052587	22
fn-BMD	heightChange	0.0113382	0.00405124	0.00513089	19
fn-BMD	bmiChange	-0.00128467	0.00642064	0.841415	22
fn-BMD	weightChange	0.00591492	0.0181869	0.745007	22
