# Supplementary material for: Genetic influence on within-person longitudinal change in anthropometric traits in the UK Biobank
Source: Nat Commun. 2024 May 6;15:3776. doi: 10.1038/s41467-024-47802-7 (PMC11074304; doi:10.1038/s41467-024-47802-7)
Supplement: Supplementary file 6 — Source Data [file 41467_2024_47802_MOESM6_ESM.zip › data/4_GSMR/gsmr_exp2_outTraitChange.log]

*******************************************************************
* Genome-wide Complex Trait Analysis (GCTA)
* version 1.93.2 beta Linux
* (C) 2010-present, Jian Yang, The University of Queensland
* Please report bugs to Jian Yang <jian.yang.qt@gmail.com>
*******************************************************************
Analysis started at 11:06:57 AEST on Thu Dec 21 2023.
Hostname: bun103

Accepted options:
--mbfile UKBrefFiles.txt
--gsmr-direction 0
--gsmr-file exp2.txt out2.txt
--out gsmr_exp2_outTraitChange
--effect-plot


There are 22 PLINK genotype files specified in [UKBrefFiles.txt].

Reading the PLINK FAM files ....
50117 individuals have been included from the PLINK FAM files.
Reading the PLINK BIM files ...
6495167 SNPs to be included from PLINK BIM files.

Reading GWAS summary data for exposure(s) from [exp2.txt].
Reading GWAS summary data for outcome(s) from [out2.txt].
2306 SNPs genome-wide significant SNPs in common between the exposure(s) and the outcome(s).
Filtering out SNPs with multiple alleles or missing value ...
1 SNPs have missing value or mismatched alleles. These SNPs have been saved in [gsmr_exp2_outTraitChange.badsnps].
2305 SNPs are retained after filtering.
2305 genome-wide significant SNPs with p < 5.0e-08 are in common among the exposure(s), the outcome(s) and the LD reference sample.

Reading PLINK BED files ...
Skip reading UKBrefld/ukbEUR_imp_chr12_v3_impQC_uIDrm.bed, no SNPs retained on this chromosome.
Skip reading UKBrefld/ukbEUR_imp_chr13_v3_impQC_uIDrm.bed, no SNPs retained on this chromosome.
Skip reading UKBrefld/ukbEUR_imp_chr16_v3_impQC_uIDrm.bed, no SNPs retained on this chromosome.
Skip reading UKBrefld/ukbEUR_imp_chr17_v3_impQC_uIDrm.bed, no SNPs retained on this chromosome.
Skip reading UKBrefld/ukbEUR_imp_chr18_v3_impQC_uIDrm.bed, no SNPs retained on this chromosome.
Skip reading UKBrefld/ukbEUR_imp_chr21_v3_impQC_uIDrm.bed, no SNPs retained on this chromosome.
Skip reading UKBrefld/ukbEUR_imp_chr22_v3_impQC_uIDrm.bed, no SNPs retained on this chromosome.
Skip reading UKBrefld/ukbEUR_imp_chr3_v3_impQC_uIDrm.bed, no SNPs retained on this chromosome.
Skip reading UKBrefld/ukbEUR_imp_chr4_v3_impQC_uIDrm.bed, no SNPs retained on this chromosome.
Skip reading UKBrefld/ukbEUR_imp_chr9_v3_impQC_uIDrm.bed, no SNPs retained on this chromosome.
Genotype data for 50117 individuals and 2305 SNPs have been included.
Calculating allele frequencies ...
Checking allele frequencies among the GWAS summary data and the reference sample...

Forward GSMR analysis for exposure #1 and outcome #1 ...
64 index SNPs are obtained from the clumping analysis with p < 5.0e-08 and LD r2 < 0.05.
64 index SNPs are retained after HEIDI-outlier analysis.
Forward GSMR analysis for exposure #1 and outcome #1 completed.

Forward GSMR analysis for exposure #1 and outcome #2 ...
64 index SNPs are obtained from the clumping analysis with p < 5.0e-08 and LD r2 < 0.05.
1 pleiotropic SNPs are filtered by HEIDI-outlier analysis.
63 index SNPs are retained after HEIDI-outlier analysis.
Forward GSMR analysis for exposure #1 and outcome #2 completed.

Forward GSMR analysis for exposure #1 and outcome #3 ...
64 index SNPs are obtained from the clumping analysis with p < 5.0e-08 and LD r2 < 0.05.
1 pleiotropic SNPs are filtered by HEIDI-outlier analysis.
63 index SNPs are retained after HEIDI-outlier analysis.
Forward GSMR analysis for exposure #1 and outcome #3 completed.

Forward GSMR analysis for exposure #1 and outcome #4 ...
64 index SNPs are obtained from the clumping analysis with p < 5.0e-08 and LD r2 < 0.05.
1 pleiotropic SNPs are filtered by HEIDI-outlier analysis.
63 index SNPs are retained after HEIDI-outlier analysis.
Forward GSMR analysis for exposure #1 and outcome #4 completed.

Forward GSMR analysis for exposure #2 and outcome #1 ...
23 index SNPs are obtained from the clumping analysis with p < 5.0e-08 and LD r2 < 0.05.
23 index SNPs are retained after HEIDI-outlier analysis.
Forward GSMR analysis for exposure #2 and outcome #1 completed.

Forward GSMR analysis for exposure #2 and outcome #2 ...
23 index SNPs are obtained from the clumping analysis with p < 5.0e-08 and LD r2 < 0.05.
23 index SNPs are retained after HEIDI-outlier analysis.
Forward GSMR analysis for exposure #2 and outcome #2 completed.

Forward GSMR analysis for exposure #2 and outcome #3 ...
23 index SNPs are obtained from the clumping analysis with p < 5.0e-08 and LD r2 < 0.05.
1 pleiotropic SNPs are filtered by HEIDI-outlier analysis.
22 index SNPs are retained after HEIDI-outlier analysis.
Forward GSMR analysis for exposure #2 and outcome #3 completed.

Forward GSMR analysis for exposure #2 and outcome #4 ...
23 index SNPs are obtained from the clumping analysis with p < 5.0e-08 and LD r2 < 0.05.
23 index SNPs are retained after HEIDI-outlier analysis.
Forward GSMR analysis for exposure #2 and outcome #4 completed.

The pleiotropic SNPs filtered by HEIDI-outlier analysis have been saved in [gsmr_exp2_outTraitChange.pleio_snps].
Saving the SNP instruments for the GSMR plots to [gsmr_exp2_outTraitChange.eff_plot.gz] ...
Saving the GSMR analyses results of 2 exposure(s) and 4 outcome(s) to [gsmr_exp2_outTraitChange.gsmr] ...

GSMR analyses completed.

Analysis finished at 11:12:45 AEST on Thu Dec 21 2023
Overall computational time: 5 minutes 47 sec.
