# Supplementary material for: Genetic influence on within-person longitudinal change in anthropometric traits in the UK Biobank
Source: Nat Commun. 2024 May 6;15:3776. doi: 10.1038/s41467-024-47802-7 (PMC11074304; doi:10.1038/s41467-024-47802-7)
Supplement: Supplementary file 6 — Source Data [file 41467_2024_47802_MOESM6_ESM.zip › data/4_GSMR/gsmr_exp2_outTraitChange.gsmr]

Exposure	Outcome	bxy	se	p	nsnp
ALZ	sitChange	-0.00273824	0.00182934	0.134433	64
ALZ	heightChange	-0.00248419	0.00121618	0.0410909	63
ALZ	bmiChange	-0.0110887	0.00195561	1.42619e-08	63
ALZ	weightChange	-0.0339288	0.00535288	2.32134e-10	63
ALZex19	sitChange	-0.00598908	0.00464423	0.197199	23
ALZex19	heightChange	-0.00372514	0.00295508	0.207458	23
ALZex19	bmiChange	-0.00927736	0.00507065	0.0673069	22
ALZex19	weightChange	-0.0218146	0.014073	0.121117	23
