# Supplementary material for: Genetic influence on within-person longitudinal change in anthropometric traits in the UK Biobank
Source: Nat Commun. 2024 May 6;15:3776. doi: 10.1038/s41467-024-47802-7 (PMC11074304; doi:10.1038/s41467-024-47802-7)
Supplement: Supplementary file 6 — Source Data [file 41467_2024_47802_MOESM6_ESM.zip › data/7_supplementary/SuppFigS3/APOE_pleiotropy.R]

#
# How many QTL at APOE?
#

dir="/Users/uqkkempe/Documents/UKBiobank_variance/2_NCeditorialChanges/"
setwd(dir)

med = read.table("sumStats/SuppFigS3/6153_1.fastGWA.gz",header=T)
ad  = read.table("sumStats/SuppFigS3/20110_10.fastGWA.gz",header=T)

ld.1 = read.table("data/3_rateGWAS/rs429358_unrel.ld",header=T)
ld.2 = read.table("data/7_supplementary/SuppFigS3/rs7412_unrel.ld",header=T)

ad$CHISQ = (ad$BETA/ad$SE)^2
s = match(ad$SNP,ld.1$SNP_B)
ad$EXP = ld.1$R2[s]*max(ad$CHISQ)
ad$log10P = -log10(ad$P)
ad = ad[!is.na(ad$EXP),]
ad$POS = ad$POS/10^6

med$CHISQ = (med$BETA/med$SE)^2
s = match(med$SNP,ld.2$SNP_B)
med$EXP = ld.2$R2[s]*540.5458
med = med[!is.na(med$EXP),]
med$POS = med$POS/10^6

par(mfrow=c(2,2))
plot(ad$CHISQ~ad$POS,pch=20, ylab="obs_chisq", xlab="position, Mbp")
points(ad[ad$SNP=="rs429358","CHISQ"]~ad[ad$SNP=="rs429358","POS"],pch=2,col="red",lwd=2)
points(ad[ad$SNP=="rs7412","CHISQ"]~ad[ad$SNP=="rs7412","POS"],pch=2,col="blue",lwd=2)

plot(ad$CHISQ~ad$EXP, pch=20, ylab="obs_chiSq", xlab="exp_chiSq")
abline(0,1,lty=2,col="grey")
points(ad[ad$SNP=="rs429358","CHISQ"]~ad[ad$SNP=="rs429358","EXP"],pch=2,col="red",lwd=2)
points(ad[ad$SNP=="rs7412","CHISQ"]~ad[ad$SNP=="rs7412","EXP"],pch=2,col="blue",lwd=2)

plot(med$CHISQ~med$POS,pch=20,ylab="obs_chisq", xlab="position, Mbp")
points(med[med$SNP=="rs429358","CHISQ"]~med[med$SNP=="rs429358","POS"],pch=2,col="red",lwd=2)
points(med[med$SNP=="rs7412","CHISQ"]~med[med$SNP=="rs7412","POS"],pch=2,col="blue",lwd=2)

plot(med$CHISQ~med$EXP, pch=20, ylab="obs_chiSq", xlab="exp_chiSq")
abline(0,1,lty=2,col="grey")
points(med[med$SNP=="rs429358","CHISQ"]~med[med$SNP=="rs429358","EXP"],pch=2,col="red",lwd=2)
points(med[med$SNP=="rs7412","CHISQ"]~med[med$SNP=="rs7412","EXP"],pch=2,col="blue",lwd=2)


ad[ad$SNP=="rs429358"|ad$SNP=="rs7412",]
med[med$SNP=="rs429358"|med$SNP=="rs7412",]
