# Supplementary material for: Genetic influence on within-person longitudinal change in anthropometric traits in the UK Biobank
Source: Nat Commun. 2024 May 6;15:3776. doi: 10.1038/s41467-024-47802-7 (PMC11074304; doi:10.1038/s41467-024-47802-7)
Supplement: Supplementary file 6 — Source Data [file 41467_2024_47802_MOESM6_ESM.zip › data/7_supplementary/SuppFigS3/rs7412_unrel.ld]

 CHR_A         BP_A                                                                                                                                                                                     SNP_A  CHR_B         BP_B                                                                                                                                                                                     SNP_B           R2 
    19     45412079                                                                                                                                                                                    rs7412     19     44412134                                                                                                                                                             19:44412134_ATTGGTAACTAAGTG_A  1.04453e-05 
    19     45412079                                                                                                                                                                                    rs7412     19     44412332                                                                                                                                                                               rs567511823  1.00696e-05 
    19     45412079                                                                                                                                                                                    rs7412     19     44412423                                                                                                                                                                               rs190250585  2.30572e-06 
    19     45412079                                                                                                                                                                                    rs7412     19     44412428                                                                                                                                                                               rs150343747  4.27595e-09 
    19     45412079                                                                                                                                                                                    rs7412     19     44412534                                                                                                                                                                               rs185669980  1.30227e-05 
    19     45412079                                                                                                                                                                                    rs7412     19     44412536                                                                                                                                                                               rs117995206   0.00125866 
    19     45412079                                                                                                                                                                                    rs7412     19     44412583                                                                                                                                                                                  rs426534   0.00019406 
    19     45412079                                                                                                                                                                                    rs7412     19     44412614                                                                                                                                                                               rs565509681  2.12565e-06 
    19     45412079                                                                                                                                                                                    rs7412     19     44412622                                                                                                                                                                               rs565152815  2.46842e-07 
    19     45412079                                                                                                                                                                                    rs7412     19     44412757                                                                                                                                                                                  rs376457  0.000194004 
    19     45412079                                                                                                                                                                                    rs7412     19     44412870                                                                                                                                                                               rs145020431  1.11912e-05 
    19     45412079                                                                                                                                                                                    rs7412     19     44412939                                                                                                                                                                               rs114788321  4.36406e-07 
    19     45412079                                                                                                                                                                                    rs7412     19     44412954                                                                                                                                                                               rs759051931   1.7735e-06 
    19     45412079                                                                                                                                                                                    rs7412     19     44413244                                                                                                                                                                               rs138984628  3.58353e-07 
    19     45412079                                                                                                                                                                                    rs7412     19     44413253                                                                                                                                                                                  rs430667  0.000193744 
    19     45412079                                                                                                                                                                                    rs7412     19     44413277                                                                                                                                                                               rs575061670  1.85363e-06 
    19     45412079                                                                                                                                                                                    rs7412     19     44413278                                                                                                                                                                               rs188095571  2.24017e-06 
    19     45412079                                                                                                                                                                                    rs7412     19     44413323                                                                                                                                                                               rs180996077  3.78942e-07 
    19     45412079                                                                                                                                                                                    rs7412     19     44413385                                                                                                                                                                               rs756915327  5.57504e-06 
    19     45412079                                                                                                                                                                                    rs7412     19     44413425                                                                                                                                                                                rs16976891  4.36992e-05 
    19     45412079                                                                                                                                                                                    rs7412     19     44413463                                                                                                                                                                                 rs2191562  9.94021e-06 
    19     45412079                                                                                                                                                                                    rs7412     19     44413484                                                                                                                                                                               rs745686232  8.28504e-06 
    19     45412079                                                                                                                                                                                    rs7412     19     44413506                                                                                                                                                                               rs374448504  2.88821e-05 
    19     45412079                                                                                                                                                                                    rs7412     19     44413732                                                                                                                                                                               rs114752070  4.27595e-09 
    19     45412079                                                                                                                                                                                    rs7412     19     44413807                                                                                                                                                                               rs547548860  3.08942e-06 
    19     45412079                                                                                                                                                                                    rs7412     19     44413817                                                                                                                                                                               rs529916343  2.47188e-06 
    19     45412079                                                                                                                                                                                    rs7412     19     44413850                                                                                                                                                                               rs549768587  1.99245e-06 
    19     45412079                                                                                                                                                                                    rs7412     19     44413854                                                                                                                                                                                rs73565415  3.70706e-06 
    19     45412079                                                                                                                                                                                    rs7412     19     44413881                                                                                                                                                                               rs552233937  7.09041e-08 
    19     45412079                                                                                                                                                                                    rs7412     19     44413884                                                                                                                                                                                  rs398964  0.000194061 
    19     45412079                                                                                                                                                                                    rs7412     19     44413943                                                                                                                                                                                rs79544420  5.47155e-05 
    19     45412079                                                                                                                                                                                    rs7412     19     44414402                                                                                                                                                                               rs573524626  8.38124e-06 
    19     45412079                                                                                                                                                                                    rs7412     19     44414441                                                                                                                                                                                rs75438887  4.36955e-05 
    19     45412079                                                                                                                                                                                    rs7412     19     44414467                                                                                                                                                                                  rs439665  0.000194213 
    19     45412079                                                                                                                                                                                    rs7412     19     44414554                                                                                                                                                                               rs141907395  0.000189626 
    19     45412079                                                                                                                                                                                    rs7412     19     44414599                                                                                                                                                                               rs565644526  7.41549e-06 
    19     45412079                                                                                                                                                                                    rs7412     19     44414631                                                                                                                                                                                rs16976894  4.02941e-05 
    19     45412079                                                                                                                                                                                    rs7412     19     44414695                                                                                                                                                                               rs115902846  4.27595e-09 
    19     45412079                                                                                                                                                                                    rs7412     19     44414745                                                                                                                                                                               rs116730402  8.03234e-06 
    19     45412079                                                                                                                                                                                    rs7412     19     44414816                                                                                                                                                                                rs62114648  0.000383221 
    19     45412079                                                                                                                                                                                    rs7412     19     44414820                                                                                                                                                                               rs754606029  0.000237711 
    19     45412079                                                                                                                                                                                    rs7412     19     44414835                                                                                                                                                                                rs76680369  4.45498e-05 
    19     45412079                                                                                                                                                                                    rs7412     19     44415018                                                                                                                                                                               rs555578760  6.90365e-06 
    19     45412079                                                                                                                                                                                    rs7412     19     44415019                                                                                                                                                                               rs112928179  7.56117e-07 
    19     45412079                                                                                                                                                                                    rs7412     19     44415181                                                                                                                                                                                rs57539886  4.94281e-06 
    19     45412079                                                                                                                                                                                    rs7412     19     44415554                                                                                                                                                                                rs59401518  3.25585e-06 
    19     45412079                                                                                                                                                                                    rs7412     19     44415575                                                                                                                                                                           19:44415575_T_C   5.5621e-06 
    19     45412079                                                                                                                                                                                    rs7412     19     44415580                                                                                                                                                                                  rs421512  0.000317172 
    19     45412079                                                                                                                                                                                    rs7412     19     44415692                                                                                                                                                                                rs12610578   0.00075462 
    19     45412079                                                                                                                                                                                    rs7412     19     44415713                                                                                                                                                                               rs530659024  2.26938e-06 
    19     45412079                                                                                                                                                                                    rs7412     19     44415743                                                                                                                                                                               rs550284497   7.0307e-07 
    19     45412079                                                                                                                                                                                    rs7412     19     44415770                                                                                                                                                                               rs115337887  4.28642e-06 
    19     45412079                                                                                                                                                                                    rs7412     19     44415855                                                                                                                                                                               rs759999992  1.26716e-05 
    19     45412079                                                                                                                                                                                    rs7412     19     44415919                                                                                                                                                                               rs191842830  4.13256e-08 
    19     45412079                                                                                                                                                                                    rs7412     19     44416024                                                                                                                                                                                rs77727983  7.56117e-07 
    19     45412079                                                                                                                                                                                    rs7412     19     44416025                                                                                                                                                                               rs538301078  1.73226e-06 
    19     45412079                                                                                                                                                                                    rs7412     19     44416054                                                                                                                                                                        19:44416054_CTAA_C  4.13405e-05 
    19     45412079                                                                                                                                                                                    rs7412     19     44416056                                                                                                                                                                                rs56051402   0.00021546 
    19     45412079                                                                                                                                                                                    rs7412     19     44416153                                                                                                                                                                                rs80345572  2.89519e-06 
    19     45412079                                                                                                                                                                                    rs7412     19     44416199                                                                                                                                                                                  rs423765   0.00020433 
    19     45412079                                                                                                                                                                                    rs7412     19     44416241                                                                                                                                                                               rs781491650  1.37313e-05 
    19     45412079                                                                                                                                                                                    rs7412     19     44416376                                                                                                                                                                               rs530440446  4.81804e-06 
    19     45412079                                                                                                                                                                                    rs7412     19     44416409                                                                                                                                                                               rs538811167  0.000115843 
    19     45412079                                                                                                                                                                                    rs7412     19     44416436                                                                                                                                                                                rs59086154  0.000759531 
    19     45412079                                                                                                                                                                                    rs7412     19     44416478                                                                                                                                                                                rs77234590  0.000795045 
    19     45412079                                                                                                                                                                                    rs7412     19     44416484                                                                                                                                                                               rs546833415  7.57229e-06 
    19     45412079                                                                                                                                                                                    rs7412     19     44416567                                                                                                                                                                                rs62114649  0.000396612 
    19     45412079                                                                                                                                                                                    rs7412     19     44416592                                                                                                                                                                        19:44416592_TGAA_T  1.56663e-08 
    19     45412079                                                                                                                                                                                    rs7412     19     44416797                                                                                                                                                                               rs578173038   0.00064651 
    19     45412079                                                                                                                                                                                    rs7412     19     44416824                                                                                                                                                                               rs770246333  5.63551e-06 
    19     45412079                                                                                                                                                                                    rs7412     19     44417055                                                                                                                                                                                rs41322845  1.09475e-07 
    19     45412079                                                                                                                                                                                    rs7412     19     44417065                                                                                                                                                                               rs751633087  4.37385e-07 
    19     45412079                                                                                                                                                                                    rs7412     19     44417095                                                                                                                                                                         19:44417095_TTC_T  1.72439e-06 
    19     45412079                                                                                                                                                                                    rs7412     19     44417123                                                                                                                                                                           19:44417123_A_G   6.8653e-06 
    19     45412079                                                                                                                                                                                    rs7412     19     44417146                                                                                                                                                                                rs11883311  1.82954e-05 
    19     45412079                                                                                                                                                                                    rs7412     19     44417184                                                                                                                                                                           19:44417184_A_G  3.63505e-07 
    19     45412079                                                                                                                                                                                    rs7412     19     44417199                                                                                                                                                                               rs149664703  1.75266e-05 
    19     45412079                                                                                                                                                                                    rs7412     19     44417200                                                                                                                                                                                 rs7260473  9.94005e-06 
    19     45412079                                                                                                                                                                                    rs7412     19     44417203                                                                                                                                                                                rs77802812  2.89519e-06 
    19     45412079                                                                                                                                                                                    rs7412     19     44417279                                                                                                                                                                               rs144468288  3.08903e-06 
    19     45412079                                                                                                                                                                                    rs7412     19     44417295                                                                                                                                                                                  rs376069  0.000211778 
    19     45412079                                                                                                                                                                                    rs7412     19     44417320                                                                                                                                                                               rs569492439  3.47202e-06 
    19     45412079                                                                                                                                                                                    rs7412     19     44417335                                                                                                                                                                               rs188574202   2.2796e-07 
    19     45412079                                                                                                                                                                                    rs7412     19     44417575                                                                                                                                                                                  rs417699  0.000204272 
    19     45412079                                                                                                                                                                                    rs7412     19     44417595                                                                                                                                                                               rs535298147  1.36331e-05 
    19     45412079                                                                                                                                                                                    rs7412     19     44417683                                                                                                                                                                               rs142569864   0.00212323 
    19     45412079                                                                                                                                                                                    rs7412     19     44417695                                                                                                                                                                               rs577243801  8.29954e-07 
    19     45412079                                                                                                                                                                                    rs7412     19     44417737                                                                                                                                                                               rs138087772  4.65233e-05 
    19     45412079                                                                                                                                                                                    rs7412     19     44417741                                                                                                                                                                               rs539896606  3.86793e-06 
    19     45412079                                                                                                                                                                                    rs7412     19     44417813                                                                                                                                                                               rs529483082  1.48724e-06 
    19     45412079                                                                                                                                                                                    rs7412     19     44417944                                                                                                                                                                               rs147606810  1.37652e-05 
    19     45412079                                                                                                                                                                                    rs7412     19     44417997                                                                                                                                                                               rs761961482  1.87102e-05 
    19     45412079                                                                                                                                                                                    rs7412     19     44418077                                                                                                                                                                                  rs407731  0.000203046 
    19     45412079                                                                                                                                                                                    rs7412     19     44418343                                                                                                                                                                                  rs406968   0.00020688 
    19     45412079                                                                                                                                                                                    rs7412     19     44418394                                                                                                                                                                               rs147847594  3.74943e-05 
    19     45412079                                                                                                                                                                                    rs7412     19     44418397                                                                                                                                                                               rs140417622  1.43151e-05 
    19     45412079                                                                                                                                                                                    rs7412     19     44418419                                                                                                                                                                               rs746508973  8.73103e-06 
    19     45412079                                                                                                                                                                                    rs7412     19     44418509                                                                                                                                                                               rs138169412    9.709e-08 
    19     45412079                                                                                                                                                                                    rs7412     19     44418544                                                                                                                                                                                  rs425221  0.000207366 
    19     45412079                                                                                                                                                                                    rs7412     19     44418693                                                                                                                                                                                  rs388706  0.000203967 
    19     45412079                                                                                                                                                                                    rs7412     19     44418762                                                                                                                                                                               rs137972782  3.55085e-06 
    19     45412079                                                                                                                                                                                    rs7412     19     44418775                                                                                                                                                                                rs61731635  0.000238919 
    19     45412079                                                                                                                                                                                    rs7412     19     44418776                                                                                                                                                                                rs60068033  0.000769708 
    19     45412079                                                                                                                                                                                    rs7412     19     44418779                                                                                                                                                                                rs61731637  9.20668e-08 
    19     45412079                                                                                                                                                                                    rs7412     19     44418824                                                                                                                                                                                  rs399098  0.000320577 
    19     45412079                                                                                                                                                                                    rs7412     19     44418830                                                                                                                                                                               rs556296068  2.73166e-07 
    19     45412079                                                                                                                                                                                    rs7412     19     44418961                                                                                                                                                                                rs10414979  3.08938e-06 
    19     45412079                                                                                                                                                                                    rs7412     19     44418980                                                                                                                                                                               rs759300611  0.000194777 
    19     45412079                                                                                                                                                                                    rs7412     19     44419029                                                                                                                                                                                 rs1047452  6.03466e-05 
    19     45412079                                                                                                                                                                                    rs7412     19     44419053                                                                                                                                                                               rs140969700  2.69105e-06 
    19     45412079                                                                                                                                                                                    rs7412     19     44419174                                                                                                                                                                               rs143625098  3.67046e-05 
    19     45412079                                                                                                                                                                                    rs7412     19     44419463                                                                                                                                                                               rs188409987  5.46667e-05 
    19     45412079                                                                                                                                                                                    rs7412     19     44419557                                                                                                                                                                                rs73565446  3.08923e-06 
    19     45412079                                                                                                                                                                                    rs7412     19     44419585                                                                                                                                                                               rs745468772  8.75801e-06 
    19     45412079                                                                                                                                                                                    rs7412     19     44419658                                                                                                                                                                                  rs438517  0.000320706 
    19     45412079                                                                                                                                                                                    rs7412     19     44419681                                                                                                                                                                               rs138479432  2.85876e-05 
    19     45412079                                                                                                                                                                                    rs7412     19     44419682                                                                                                                                                                               rs772616661  1.86121e-06 
    19     45412079                                                                                                                                                                                    rs7412     19     44419747                                                                                                                                                                               rs547942139    7.402e-06 
    19     45412079                                                                                                                                                                                    rs7412     19     44419812                                                                                                                                                  19:44419812_AGTGCGAATCCTATCGTGAACTGCGC_A  6.79471e-06 
    19     45412079                                                                                                                                                                                    rs7412     19     44419836                                                                                                                                                                               rs186473394  1.06599e-05 
    19     45412079                                                                                                                                                                                    rs7412     19     44419837                                                                                                                                                                                rs75950373  9.32449e-09 
    19     45412079                                                                                                                                                                                    rs7412     19     44419842                                                                                                                                                                               rs759717707  2.40315e-06 
    19     45412079                                                                                                                                                                                    rs7412     19     44419931                                                                                                                                                                               rs530498833  5.44588e-06 
    19     45412079                                                                                                                                                                                    rs7412     19     44419938                                                                                                                                                                               rs533527352   1.6753e-05 
    19     45412079                                                                                                                                                                                    rs7412     19     44420023                                                                                                                                                                               rs545909916  2.13235e-06 
    19     45412079                                                                                                                                                                                    rs7412     19     44420111                                                                                                                                                                                  rs387689   0.00020642 
    19     45412079                                                                                                                                                                                    rs7412     19     44420155                                                                                                                                                                                rs74571766  4.54174e-05 
    19     45412079                                                                                                                                                                                    rs7412     19     44420205                                                                                                                                                                               rs150709313   4.2517e-06 
    19     45412079                                                                                                                                                                                    rs7412     19     44420393                                                                                                                                                                               rs566103920  7.41648e-06 
    19     45412079                                                                                                                                                                                    rs7412     19     44420420                                                                                                                                                                                  rs398193  0.000206847 
    19     45412079                                                                                                                                                                                    rs7412     19     44420495                                                                                                                                                                               rs190170408  6.39459e-07 
    19     45412079                                                                                                                                                                                    rs7412     19     44420599                                                                                                                                                                               rs181912539  3.09702e-05 
    19     45412079                                                                                                                                                                                    rs7412     19     44420663                                                                                                                                                                               rs553928420  2.19303e-05 
    19     45412079                                                                                                                                                                                    rs7412     19     44420703                                                                                                                                                                               rs530048206  0.000175752 
    19     45412079                                                                                                                                                                                    rs7412     19     44420965                                                                                                                                                                               rs534886456  2.44857e-05 
    19     45412079                                                                                                                                                                                    rs7412     19     44421007                                                                                                                                                                                  rs446674  0.000320708 
    19     45412079                                                                                                                                                                                    rs7412     19     44421064                                                                                                                                                                               rs182152960  3.83935e-06 
    19     45412079                                                                                                                                                                                    rs7412     19     44421127                                                                                                                                                                               rs185399816  8.71627e-05 
    19     45412079                                                                                                                                                                                    rs7412     19     44421225                                                                                                                                                                                rs17713001  0.000408879 
    19     45412079                                                                                                                                                                                    rs7412     19     44421331                                                                                                                                                                               rs573313981  5.73092e-08 
    19     45412079                                                                                                                                                                                    rs7412     19     44421354                                                                                                                                                                               rs148899265  4.02654e-05 
    19     45412079                                                                                                                                                                                    rs7412     19     44421355                                                                                                                                                                               rs574703768  1.19553e-05 
    19     45412079                                                                                                                                                                                    rs7412     19     44421516                                                                                                                                                                                rs11881193   0.00040249 
    19     45412079                                                                                                                                                                                    rs7412     19     44421519                                                                                                                                                                                rs79875431  5.30343e-06 
    19     45412079                                                                                                                                                                                    rs7412     19     44421646                                                                                                                                                                         19:44421646_ATT_A  0.000319933 
    19     45412079                                                                                                                                                                                    rs7412     19     44421669                                                                                                                                                                                  rs374652  5.59749e-05 
    19     45412079                                                                                                                                                                                    rs7412     19     44421699                                                                                                                                                                               rs140937563  1.01282e-05 
    19     45412079                                                                                                                                                                                    rs7412     19     44421781                                                                                                                                                                               rs768926717   4.6291e-09 
    19     45412079                                                                                                                                                                                    rs7412     19     44421929                                                                                                                                                                                  rs378112  0.000206426 
    19     45412079                                                                                                                                                                                    rs7412     19     44421937                                                                                                                                                                                  rs378109  0.000206425 
    19     45412079                                                                                                                                                                                    rs7412     19     44421942                                                                                                                                                                               rs114653701  1.19556e-05 
    19     45412079                                                                                                                                                                                    rs7412     19     44421979                                                                                                                                                                                rs78179065  1.05782e-05 
    19     45412079                                                                                                                                                                                    rs7412     19     44422281                                                                                                                                                                                rs12982848  0.000124735 
    19     45412079                                                                                                                                                                                    rs7412     19     44422293                                                                                                                                                                               rs554253918  1.63154e-05 
    19     45412079                                                                                                                                                                                    rs7412     19     44422312                                                                                                                                                                               rs182892329  1.14346e-05 
    19     45412079                                                                                                                                                                                    rs7412     19     44422328                                                                                                                                                                           19:44422328_T_C   1.2872e-06 
    19     45412079                                                                                                                                                                                    rs7412     19     44422358                                                                                                                                                                                  rs450308  0.000203126 
    19     45412079                                                                                                                                                                                    rs7412     19     44422589                                                                                                                                                                                 rs2284245  0.000395865 
    19     45412079                                                                                                                                                                                    rs7412     19     44422777                                                                                                                                                                               rs566808303  3.09018e-06 
    19     45412079                                                                                                                                                                                    rs7412     19     44422802                                                                                                                                                                                  rs424729  0.000203545 
    19     45412079                                                                                                                                                                                    rs7412     19     44422803                                                                                                                                                                               rs576465915  4.43697e-06 
    19     45412079                                                                                                                                                                                    rs7412     19     44422982                                                                                                                                                                                  rs423320  0.000203539 
    19     45412079                                                                                                                                                                                    rs7412     19     44423038                                                                                                                                                                               rs199752842  4.39662e-06 
    19     45412079                                                                                                                                                                                    rs7412     19     44423114                                                                                                                                                                               rs201103317  0.000113506 
    19     45412079                                                                                                                                                                                    rs7412     19     44423195                                                                                                                                                                                  rs423752  0.000203356 
    19     45412079                                                                                                                                                                                    rs7412     19     44423498                                                                                                                                                                               rs547229233   1.2043e-06 
    19     45412079                                                                                                                                                                                    rs7412     19     44423519                                                                                                                                                                               rs192563495  3.54155e-05 
    19     45412079                                                                                                                                                                                    rs7412     19     44423539                                                                                                                                                                                rs75618644  9.01611e-06 
    19     45412079                                                                                                                                                                                    rs7412     19     44423560                                                                                                                                                                               rs145774853  3.09719e-05 
    19     45412079                                                                                                                                                                                    rs7412     19     44423570                                                                                                                                                                                  rs375066  0.000204275 
    19     45412079                                                                                                                                                                                    rs7412     19     44423655                                                                                                                                                                               rs551845683  9.03561e-06 
    19     45412079                                                                                                                                                                                    rs7412     19     44423812                                                                                                                                                                                rs62640885  1.82954e-05 
    19     45412079                                                                                                                                                                                    rs7412     19     44423822                                                                                                                                                                                rs62640886  6.17821e-06 
    19     45412079                                                                                                                                                                                    rs7412     19     44423981                                                                                                                                                                                  rs384329  0.000204018 
    19     45412079                                                                                                                                                                                    rs7412     19     44424152                                                                                                                                                                               rs540500615  1.97715e-06 
    19     45412079                                                                                                                                                                                    rs7412     19     44424182                                                                                                                                                                                rs17799141  0.000767445 
    19     45412079                                                                                                                                                                                    rs7412     19     44424208                                                                                                                                                                                rs75304167  1.48825e-06 
    19     45412079                                                                                                                                                                                    rs7412     19     44424254                                                                                                                                                                                  rs370190  0.000204735 
    19     45412079                                                                                                                                                                                    rs7412     19     44424314                                                                                                                                                                               rs550080453  1.17835e-05 
    19     45412079                                                                                                                                                                                    rs7412     19     44424332                                                                                                                                                                                rs74969447  9.93973e-06 
    19     45412079                                                                                                                                                                                    rs7412     19     44424405                                                                                                                                                                                rs79509251  9.17102e-05 
    19     45412079                                                                                                                                                                                    rs7412     19     44424425                                                                                                                                                                               rs189590042  4.32831e-05 
    19     45412079                                                                                                                                                                                    rs7412     19     44424554                                                                                                                                                                               rs115509579  1.78191e-05 
    19     45412079                                                                                                                                                                                    rs7412     19     44424649                                                                                                                                                                           19:44424649_G_A  4.95271e-07 
    19     45412079                                                                                                                                                                                    rs7412     19     44424794                                                                                                                                                                                  rs424410  0.000204183 
    19     45412079                                                                                                                                                                                    rs7412     19     44424810                                                                                                                                                                               rs184604158  4.11735e-06 
    19     45412079                                                                                                                                                                                    rs7412     19     44424838                                                                                                                                                                               rs762553164  1.81422e-07 
    19     45412079                                                                                                                                                                                    rs7412     19     44424865                                                                                                                                                                               rs141623879  4.27595e-09 
    19     45412079                                                                                                                                                                                    rs7412     19     44424972                                                                                                                                                                                rs57491437  0.000776963 
    19     45412079                                                                                                                                                                                    rs7412     19     44424994                                                                                                                                                                               rs773552722  7.56109e-07 
    19     45412079                                                                                                                                                                                    rs7412     19     44425049                                                                                                                                                                               rs761165439   0.00035391 
    19     45412079                                                                                                                                                                                    rs7412     19     44425077                                                                                                                                                                                rs17656688  0.000395208 
    19     45412079                                                                                                                                                                                    rs7412     19     44425176                                                                                                                                                                               rs189368370  3.00738e-06 
    19     45412079                                                                                                                                                                                    rs7412     19     44425211                                                                                                                                                                               rs537434159  1.29981e-05 
    19     45412079                                                                                                                                                                                    rs7412     19     44425225                                                                                                                                                                               rs752825957  1.50817e-05 
    19     45412079                                                                                                                                                                                    rs7412     19     44425231                                                                                                                                                                               rs557435776  7.56039e-07 
    19     45412079                                                                                                                                                                                    rs7412     19     44425239                                                                                                                                                                                rs79596845  4.54185e-05 
    19     45412079                                                                                                                                                                                    rs7412     19     44425262                                                                                                                                                                               rs181857004  2.78415e-06 
    19     45412079                                                                                                                                                                                    rs7412     19     44425269                                                                                                                                                                           19:44425269_C_A   3.0892e-06 
    19     45412079                                                                                                                                                                                    rs7412     19     44425371                                                                                                                                                                               rs116640164  5.73638e-08 
    19     45412079                                                                                                                                                                                    rs7412     19     44425387                                                                                                                                                                               rs140376789  9.32881e-06 
    19     45412079                                                                                                                                                                                    rs7412     19     44425456                                                                                                                                                                               rs190996475  2.42401e-05 
    19     45412079                                                                                                                                                                                    rs7412     19     44425506                                                                                                                                                                               rs142770623  3.96094e-05 
    19     45412079                                                                                                                                                                                    rs7412     19     44425619                                                                                                                                                                                  rs408549  0.000203364 
    19     45412079                                                                                                                                                                                    rs7412     19     44425630                                                                                                                                                                               rs530467227  0.000334854 
    19     45412079                                                                                                                                                                                    rs7412     19     44425682                                                                                                                                                                                  rs398388  0.000203364 
    19     45412079                                                                                                                                                                                    rs7412     19     44425751                                                                                                                                                                               rs571118122  5.56087e-06 
    19     45412079                                                                                                                                                                                    rs7412     19     44425806                                                                                                                                                                               rs533825842  8.05932e-07 
    19     45412079                                                                                                                                                                                    rs7412     19     44426007                                                                                                                                                                               rs183176391  8.47985e-05 
    19     45412079                                                                                                                                                                                    rs7412     19     44426045                                                                                                                                                                               rs188932181  1.00982e-05 
    19     45412079                                                                                                                                                                                    rs7412     19     44426074                                                                                                                                                                               rs192537205  0.000323557 
    19     45412079                                                                                                                                                                                    rs7412     19     44426095                                                                                                                                                                        19:44426095_ATTG_A  2.47165e-06 
    19     45412079                                                                                                                                                                                    rs7412     19     44426106                                                                                                                                                                         19:44426106_CTT_C     0.000371 
    19     45412079                                                                                                                                                                                    rs7412     19     44426165                                                                                                                                                                       19:44426165_TAAAC_T  0.000155167 
    19     45412079                                                                                                                                                                                    rs7412     19     44426210                                                                                                                                                                               rs530102585  1.12204e-05 
    19     45412079                                                                                                                                                                                    rs7412     19     44426265                                                                                                                                                                                  rs413093  0.000204882 
    19     45412079                                                                                                                                                                                    rs7412     19     44426300                                                                                                                                                                               rs200142032  2.16489e-06 
    19     45412079                                                                                                                                                                                    rs7412     19     44426462                                                                                                                                                                          19:44426462_TG_T  3.18196e-07 
    19     45412079                                                                                                                                                                                    rs7412     19     44426467                                                                                                                                                                               rs772793780  0.000203799 
    19     45412079                                                                                                                                                                                    rs7412     19     44426468                                                                                                                                                                                 rs7246971  4.90712e-06 
    19     45412079                                                                                                                                                                                    rs7412     19     44426474                                                                                                                                                                               rs199808112  0.000767445 
    19     45412079                                                                                                                                                                                    rs7412     19     44426561                                                                                                                                                                                rs16976897  1.05166e-05 
    19     45412079                                                                                                                                                                                    rs7412     19     44426583                                                                                                                                                                               rs191861582  2.72477e-07 
    19     45412079                                                                                                                                                                                    rs7412     19     44426746                                                                                                                                                                               rs763195194  1.03828e-05 
    19     45412079                                                                                                                                                                                    rs7412     19     44426799                                                                                                                                                                               rs184277445  2.86545e-05 
    19     45412079                                                                                                                                                                                    rs7412     19     44426902                                                                                                                                                                               rs751860836  3.73527e-06 
    19     45412079                                                                                                                                                                                    rs7412     19     44426930                                                                                                                                                                               rs143708863  4.21821e-05 
    19     45412079                                                                                                                                                                                    rs7412     19     44427080                                                                                                                                                                               rs757443634  1.05839e-07 
    19     45412079                                                                                                                                                                                    rs7412     19     44427281                                                                                                                                                                               rs561724335  2.67703e-05 
    19     45412079                                                                                                                                                                                    rs7412     19     44427366                                                                                                                                                                                rs17726216  0.000776963 
    19     45412079                                                                                                                                                                                    rs7412     19     44427381                                                                                                                                                                               rs537094381  1.04872e-05 
    19     45412079                                                                                                                                                                                    rs7412     19     44427443                                                                                                                                                                               rs747793173  1.41966e-06 
    19     45412079                                                                                                                                                                                    rs7412     19     44427503                                                                                                                                                                               rs370797369  2.47018e-06 
    19     45412079                                                                                                                                                                                    rs7412     19     44427626                                                                                                                                                                                  rs403137  0.000203877 
    19     45412079                                                                                                                                                                                    rs7412     19     44427638                                                                                                                                                                               rs114447371  5.73638e-08 
    19     45412079                                                                                                                                                                                    rs7412     19     44427764                                                                                                                                                                                  rs450880  0.000273258 
    19     45412079                                                                                                                                                                                    rs7412     19     44427862                                                                                                                                                                               rs184907717  0.000165177 
    19     45412079                                                                                                                                                                                    rs7412     19     44427911                                                                                                                                                                                rs80009640  3.43109e-05 
    19     45412079                                                                                                                                                                                    rs7412     19     44427935                                                                                                                                                                               rs566147422  2.35244e-06 
    19     45412079                                                                                                                                                                                    rs7412     19     44427980                                                                                                                                                                               rs763107363  3.90858e-06 
    19     45412079                                                                                                                                                                                    rs7412     19     44428067                                                                                                                                                                               rs566225816  3.56569e-05 
    19     45412079                                                                                                                                                                                    rs7412     19     44428101                                                                                                                                                                                  rs379785  0.000203664 
    19     45412079                                                                                                                                                                                    rs7412     19     44428232                                                                                                                                                                               rs774326450  4.32523e-06 
    19     45412079                                                                                                                                                                                    rs7412     19     44428361                                                                                                                                                                                rs77520758  1.07018e-06 
    19     45412079                                                                                                                                                                                    rs7412     19     44428380                                                                                                                                                                               rs556903182  9.49791e-07 
    19     45412079                                                                                                                                                                                    rs7412     19     44428406                                                                                                                                                                               rs117082389   5.1381e-05 
    19     45412079                                                                                                                                                                                    rs7412     19     44428409                                                                                                                                                                               rs553199502  2.88716e-06 
    19     45412079                                                                                                                                                                                    rs7412     19     44428463                                                                                                                                                                               rs753725089  2.70933e-07 
    19     45412079                                                                                                                                                                                    rs7412     19     44428465                                                                                                                                                                               rs541274154  2.71202e-07 
    19     45412079                                                                                                                                                                                    rs7412     19     44428501                                                                                                                                                                               rs190391228   3.0895e-06 
    19     45412079                                                                                                                                                                                    rs7412     19     44428590                                                                                                                                                                               rs543752641  1.84279e-05 
    19     45412079                                                                                                                                                                                    rs7412     19     44428853                                                                                                                                                                               rs758051914   1.0504e-05 
    19     45412079                                                                                                                                                                                    rs7412     19     44428911                                                                                                                                                                                  rs428505  0.000203342 
    19     45412079                                                                                                                                                                                    rs7412     19     44429043                                                                                                                                                                               rs777744079  0.000207348 
    19     45412079                                                                                                                                                                                    rs7412     19     44429071                                                                                                                                                                               rs535394335   4.7495e-07 
    19     45412079                                                                                                                                                                                    rs7412     19     44429120                                                                                                                                                                                  rs454559  0.000316867 
    19     45412079                                                                                                                                                                                    rs7412     19     44429180                                                                                                                                                                                  rs367741  0.000203997 
    19     45412079                                                                                                                                                                                    rs7412     19     44429200                                                                                                                                                                                rs77330900  2.91577e-05 
    19     45412079                                                                                                                                                                                    rs7412     19     44429237                                                                                                                                                                               rs186015443  8.63589e-06 
    19     45412079                                                                                                                                                                                    rs7412     19     44429289                                                                                                                                                                               rs140577424  7.56135e-07 
    19     45412079                                                                                                                                                                                    rs7412     19     44429368                                                                                                                                                                               rs181102081  8.89844e-07 
    19     45412079                                                                                                                                                                                    rs7412     19     44429477                                                                                                                                                                               rs145713184  1.02882e-05 
    19     45412079                                                                                                                                                                                    rs7412     19     44429478                                                                                                                                                                                rs62116568  3.09368e-09 
    19     45412079                                                                                                                                                                                    rs7412     19     44429560                                                                                                                                                                          19:44429560_CT_C    4.994e-09 
    19     45412079                                                                                                                                                                                    rs7412     19     44429569                                                                                                                                                                                rs73036776  7.14608e-05 
    19     45412079                                                                                                                                                                                    rs7412     19     44429597                                                                                                                                                                               rs151076660  5.56585e-06 
    19     45412079                                                                                                                                                                                    rs7412     19     44429630                                                                                                                                                                           19:44429630_G_A  7.56751e-07 
    19     45412079                                                                                                                                                                                    rs7412     19     44429720                                                                                                                                                                        19:44429720_AACC_A   6.7966e-06 
    19     45412079                                                                                                                                                                                    rs7412     19     44429773                                                                                                                                                                       19:44429773_CTTAT_C  4.39239e-06 
    19     45412079                                                                                                                                                                                    rs7412     19     44429807                                                                                                                                                                               rs114798521  5.72383e-08 
    19     45412079                                                                                                                                                                                    rs7412     19     44430004                                                                                                                                                                                rs28373044  3.42005e-08 
    19     45412079                                                                                                                                                                                    rs7412     19     44430186                                                                                                                                                                               rs769194450  0.000234056 
    19     45412079                                                                                                                                                                                    rs7412     19     44430191                                                                                                                                                                               rs143342542  1.43263e-06 
    19     45412079                                                                                                                                                                                    rs7412     19     44430530                                                                                                                                                                               rs557202880  5.57632e-06 
    19     45412079                                                                                                                                                                                    rs7412     19     44430558                                                                                                                                                                               rs115602637  1.64217e-07 
    19     45412079                                                                                                                                                                                    rs7412     19     44430581                                                                                                                                                                               rs771995596  1.27029e-06 
    19     45412079                                                                                                                                                                                    rs7412     19     44430605                                                                                                                                                                               rs552666116  8.79511e-07 
    19     45412079                                                                                                                                                                                    rs7412     19     44430668                                                                                                                                                                                rs78958234  2.55418e-05 
    19     45412079                                                                                                                                                                                    rs7412     19     44430812                                                                                                                                                                               rs142737342   2.4716e-06 
    19     45412079                                                                                                                                                                                    rs7412     19     44430869                                                                                                                                                                                  rs373168  0.000201651 
    19     45412079                                                                                                                                                                                    rs7412     19     44431044                                                                                                                                                                               rs115204883   2.5987e-06 
    19     45412079                                                                                                                                                                                    rs7412     19     44431278                                                                                                                                                                               rs763476283  1.97808e-06 
    19     45412079                                                                                                                                                                                    rs7412     19     44431320                                                                                                                                                                               rs552859207  4.32613e-06 
    19     45412079                                                                                                                                                                                    rs7412     19     44431413                                                                                                                                                                               rs533652255  0.000193054 
    19     45412079                                                                                                                                                                                    rs7412     19     44431711                                                                                                                                                                               rs560814769  9.89239e-06 
    19     45412079                                                                                                                                                                                    rs7412     19     44431894                                                                                                                                                                                  rs368316  0.000212755 
    19     45412079                                                                                                                                                                                    rs7412     19     44431979                                                                                                                                                                               rs570260192   2.7999e-05 
    19     45412079                                                                                                                                                                                    rs7412     19     44432102                                                                                                                                                                               rs148444866  0.000128781 
    19     45412079                                                                                                                                                                                    rs7412     19     44432197                                                                                                                                                                               rs150575662  3.04242e-06 
    19     45412079                                                                                                                                                                                    rs7412     19     44432283                                                                                                                                                                               rs143520725  4.26989e-09 
    19     45412079                                                                                                                                                                                    rs7412     19     44432468                                                                                                                                                                               rs112941908  2.62043e-05 
    19     45412079                                                                                                                                                                                    rs7412     19     44432485                                                                                                                                                                               rs111601610  2.62043e-05 
    19     45412079                                                                                                                                                                                    rs7412     19     44432523                                                                                                                                                                               rs546421035  2.30637e-06 
    19     45412079                                                                                                                                                                                    rs7412     19     44432616                                                                                                                                                                               rs867789611  3.10756e-06 
    19     45412079                                                                                                                                                                                    rs7412     19     44432840                                                                                                                                                                                  rs411803   0.00020577 
    19     45412079                                                                                                                                                                                    rs7412     19     44432913                                                                                                                                                                                rs79421415  2.32608e-08 
    19     45412079                                                                                                                                                                                    rs7412     19     44433216                                                                                                                                                                               rs145242563  0.000260414 
    19     45412079                                                                                                                                                                                    rs7412     19     44433270                                                                                                                                                                               rs533695176  2.10078e-05 
    19     45412079                                                                                                                                                                                    rs7412     19     44433320                                                                                                                                                                               rs190495242  4.43565e-05 
    19     45412079                                                                                                                                                                                    rs7412     19     44433336                                                                                                                                                                                rs74724365  0.000114715 
    19     45412079                                                                                                                                                                                    rs7412     19     44433465                                                                                                                                                                                rs73933619  0.000733578 
    19     45412079                                                                                                                                                                                    rs7412     19     44433495                                                                                                                                                                                rs77157576  3.62522e-06 
    19     45412079                                                                                                                                                                                    rs7412     19     44433596                                                                                                                                                                               rs547526401  3.96796e-06 
    19     45412079                                                                                                                                                                                    rs7412     19     44433626                                                                                                                                                                               rs117931574  3.36081e-05 
    19     45412079                                                                                                                                                                                    rs7412     19     44433647                                                                                                                                                                                rs57625033  8.64991e-06 
    19     45412079                                                                                                                                                                                    rs7412     19     44433663                                                                                                                                                                                rs73567633   3.0892e-06 
    19     45412079                                                                                                                                                                                    rs7412     19     44433855                                                                                                                                                                               rs770064111  2.24348e-06 
    19     45412079                                                                                                                                                                                    rs7412     19     44433863                                                                                                                                                                               rs189098837  2.00505e-05 
    19     45412079                                                                                                                                                                                    rs7412     19     44433904                                                                                                                                                                                  rs419990  0.000426352 
    19     45412079                                                                                                                                                                                    rs7412     19     44433978                                                                                                                                                                               rs118171703   0.00012709 
    19     45412079                                                                                                                                                                                    rs7412     19     44433997                                                                                                                                                                                rs73567634  1.56882e-05 
    19     45412079                                                                                                                                                                                    rs7412     19     44434289                                                                                                                                                                          19:44434289_AG_A  7.56134e-07 
    19     45412079                                                                                                                                                                                    rs7412     19     44434305                                                                                                                                                                               rs767094313   7.8352e-07 
    19     45412079                                                                                                                                                                                    rs7412     19     44434324                                                                                                                                                                               rs546863946  3.08944e-06 
    19     45412079                                                                                                                                                                                    rs7412     19     44434438                                                                                                                                                                               rs573572135  1.89261e-05 
    19     45412079                                                                                                                                                                                    rs7412     19     44434477                                                                                                                                                                               rs760183222  0.000208928 
    19     45412079                                                                                                                                                                                    rs7412     19     44434552                                                                                                                                                                               rs181428329  1.57163e-08 
    19     45412079                                                                                                                                                                                    rs7412     19     44434553                                                                                                                                                                                rs77060121  1.72474e-06 
    19     45412079                                                                                                                                                                                    rs7412     19     44434680                                                                                                                                                                               rs541057818   3.4387e-05 
    19     45412079                                                                                                                                                                                    rs7412     19     44434848                                                                                                                                                                               rs547447719  1.81621e-07 
    19     45412079                                                                                                                                                                                    rs7412     19     44434900                                                                                                                                                                                  rs445865   0.00015181 
    19     45412079                                                                                                                                                                                    rs7412     19     44434926                                                                                                                                                                                  rs386747   0.00015049 
    19     45412079                                                                                                                                                                                    rs7412     19     44434937                                                                                                                                                                                 rs7255151  0.000668774 
    19     45412079                                                                                                                                                                                    rs7412     19     44434947                                                                                                                                                                                  rs386729  0.000152236 
    19     45412079                                                                                                                                                                                    rs7412     19     44435139                                                                                                                                                                          19:44435139_TA_T   1.0624e-06 
    19     45412079                                                                                                                                                                                    rs7412     19     44435166                                                                                                                                                                               rs183807011  2.59833e-06 
    19     45412079                                                                                                                                                                                    rs7412     19     44435167                                                                                                                                                                                  rs454376  0.000140793 
    19     45412079                                                                                                                                                                                    rs7412     19     44435169                                                                                                                                                                               rs147120245    2.124e-05 
    19     45412079                                                                                                                                                                                    rs7412     19     44435293                                                                                                                                                                               rs544905376  9.30685e-09 
    19     45412079                                                                                                                                                                                    rs7412     19     44435469                                                                                                                                                                           19:44435469_G_A  1.28804e-05 
    19     45412079                                                                                                                                                                                    rs7412     19     44435485                                                                                                                                                                               rs138602621  0.000209682 
    19     45412079                                                                                                                                                                                    rs7412     19     44435547                                                                                                                                                                                  rs368492  0.000159057 
    19     45412079                                                                                                                                                                                    rs7412     19     44435556                                                                                                                                                                               rs182313365  4.32521e-06 
    19     45412079                                                                                                                                                                                    rs7412     19     44435568                                                                                                                                                                               rs546997297  4.79597e-07 
    19     45412079                                                                                                                                                                                    rs7412     19     44435639                                                                                                                                                                               rs112568446  0.000449749 
    19     45412079                                                                                                                                                                                    rs7412     19     44435640                                                                                                                                                                               rs113274916  0.000455426 
    19     45412079                                                                                                                                                                                    rs7412     19     44435678                                                                                                                                                                               rs528713375  6.80267e-06 
    19     45412079                                                                                                                                                                                    rs7412     19     44435691                                                                                                                                                                               rs548482448  2.67888e-06 
    19     45412079                                                                                                                                                                                    rs7412     19     44435719                                                                                                                                                                                rs10419785  0.000370425 
    19     45412079                                                                                                                                                                                    rs7412     19     44435787                                                                                                                                                                               rs557407342  2.32787e-06 
    19     45412079                                                                                                                                                                                    rs7412     19     44435838                                                                                                                                                                                  rs453682  0.000151793 
    19     45412079                                                                                                                                                                                    rs7412     19     44435874                                                                                                                                                                               rs183553650  3.34695e-05 
    19     45412079                                                                                                                                                                                    rs7412     19     44436129                                                                                                                                                                               rs188289727  2.45128e-05 
    19     45412079                                                                                                                                                                                    rs7412     19     44436252                                                                                                                                                                               rs149491805   0.00021187 
    19     45412079                                                                                                                                                                                    rs7412     19     44436370                                                                                                                                                                               rs576837550  1.99271e-06 
    19     45412079                                                                                                                                                                                    rs7412     19     44436420                                                                                                                                                                                rs12986021  1.09202e-05 
    19     45412079                                                                                                                                                                                    rs7412     19     44436444                                                                                                                                                                               rs778791377  4.26227e-06 
    19     45412079                                                                                                                                                                                    rs7412     19     44436577                                                                                                                                                                               rs193185837  8.86315e-07 
    19     45412079                                                                                                                                                                                    rs7412     19     44436589                                                                                                                                                                           19:44436589_T_C   6.4695e-05 
    19     45412079                                                                                                                                                                                    rs7412     19     44436597                                                                                                                                                                               rs185508599   6.9325e-05 
    19     45412079                                                                                                                                                                                    rs7412     19     44436733                                                                                                                                                                                 rs8100011  0.000637539 
    19     45412079                                                                                                                                                                                    rs7412     19     44436834                                                                                                                                                                                rs76869914  1.81636e-07 
    19     45412079                                                                                                                                                                                    rs7412     19     44436941                                                                                                                                                                               rs759126575  1.07099e-05 
    19     45412079                                                                                                                                                                                    rs7412     19     44437055                                                                                                                                                                                rs73036788  0.000460819 
    19     45412079                                                                                                                                                                                    rs7412     19     44437069                                                                                                                                                                               rs542055286  3.41933e-08 
    19     45412079                                                                                                                                                                                    rs7412     19     44437091                                                                                                                                                                               rs562325686  1.40561e-06 
    19     45412079                                                                                                                                                                                    rs7412     19     44437116                                                                                                                                                                                rs12978654  2.88515e-05 
    19     45412079                                                                                                                                                                                    rs7412     19     44437151                                                                                                                                                                               rs750990494  1.77447e-06 
    19     45412079                                                                                                                                                                                    rs7412     19     44437152                                                                                                                                                                               rs551258034  2.29864e-05 
    19     45412079                                                                                                                                                                                    rs7412     19     44437161                                                                                                                                                                               rs761114822  1.06362e-05 
    19     45412079                                                                                                                                                                                    rs7412     19     44437179                                                                                                                                                                                  rs452143  6.26461e-05 
    19     45412079                                                                                                                                                                                    rs7412     19     44437236                                                                                                                                                                                rs74615748  3.97463e-05 
    19     45412079                                                                                                                                                                                    rs7412     19     44437304                                                                                                                                                                                rs76388152  0.000321884 
    19     45412079                                                                                                                                                                                    rs7412     19     44437324                                                                                                                                                                               rs139450801  3.08926e-06 
    19     45412079                                                                                                                                                                                    rs7412     19     44437350                                                                                                                                                                               rs536909596  0.000429555 
    19     45412079                                                                                                                                                                                    rs7412     19     44437413                                                                                                                                                                               rs779340901  1.03185e-07 
    19     45412079                                                                                                                                                                                    rs7412     19     44437435                                                                                                                                                                               rs113757956  0.000461106 
    19     45412079                                                                                                                                                                                    rs7412     19     44437452                                                                                                                                                                           19:44437452_C_G  0.000293781 
    19     45412079                                                                                                                                                                                    rs7412     19     44437455                                                                                                                                                                               rs114588606  6.79612e-06 
    19     45412079                                                                                                                                                                                    rs7412     19     44437476                                                                                                                                                                                rs55736013  0.000651878 
    19     45412079                                                                                                                                                                                    rs7412     19     44437482                                                                                                                                                                               rs552638552  8.21315e-06 
    19     45412079                                                                                                                                                                                    rs7412     19     44437486                                                                                                                                                                           19:44437486_T_G  5.56397e-06 
    19     45412079                                                                                                                                                                                    rs7412     19     44437489                                                                                                                                                                                rs10408005  0.000187223 
    19     45412079                                                                                                                                                                                    rs7412     19     44437561                                                                                                                                                                                rs56975841  1.11237e-05 
    19     45412079                                                                                                                                                                                    rs7412     19     44437625                                                                                                                                                                               rs745444852  7.60671e-07 
    19     45412079                                                                                                                                                                                    rs7412     19     44437638                                                                                                                                                                               rs762638471  9.27137e-06 
    19     45412079                                                                                                                                                                                    rs7412     19     44437649                                                                                                                                                                               rs532345532  0.000197731 
    19     45412079                                                                                                                                                                                    rs7412     19     44437765                                                                                                                                                                               rs118145918  0.000213713 
    19     45412079                                                                                                                                                                                    rs7412     19     44437782                                                                                                                                                                               rs181208506  1.76021e-05 
    19     45412079                                                                                                                                                                                    rs7412     19     44437816                                                                                                                                                                               rs189948809  1.17265e-07 
    19     45412079                                                                                                                                                                                    rs7412     19     44437882                                                                                                                                                                               rs568154260  2.47171e-06 
    19     45412079                                                                                                                                                                                    rs7412     19     44437938                                                                                                                                                                                  rs366431  0.000272291 
    19     45412079                                                                                                                                                                                    rs7412     19     44437979                                                                                                                                                                                rs11882181  0.000640978 
    19     45412079                                                                                                                                                                                    rs7412     19     44438013                                                                                                                                                                               rs761185591  1.57655e-08 
    19     45412079                                                                                                                                                                                    rs7412     19     44438177                                                                                                                                                                               rs566130971  4.13195e-06 
    19     45412079                                                                                                                                                                                    rs7412     19     44438366                                                                                                                                                                                  rs444816  0.000280092 
    19     45412079                                                                                                                                                                                    rs7412     19     44438648                                                                                                                                                                                rs79597176  3.70761e-06 
    19     45412079                                                                                                                                                                                    rs7412     19     44438666                                                                                                                                                                               rs112042836  5.19568e-06 
    19     45412079                                                                                                                                                                                    rs7412     19     44438672                                                                                                                                                                          19:44438672_TC_T  0.000250385 
    19     45412079                                                                                                                                                                                    rs7412     19     44438797                                                                                                                                                                               rs555147582  1.85354e-06 
    19     45412079                                                                                                                                                                                    rs7412     19     44438843                                                                                                                                                                               rs568966422  3.10571e-05 
    19     45412079                                                                                                                                                                                    rs7412     19     44438912                                                                                                                                                                               rs185395602  9.54566e-08 
    19     45412079                                                                                                                                                                                    rs7412     19     44438923                                                                                                                                                                                  rs377931   0.00014293 
    19     45412079                                                                                                                                                                                    rs7412     19     44438956                                                                                                                                                                               rs534486759  1.58912e-06 
    19     45412079                                                                                                                                                                                    rs7412     19     44439082                                                                                                                                                                               rs757206795  4.90139e-06 
    19     45412079                                                                                                                                                                                    rs7412     19     44439091                                                                                                                                                                               rs781176707  1.48633e-05 
    19     45412079                                                                                                                                                                                    rs7412     19     44439099                                                                                                                                                                                  rs365769  5.79399e-05 
    19     45412079                                                                                                                                                                                    rs7412     19     44439118                                                                                                                                                                               rs755673056  6.43628e-06 
    19     45412079                                                                                                                                                                                    rs7412     19     44439191                                                                                                                                                                               rs373097972  3.13943e-05 
    19     45412079                                                                                                                                                                                    rs7412     19     44439355                                                                                                                                                                                rs73036792  0.000460875 
    19     45412079                                                                                                                                                                                    rs7412     19     44439362                                                                                                                                                                               rs545178038  2.39606e-06 
    19     45412079                                                                                                                                                                                    rs7412     19     44439368                                                                                                                                                                               rs145798914  0.000215047 
    19     45412079                                                                                                                                                                                    rs7412     19     44439396                                                                                                                                                                                rs73036793   0.00046037 
    19     45412079                                                                                                                                                                                    rs7412     19     44439422                                                                                                                                                                                  rs379722  6.14336e-05 
    19     45412079                                                                                                                                                                                    rs7412     19     44439424                                                                                                                                                                          19:44439424_CG_C  4.50108e-09 
    19     45412079                                                                                                                                                                                    rs7412     19     44439428                                                                                                                                                                               rs141755974  0.000148451 
    19     45412079                                                                                                                                                                                    rs7412     19     44439525                                                                                                                                                                          19:44439525_TC_T  3.44958e-06 
    19     45412079                                                                                                                                                                                    rs7412     19     44439547                                                                                                                                                                               rs371137760  7.70859e-05 
    19     45412079                                                                                                                                                                                    rs7412     19     44439567                                                                                                                                                                               rs565006009  3.10769e-05 
    19     45412079                                                                                                                                                                                    rs7412     19     44439649                                                                                                                                                                               rs534424976  6.17855e-06 
    19     45412079                                                                                                                                                                                    rs7412     19     44439653                                                                                                                                                                               rs188414962  1.51218e-06 
    19     45412079                                                                                                                                                                                    rs7412     19     44439776                                                                                                                                                                               rs764281805  4.23226e-06 
    19     45412079                                                                                                                                                                                    rs7412     19     44439867                                                                                                                                                                          19:44439867_TG_T  8.17987e-06 
    19     45412079                                                                                                                                                                                    rs7412     19     44439878                                                                                                                                                                         19:44439878_AAG_A  1.09794e-05 
    19     45412079                                                                                                                                                                                    rs7412     19     44439904                                                                                                                                                                               rs183685938  6.19743e-05 
    19     45412079                                                                                                                                                                                    rs7412     19     44439937                                                                                                                                                                                 rs8100682  0.000619077 
    19     45412079                                                                                                                                                                                    rs7412     19     44440047                                                                                                                                                                               rs530874971  3.48303e-05 
    19     45412079                                                                                                                                                                                    rs7412     19     44440096                                                                                                                                                                               rs142669812  0.000120382 
    19     45412079                                                                                                                                                                                    rs7412     19     44440105                                                                                                                                                                                rs73036800  5.33821e-05 
    19     45412079                                                                                                                                                                                    rs7412     19     44440134                                                                                                                                                                                rs73036801  0.000452404 
    19     45412079                                                                                                                                                                                    rs7412     19     44440332                                                                                                                                                                               rs187619291  5.98541e-05 
    19     45412079                                                                                                                                                                                    rs7412     19     44440352                                                                                                                                                                               rs184803292  4.13001e-05 
    19     45412079                                                                                                                                                                                    rs7412     19     44440361                                                                                                                                                                               rs771372813  5.70563e-07 
    19     45412079                                                                                                                                                                                    rs7412     19     44440693                                                                                                                                                                               rs140760258  1.28731e-06 
    19     45412079                                                                                                                                                                                    rs7412     19     44440757                                                                                                                                                                               rs571398849  4.86516e-05 
    19     45412079                                                                                                                                                                                    rs7412     19     44441061                                                                                                                                                                               rs538713437  2.97179e-05 
    19     45412079                                                                                                                                                                                    rs7412     19     44441180                                                                                                                                                                               rs557040597  7.00821e-06 
    19     45412079                                                                                                                                                                                    rs7412     19     44441189                                                                                                                                                                               rs186608448  9.49045e-07 
    19     45412079                                                                                                                                                                                    rs7412     19     44441281                                                                                                                                                                                  rs400591   0.00026441 
    19     45412079                                                                                                                                                                                    rs7412     19     44441302                                                                                                                                                                               rs746194044    8.185e-06 
    19     45412079                                                                                                                                                                                    rs7412     19     44441329                                                                                                                                                                               rs770169437  9.34372e-07 
    19     45412079                                                                                                                                                                                    rs7412     19     44441338                                                                                                                                                                               rs542905660  1.06311e-05 
    19     45412079                                                                                                                                                                                    rs7412     19     44441341                                                                                                                                                                               rs767263288  2.18963e-06 
    19     45412079                                                                                                                                                                                    rs7412     19     44441402                                                                                                                                                                               rs554939323  2.81511e-06 
    19     45412079                                                                                                                                                                                    rs7412     19     44441406                                                                                                                                                                               rs531318900  2.37178e-05 
    19     45412079                                                                                                                                                                                    rs7412     19     44441432                                                                                                                                                                                  rs441742  0.000275887 
    19     45412079                                                                                                                                                                                    rs7412     19     44441450                                                                                                                                                                               rs540462485  2.67721e-06 
    19     45412079                                                                                                                                                                                    rs7412     19     44441462                                                                                                                                                                               rs754495600  8.04494e-06 
    19     45412079                                                                                                                                                                                    rs7412     19     44441615                                                                                                                                                                               rs550425284  7.55912e-07 
    19     45412079                                                                                                                                                                                    rs7412     19     44441694                                                                                                                                                                                  rs401770  0.000276056 
    19     45412079                                                                                                                                                                                    rs7412     19     44441706                                                                                                                                                                               rs781643814  4.80553e-08 
    19     45412079                                                                                                                                                                                    rs7412     19     44441749                                                                                                                                                                               rs746294925  2.96438e-05 
    19     45412079                                                                                                                                                                                    rs7412     19     44441750                                                                                                                                                                               rs770420673  2.93311e-05 
    19     45412079                                                                                                                                                                                    rs7412     19     44441752                                                                                                                                                                                rs55810332  0.000629319 
    19     45412079                                                                                                                                                                                    rs7412     19     44441793                                                                                                                                                                               rs544291033  2.93212e-05 
    19     45412079                                                                                                                                                                                    rs7412     19     44441871                                                                                                                                                                               rs534754569  5.19705e-06 
    19     45412079                                                                                                                                                                                    rs7412     19     44441901                                                                                                                                                                               rs138637375  9.37794e-09 
    19     45412079                                                                                                                                                                                    rs7412     19     44441984                                                                                                                                                                               rs184765820  1.21612e-05 
    19     45412079                                                                                                                                                                                    rs7412     19     44442028                                                                                                                                                                               rs189866221  1.45151e-05 
    19     45412079                                                                                                                                                                                    rs7412     19     44442195                                                                                                                                                                                  rs396188  0.000264296 
    19     45412079                                                                                                                                                                                    rs7412     19     44442215                                                                                                                                                                               rs181508206  3.32341e-05 
    19     45412079                                                                                                                                                                                    rs7412     19     44442363                                                                                                                                                                               rs530296534  1.44423e-05 
    19     45412079                                                                                                                                                                                    rs7412     19     44442518                                                                                                                                                                                rs55738725   0.00046538 
    19     45412079                                                                                                                                                                                    rs7412     19     44442638                                                                                                                                                                               rs141733017  4.94318e-06 
    19     45412079                                                                                                                                                                                    rs7412     19     44442672                                                                                                                                                                               rs571462757  2.81208e-06 
    19     45412079                                                                                                                                                                                    rs7412     19     44442677                                                                                                                                                                               rs181842621  3.38269e-05 
    19     45412079                                                                                                                                                                                    rs7412     19     44442881                                                                                                                                                                               rs756599982  1.00071e-06 
    19     45412079                                                                                                                                                                                    rs7412     19     44442899                                                                                                                                                                                  rs424041   0.00026416 
    19     45412079                                                                                                                                                                                    rs7412     19     44442966                                                                                                                                                                                  rs386249  0.000263194 
    19     45412079                                                                                                                                                                                    rs7412     19     44443010                                                                                                                                                                                  rs439417  0.000263128 
    19     45412079                                                                                                                                                                                    rs7412     19     44443025                                                                                                                                                                               rs186533569  4.77022e-06 
    19     45412079                                                                                                                                                                                    rs7412     19     44443179                                                                                                                                                                                  rs385578  0.000267511 
    19     45412079                                                                                                                                                                                    rs7412     19     44443268                                                                                                                                                                               rs113966615  0.000467656 
    19     45412079                                                                                                                                                                                    rs7412     19     44443297                                                                                                                                                                                  rs385202  0.000265945 
    19     45412079                                                                                                                                                                                    rs7412     19     44443348                                                                                                                                                                               rs544303452  2.84896e-05 
    19     45412079                                                                                                                                                                                    rs7412     19     44443385                                                                                                                                                                               rs569866473  9.16029e-11 
    19     45412079                                                                                                                                                                                    rs7412     19     44443432                                                                                                                                                                               rs770591080  2.24349e-05 
    19     45412079                                                                                                                                                                                    rs7412     19     44443494                                                                                                                                                                               rs148723300  1.58846e-06 
    19     45412079                                                                                                                                                                                    rs7412     19     44443541                                                                                                                                                                               rs759332558  1.40619e-06 
    19     45412079                                                                                                                                                                                    rs7412     19     44443543                                                                                                                                                                                rs55755447  0.000246906 
    19     45412079                                                                                                                                                                                    rs7412     19     44443551                                                                                                                                                                               rs760470658  2.07467e-05 
    19     45412079                                                                                                                                                                                    rs7412     19     44443561                                                                                                                                                                               rs563089387  2.12589e-06 
    19     45412079                                                                                                                                                                                    rs7412     19     44443663                                                                                                                                                                               rs762592623   1.3636e-05 
    19     45412079                                                                                                                                                                                    rs7412     19     44443668                                                                                                                                                                               rs574792160   3.2048e-05 
    19     45412079                                                                                                                                                                                    rs7412     19     44443676                                                                                                                                                                               rs141444405  2.59837e-06 
    19     45412079                                                                                                                                                                                    rs7412     19     44443846                                                                                                                                                                               rs757004731  2.73322e-07 
    19     45412079                                                                                                                                                                                    rs7412     19     44443877                                                                                                                                                                               rs766589413  1.85363e-06 
    19     45412079                                                                                                                                                                                    rs7412     19     44443882                                                                                                                                                                               rs530983671  2.75864e-05 
    19     45412079                                                                                                                                                                                    rs7412     19     44443936                                                                                                                                                                               rs560515850  4.06005e-05 
    19     45412079                                                                                                                                                                                    rs7412     19     44443959                                                                                                                                                                               rs551076470  4.32495e-06 
    19     45412079                                                                                                                                                                                    rs7412     19     44443976                                                                                                                                                                               rs150853735  0.000117794 
    19     45412079                                                                                                                                                                                    rs7412     19     44444013                                                                                                                                                                               rs140022795  2.59837e-06 
    19     45412079                                                                                                                                                                                    rs7412     19     44444055                                                                                                                                                                           19:44444055_A_G  3.93292e-06 
    19     45412079                                                                                                                                                                                    rs7412     19     44444070                                                                                                                                                                               rs187297549  3.93006e-06 
    19     45412079                                                                                                                                                                                    rs7412     19     44444079                                                                                                                                                                                  rs415867   0.00027685 
    19     45412079                                                                                                                                                                                    rs7412     19     44444083                                                                                                                                                                                  rs381220  0.000264324 
    19     45412079                                                                                                                                                                                    rs7412     19     44444200                                                                                                                                                                                rs73038506  0.000468243 
    19     45412079                                                                                                                                                                                    rs7412     19     44444268                                                                                                                                                                          19:44444268_TA_T    0.0003571 
    19     45412079                                                                                                                                                                                    rs7412     19     44444308                                                                                                                                                                               rs567959730  9.09428e-07 
    19     45412079                                                                                                                                                                                    rs7412     19     44444321                                                                                                                                                                               rs190636269  1.51419e-06 
    19     45412079                                                                                                                                                                                    rs7412     19     44444416                                                                                                                                                                                rs11880216  0.000645162 
    19     45412079                                                                                                                                                                                    rs7412     19     44444442                                                                                                                                                                               rs745745569   3.2174e-05 
    19     45412079                                                                                                                                                                                    rs7412     19     44444474                                                                                                                                                                                rs76131614  2.47139e-06 
    19     45412079                                                                                                                                                                                    rs7412     19     44444481                                                                                                                                                                               rs562436192  1.73203e-06 
    19     45412079                                                                                                                                                                                    rs7412     19     44444704                                                                                                                                                                                rs73038508  0.000469606 
    19     45412079                                                                                                                                                                                    rs7412     19     44444716                                                                                                                                                                               rs147727471   3.1373e-05 
    19     45412079                                                                                                                                                                                    rs7412     19     44444737                                                                                                                                                                               rs562829697  7.56251e-05 
    19     45412079                                                                                                                                                                                    rs7412     19     44444750                                                                                                                                                                               rs565727009   5.2575e-05 
    19     45412079                                                                                                                                                                                    rs7412     19     44444820                                                                                                                                                                               rs187952324   2.8999e-05 
    19     45412079                                                                                                                                                                                    rs7412     19     44444835                                                                                                                                                                               rs117481364  4.16757e-05 
    19     45412079                                                                                                                                                                                    rs7412     19     44444836                                                                                                                                                                               rs192157257  6.78177e-05 
    19     45412079                                                                                                                                                                                    rs7412     19     44444885                                                                                                                                                                                  rs424364  5.79319e-05 
    19     45412079                                                                                                                                                                                    rs7412     19     44444893                                                                                                                                                                               rs539139989  6.52276e-06 
    19     45412079                                                                                                                                                                                    rs7412     19     44444915                                                                                                                                                                               rs573337535  1.10511e-05 
    19     45412079                                                                                                                                                                                    rs7412     19     44444976                                                                                                                                                                                  rs453611  6.14314e-05 
    19     45412079                                                                                                                                                                                    rs7412     19     44445014                                                                                                                                                                                  rs391961  0.000264408 
    19     45412079                                                                                                                                                                                    rs7412     19     44445090                                                                                                                                                                               rs777770686   7.3608e-05 
    19     45412079                                                                                                                                                                                    rs7412     19     44445131                                                                                                                                                                               rs149856509  3.13506e-05 
    19     45412079                                                                                                                                                                                    rs7412     19     44445326                                                                                                                                                                               rs189001168  3.70752e-06 
    19     45412079                                                                                                                                                                                    rs7412     19     44445341                                                                                                                                                                               rs566530660  2.77154e-05 
    19     45412079                                                                                                                                                                                    rs7412     19     44445410                                                                                                                                                                               rs553915436  6.65518e-06 
    19     45412079                                                                                                                                                                                    rs7412     19     44445423                                                                                                                                                                               rs539748081  1.28866e-06 
    19     45412079                                                                                                                                                                                    rs7412     19     44445716                                                                                                                                                                               rs561909039  2.69444e-06 
    19     45412079                                                                                                                                                                                    rs7412     19     44445721                                                                                                                                                                                  rs394132  0.000278293 
    19     45412079                                                                                                                                                                                    rs7412     19     44445736                                                                                                                                                                               rs550436103  3.29121e-07 
    19     45412079                                                                                                                                                                                    rs7412     19     44445769                                                                                                                                                                                  rs394380  0.000267318 
    19     45412079                                                                                                                                                                                    rs7412     19     44445770                                                                                                                                                                               rs565144956  3.13506e-05 
    19     45412079                                                                                                                                                                                    rs7412     19     44445816                                                                                                                                                                                rs10407513  0.000355715 
    19     45412079                                                                                                                                                                                    rs7412     19     44445987                                                                                                                                                                                  rs447235  0.000276369 
    19     45412079                                                                                                                                                                                    rs7412     19     44445988                                                                                                                                                                                  rs387504   0.00014795 
    19     45412079                                                                                                                                                                                    rs7412     19     44446097                                                                                                                                                                                rs62116588   0.00850386 
    19     45412079                                                                                                                                                                                    rs7412     19     44446216                                                                                                                                                                               rs764650366  3.44675e-06 
    19     45412079                                                                                                                                                                                    rs7412     19     44446238                                                                                                                                                                               rs751608977    3.181e-06 
    19     45412079                                                                                                                                                                                    rs7412     19     44446241                                                                                                                                                                           19:44446241_C_G  1.72521e-06 
    19     45412079                                                                                                                                                                                    rs7412     19     44446305                                                                                                                                                                               rs543966474  3.00531e-06 
    19     45412079                                                                                                                                                                                    rs7412     19     44446325                                                                                                                                                                                  rs388547  0.000277052 
    19     45412079                                                                                                                                                                                    rs7412     19     44446352                                                                                                                                                                       19:44446352_CCTCT_C  3.55232e-05 
    19     45412079                                                                                                                                                                                    rs7412     19     44446416                                                                                                                                                                               rs146693289  2.13163e-05 
    19     45412079                                                                                                                                                                                    rs7412     19     44446513                                                                                                                                                                                rs59345557  3.29515e-05 
    19     45412079                                                                                                                                                                                    rs7412     19     44446526                                                                                                                                                                               rs190894999  3.72644e-08 
    19     45412079                                                                                                                                                                                    rs7412     19     44446655                                                                                                                                                                               rs749157474  2.52412e-06 
    19     45412079                                                                                                                                                                                    rs7412     19     44446667                                                                                                                                                                                rs10411144  0.000354318 
    19     45412079                                                                                                                                                                                    rs7412     19     44446695                                                                                                                                                                               rs569008191    2.677e-06 
    19     45412079                                                                                                                                                                                    rs7412     19     44446779                                                                                                                                                                               rs181144287  1.20171e-07 
    19     45412079                                                                                                                                                                                    rs7412     19     44446816                                                                                                                                                                               rs185633528  1.28746e-06 
    19     45412079                                                                                                                                                                                    rs7412     19     44446850                                                                                                                                                                                rs10416702  0.000353256 
    19     45412079                                                                                                                                                                                    rs7412     19     44446951                                                                                                                                                                                rs10853770  0.000633948 
    19     45412079                                                                                                                                                                                    rs7412     19     44446953                                                                                                                                                                               rs182904938  5.36763e-07 
    19     45412079                                                                                                                                                                                    rs7412     19     44447017                                                                                                                                                                           19:44447017_C_T  2.12561e-06 
    19     45412079                                                                                                                                                                                    rs7412     19     44447080                                                                                                                                                                               rs187573480   0.00038753 
    19     45412079                                                                                                                                                                                    rs7412     19     44447120                                                                                                                                                                               rs192365746  3.65389e-05 
    19     45412079                                                                                                                                                                                    rs7412     19     44447139                                                                                                                                                                               rs568627015  2.83554e-05 
    19     45412079                                                                                                                                                                                    rs7412     19     44447161                                                                                                                                                                           19:44447161_A_T  9.54362e-06 
    19     45412079                                                                                                                                                                                    rs7412     19     44447262                                                                                                                                                                               rs554258890  2.97587e-05 
    19     45412079                                                                                                                                                                                    rs7412     19     44447264                                                                                                                                                                               rs571865613  8.05083e-07 
    19     45412079                                                                                                                                                                                    rs7412     19     44447294                                                                                                                                                                               rs114352130  4.76913e-06 
    19     45412079                                                                                                                                                                                    rs7412     19     44447342                                                                                                                                                                               rs113490888  0.000253099 
    19     45412079                                                                                                                                                                                    rs7412     19     44447390                                                                                                                                                                               rs548051636  4.37951e-06 
    19     45412079                                                                                                                                                                                    rs7412     19     44447421                                                                                                                                                                               rs766372248  5.48287e-08 
    19     45412079                                                                                                                                                                                    rs7412     19     44447572                                                                                                                                                                               rs117242328  8.25022e-05 
    19     45412079                                                                                                                                                                                    rs7412     19     44447709                                                                                                                                                                               rs752056687  4.31117e-06 
    19     45412079                                                                                                                                                                                    rs7412     19     44447747                                                                                                                                                                               rs138040026  1.56048e-08 
    19     45412079                                                                                                                                                                                    rs7412     19     44447827                                                                                                                                                                          19:44447827_AG_A  4.32608e-06 
    19     45412079                                                                                                                                                                                    rs7412     19     44447849                                                                                                                                                                               rs115002637  4.76913e-06 
    19     45412079                                                                                                                                                                                    rs7412     19     44447891                                                                                                                                                                               rs750487645  1.11758e-07 
    19     45412079                                                                                                                                                                                    rs7412     19     44447908                                                                                                                                                                               rs553948996  9.27357e-06 
    19     45412079                                                                                                                                                                                    rs7412     19     44448012                                                                                                                                                                                rs80186024   4.2871e-05 
    19     45412079                                                                                                                                                                                    rs7412     19     44448044                                                                                                                                                                                 rs2356537  0.000460939 
    19     45412079                                                                                                                                                                                    rs7412     19     44448372                                                                                                                                                                                  rs437700  0.000234248 
    19     45412079                                                                                                                                                                                    rs7412     19     44448478                                                                                                                                                                               rs538678030  1.81698e-07 
    19     45412079                                                                                                                                                                                    rs7412     19     44448542                                                                                                                                                                                rs73038515  0.000459128 
    19     45412079                                                                                                                                                                                    rs7412     19     44448675                                                                                                                                                                               rs535141073  1.56715e-08 
    19     45412079                                                                                                                                                                                    rs7412     19     44448722                                                                                                                                                                               rs559780655  9.14785e-06 
    19     45412079                                                                                                                                                                                    rs7412     19     44448814                                                                                                                                                                               rs543939577  3.04585e-06 
    19     45412079                                                                                                                                                                                    rs7412     19     44449003                                                                                                                                                                               rs190244413  2.73129e-05 
    19     45412079                                                                                                                                                                                    rs7412     19     44449005                                                                                                                                                                               rs193233478  6.39754e-05 
    19     45412079                                                                                                                                                                                    rs7412     19     44449076                                                                                                                                                                               rs185695021  3.18347e-06 
    19     45412079                                                                                                                                                                                    rs7412     19     44449161                                                                                                                                                                          19:44449161_CA_C  2.04982e-06 
    19     45412079                                                                                                                                                                                    rs7412     19     44449191                                                                                                                                                                                  rs424673  0.000242526 
    19     45412079                                                                                                                                                                                    rs7412     19     44449214                                                                                                                                                                               rs189422615  3.28072e-05 
    19     45412079                                                                                                                                                                                    rs7412     19     44449236                                                                                                                                                                               rs548710569  3.70708e-06 
    19     45412079                                                                                                                                                                                    rs7412     19     44449309                                                                                                                                                                                  rs407375  0.000242487 
    19     45412079                                                                                                                                                                                    rs7412     19     44449388                                                                                                                                                                               rs752491745  9.30741e-06 
    19     45412079                                                                                                                                                                                    rs7412     19     44449587                                                                                                                                                                               rs147290415  4.06006e-05 
    19     45412079                                                                                                                                                                                    rs7412     19     44449602                                                                                                                                                                                  rs431230  0.000242248 
    19     45412079                                                                                                                                                                                    rs7412     19     44449633                                                                                                                                                                               rs780711997  1.72466e-06 
    19     45412079                                                                                                                                                                                    rs7412     19     44449643                                                                                                                                                                               rs116988493  1.01187e-05 
    19     45412079                                                                                                                                                                                    rs7412     19     44449686                                                                                                                                                                               rs181429539  3.07172e-05 
    19     45412079                                                                                                                                                                                    rs7412     19     44449703                                                                                                                                                                               rs187062306  1.72364e-06 
    19     45412079                                                                                                                                                                                    rs7412     19     44449832                                                                                                                                                                                 rs1703747  0.000241542 
    19     45412079                                                                                                                                                                                    rs7412     19     44449938                                                                                                                                                                               rs556396670  9.41441e-07 
    19     45412079                                                                                                                                                                                    rs7412     19     44449991                                                                                                                                                                               rs559484696  5.73119e-06 
    19     45412079                                                                                                                                                                                    rs7412     19     44450107                                                                                                                                                                               rs761293026  7.84931e-05 
    19     45412079                                                                                                                                                                                    rs7412     19     44450109                                                                                                                                                                                rs76015502  0.000220519 
    19     45412079                                                                                                                                                                                    rs7412     19     44450122                                                                                                                                                                               rs531046621   1.2967e-05 
    19     45412079                                                                                                                                                                                    rs7412     19     44450174                                                                                                                                                                                rs56260067  0.000463819 
    19     45412079                                                                                                                                                                                    rs7412     19     44450235                                                                                                                                                                               rs765443983  6.89938e-06 
    19     45412079                                                                                                                                                                                    rs7412     19     44450421                                                                                                                                                                                  rs416257  0.000243038 
    19     45412079                                                                                                                                                                                    rs7412     19     44450455                                                                                                                                                                           19:44450455_G_A  3.70145e-06 
    19     45412079                                                                                                                                                                                    rs7412     19     44450494                                                                                                                                                                               rs148776969  2.83648e-05 
    19     45412079                                                                                                                                                                                    rs7412     19     44450647                                                                                                                                                                               rs768775897  0.000173208 
    19     45412079                                                                                                                                                                                    rs7412     19     44450670                                                                                                                                                                               rs557093013  5.63223e-06 
    19     45412079                                                                                                                                                                                    rs7412     19     44450674                                                                                                                                                                               rs577068749  3.81835e-07 
    19     45412079                                                                                                                                                                                    rs7412     19     44450774                                                                                                                                                                                 rs2429734  0.000231794 
    19     45412079                                                                                                                                                                                    rs7412     19     44450798                                                                                                                                                                                 rs2457224  0.000243759 
    19     45412079                                                                                                                                                                                    rs7412     19     44450930                                                                                                                                                                                  rs418336  0.000235249 
    19     45412079                                                                                                                                                                                    rs7412     19     44450974                                                                                                                                                                               rs551133764  1.61282e-05 
    19     45412079                                                                                                                                                                                    rs7412     19     44450997                                                                                                                                                                               rs142434484  5.47524e-08 
    19     45412079                                                                                                                                                                                    rs7412     19     44451099                                                                                                                                                                                 rs6509124  0.000597457 
    19     45412079                                                                                                                                                                                    rs7412     19     44451205                                                                                                                                                                                  rs364278  0.000243627 
    19     45412079                                                                                                                                                                                    rs7412     19     44451218                                                                                                                                                                               rs533474887  1.12062e-05 
    19     45412079                                                                                                                                                                                    rs7412     19     44451242                                                                                                                                                                               rs567727193  7.05187e-06 
    19     45412079                                                                                                                                                                                    rs7412     19     44451257                                                                                                                                                                               rs151323269  5.62222e-05 
    19     45412079                                                                                                                                                                                    rs7412     19     44451274                                                                                                                                                                               rs569973913   5.8096e-06 
    19     45412079                                                                                                                                                                                    rs7412     19     44451341                                                                                                                                                                               rs537419583  1.27318e-05 
    19     45412079                                                                                                                                                                                    rs7412     19     44451373                                                                                                                                                                               rs182307997  1.62405e-05 
    19     45412079                                                                                                                                                                                    rs7412     19     44451396                                                                                                                                                                               rs761728791    5.627e-05 
    19     45412079                                                                                                                                                                                    rs7412     19     44451402                                                                                                                                                                               rs539987144  2.67899e-06 
    19     45412079                                                                                                                                                                                    rs7412     19     44451438                                                                                                                                                                                 rs2159622  0.000351235 
    19     45412079                                                                                                                                                                                    rs7412     19     44451444                                                                                                                                                                               rs149660238  2.46763e-07 
    19     45412079                                                                                                                                                                                    rs7412     19     44451528                                                                                                                                                                               rs140269306   6.9847e-06 
    19     45412079                                                                                                                                                                                    rs7412     19     44451566                                                                                                                                                                               rs114088305  4.76919e-06 
    19     45412079                                                                                                                                                                                    rs7412     19     44451691                                                                                                                                                                               rs538613089  3.37603e-05 
    19     45412079                                                                                                                                                                                    rs7412     19     44451726                                                                                                                                                                               rs753360353  5.62568e-05 
    19     45412079                                                                                                                                                                                    rs7412     19     44451876                                                                                                                                                                               rs146472693  4.59345e-06 
    19     45412079                                                                                                                                                                                    rs7412     19     44451901                                                                                                                                                                               rs149088576  3.55458e-05 
    19     45412079                                                                                                                                                                                    rs7412     19     44451916                                                                                                                                                                                  rs395419   0.00024236 
    19     45412079                                                                                                                                                                                    rs7412     19     44451979                                                                                                                                                                                rs74548618  1.05059e-05 
    19     45412079                                                                                                                                                                                    rs7412     19     44452126                                                                                                                                                                                rs73038526   0.00046381 
    19     45412079                                                                                                                                                                                    rs7412     19     44452177                                                                                                                                                                                rs62116589  0.000599588 
    19     45412079                                                                                                                                                                                    rs7412     19     44452261                                                                                                                                                                           19:44452261_C_T  1.72482e-06 
    19     45412079                                                                                                                                                                                    rs7412     19     44452262                                                                                                                                                                               rs532722665  8.99407e-06 
    19     45412079                                                                                                                                                                                    rs7412     19     44452277                                                                                                                                                                               rs148272305  2.83551e-05 
    19     45412079                                                                                                                                                                                    rs7412     19     44452381                                                                                                                                                                                rs10414499  0.000133413 
    19     45412079                                                                                                                                                                                    rs7412     19     44452496                                                                                                                                                                               rs190409093  1.77108e-06 
    19     45412079                                                                                                                                                                                    rs7412     19     44452563                                                                                                                                                                               rs533035364  4.67808e-09 
    19     45412079                                                                                                                                                                                    rs7412     19     44452692                                                                                                                                                                               rs536092523  8.96651e-06 
    19     45412079                                                                                                                                                                                    rs7412     19     44452714                                                                                                                                                                         19:44452714_TTG_T  0.000230525 
    19     45412079                                                                                                                                                                                    rs7412     19     44452798                                                                                                                                                                               rs183678051  4.32196e-05 
    19     45412079                                                                                                                                                                                    rs7412     19     44452826                                                                                                                                                                               rs141377721  3.85312e-05 
    19     45412079                                                                                                                                                                                    rs7412     19     44452935                                                                                                                                                                                  rs384432  5.45977e-05 
    19     45412079                                                                                                                                                                                    rs7412     19     44453053                                                                                                                                                                               rs781714555   1.0565e-05 
    19     45412079                                                                                                                                                                                    rs7412     19     44453107                                                                                                                                                                               rs764658180  2.96799e-06 
    19     45412079                                                                                                                                                                                    rs7412     19     44453129                                                                                                                                                                               rs116543051  3.00759e-05 
    19     45412079                                                                                                                                                                                    rs7412     19     44453297                                                                                                                                                                                rs77953461  3.61664e-05 
    19     45412079                                                                                                                                                                                    rs7412     19     44453303                                                                                                                                                                               rs564103726  4.94309e-06 
    19     45412079                                                                                                                                                                                    rs7412     19     44453355                                                                                                                                                                               rs376512557  2.18977e-06 
    19     45412079                                                                                                                                                                                    rs7412     19     44453444                                                                                                                                                                               rs370815938  3.10433e-05 
    19     45412079                                                                                                                                                                                    rs7412     19     44453742                                                                                                                                                                                rs78054069  7.41586e-06 
    19     45412079                                                                                                                                                                                    rs7412     19     44453938                                                                                                                                                                               rs773000532  2.35432e-06 
    19     45412079                                                                                                                                                                                    rs7412     19     44453978                                                                                                                                                                               rs141786319  0.000381932 
    19     45412079                                                                                                                                                                                    rs7412     19     44454002                                                                                                                                                                               rs567542311  6.23186e-05 
    19     45412079                                                                                                                                                                                    rs7412     19     44454106                                                                                                                                                                                rs79629768  1.96231e-05 
    19     45412079                                                                                                                                                                                    rs7412     19     44454108                                                                                                                                                                               rs143899958  2.83661e-05 
    19     45412079                                                                                                                                                                                    rs7412     19     44454179                                                                                                                                                                               rs749486773  3.82986e-05 
    19     45412079                                                                                                                                                                                    rs7412     19     44454201                                                                                                                                                                               rs114233073  3.69842e-06 
    19     45412079                                                                                                                                                                                    rs7412     19     44454282                                                                                                                                                                                rs10402944   0.00024167 
    19     45412079                                                                                                                                                                                    rs7412     19     44454353                                                                                                                                                                               rs189990213   3.2143e-06 
    19     45412079                                                                                                                                                                                    rs7412     19     44454355                                                                                                                                                                               rs563071677  4.60127e-07 
    19     45412079                                                                                                                                                                                    rs7412     19     44454415                                                                                                                                                                               rs756576356  3.49796e-05 
    19     45412079                                                                                                                                                                                    rs7412     19     44454503                                                                                                                                                                                  rs376655   0.00024577 
    19     45412079                                                                                                                                                                                    rs7412     19     44454610                                                                                                                                                                               rs149402233  5.56057e-06 
    19     45412079                                                                                                                                                                                    rs7412     19     44454635                                                                                                                                                                               rs368140372  2.77199e-05 
    19     45412079                                                                                                                                                                                    rs7412     19     44454722                                                                                                                                                                          19:44454722_GA_G  1.64479e-05 
    19     45412079                                                                                                                                                                                    rs7412     19     44454786                                                                                                                                                                               rs183485272  3.69001e-05 
    19     45412079                                                                                                                                                                                    rs7412     19     44454834                                                                                                                                                                               rs199660763  0.000365527 
    19     45412079                                                                                                                                                                                    rs7412     19     44454838                                                                                                                                                                                rs75634815  0.000524354 
    19     45412079                                                                                                                                                                                    rs7412     19     44454878                                                                                                                                                                               rs192602169  1.93091e-05 
    19     45412079                                                                                                                                                                                    rs7412     19     44454909                                                                                                                                                                                rs11881642   0.00062387 
    19     45412079                                                                                                                                                                                    rs7412     19     44454973                                                                                                                                                                                  rs390134  0.000241681 
    19     45412079                                                                                                                                                                                    rs7412     19     44455133                                                                                                                                                                               rs759406824  5.62573e-05 
    19     45412079                                                                                                                                                                                    rs7412     19     44455262                                                                                                                                                                                rs73038529  0.000476263 
    19     45412079                                                                                                                                                                                    rs7412     19     44455396                                                                                                                                                                                rs16976902   2.1643e-06 
    19     45412079                                                                                                                                                                                    rs7412     19     44455400                                                                                                                                                                               rs554138022  4.64993e-09 
    19     45412079                                                                                                                                                                                    rs7412     19     44455585                                                                                                                                                                               rs371143154  2.76808e-05 
    19     45412079                                                                                                                                                                                    rs7412     19     44455661                                                                                                                                                                               rs116639567  6.79612e-06 
    19     45412079                                                                                                                                                                                    rs7412     19     44455663                                                                                                                                                                               rs377172739  3.07208e-05 
    19     45412079                                                                                                                                                                                    rs7412     19     44455665                                                                                                                                                                               rs549167749  3.07208e-05 
    19     45412079                                                                                                                                                                                    rs7412     19     44455683                                                                                                                                                                               rs144598041  7.87411e-05 
    19     45412079                                                                                                                                                                                    rs7412     19     44455725                                                                                                                                                                               rs191433948  3.07208e-05 
    19     45412079                                                                                                                                                                                    rs7412     19     44455832                                                                                                                                                                               rs118120065  0.000177651 
    19     45412079                                                                                                                                                                                    rs7412     19     44455921                                                                                                                                                                          19:44455921_TG_T  1.20233e-06 
    19     45412079                                                                                                                                                                                    rs7412     19     44455962                                                                                                                                                                               rs140802120   1.5615e-08 
    19     45412079                                                                                                                                                                                    rs7412     19     44455996                                                                                                                                                                               rs571332341     0.000765 
    19     45412079                                                                                                                                                                                    rs7412     19     44456177                                                                                                                                                                               rs373313231   0.00026046 
    19     45412079                                                                                                                                                                                    rs7412     19     44456179                                                                                                                                                                               rs377345993   0.00026046 
    19     45412079                                                                                                                                                                                    rs7412     19     44456229                                                                                                                                                                                  rs377934  0.000235684 
    19     45412079                                                                                                                                                                                    rs7412     19     44456277                                                                                                                                                                                rs11672243  0.000469376 
    19     45412079                                                                                                                                                                                    rs7412     19     44456437                                                                                                                                                                                rs77138444  0.000269451 
    19     45412079                                                                                                                                                                                    rs7412     19     44456440                                                                                                                                                                               rs145584390  4.09044e-05 
    19     45412079                                                                                                                                                                                    rs7412     19     44456478                                                                                                                                                                               rs552375598  2.04379e-05 
    19     45412079                                                                                                                                                                                    rs7412     19     44456562                                                                                                                                                                               rs185231457  3.07208e-05 
    19     45412079                                                                                                                                                                                    rs7412     19     44456632                                                                                                                                                                               rs555141678  8.99398e-06 
    19     45412079                                                                                                                                                                                    rs7412     19     44456636                                                                                                                                                                                rs75207377  5.55928e-06 
    19     45412079                                                                                                                                                                                    rs7412     19     44456655                                                                                                                                                       19:44456655_CGTACACCACATGGTAGCTCT_C  2.71602e-07 
    19     45412079                                                                                                                                                                                    rs7412     19     44456672                                                                                                                                                                                  rs415468  0.000119008 
    19     45412079                                                                                                                                                                                    rs7412     19     44456697                                                                                                                                                                                rs73933623  7.41569e-06 
    19     45412079                                                                                                                                                                                    rs7412     19     44456718                                                                                                                                                                               rs181847497   3.0709e-05 
    19     45412079                                                                                                                                                                                    rs7412     19     44456805                                                                                                                                                                                rs72480789  0.000471692 
    19     45412079                                                                                                                                                                                    rs7412     19     44456939                                                                                                                                                                               rs375360225   3.0709e-05 
    19     45412079                                                                                                                                                                                    rs7412     19     44456954                                                                                                                                                                                  rs367241  5.35166e-05 
    19     45412079                                                                                                                                                                                    rs7412     19     44457051                                                                                                                                                                               rs373101037  3.00745e-05 
    19     45412079                                                                                                                                                                                    rs7412     19     44457105                                                                                                                                                                               rs557540217  7.00814e-06 
    19     45412079                                                                                                                                                                                    rs7412     19     44457159                                                                                                                                                                               rs148894433  2.20632e-07 
    19     45412079                                                                                                                                                                                    rs7412     19     44457212                                                                                                                                                                                 rs2299937  0.000346368 
    19     45412079                                                                                                                                                                                    rs7412     19     44457255                                                                                                                                                                               rs528546910  2.83986e-05 
    19     45412079                                                                                                                                                                                    rs7412     19     44457331                                                                                                                                                                               rs138249736  2.83873e-05 
    19     45412079                                                                                                                                                                                    rs7412     19     44457333                                                                                                                                                                               rs189839995  3.07215e-05 
    19     45412079                                                                                                                                                                                    rs7412     19     44457366                                                                                                                                                                               rs538560968   1.0724e-05 
    19     45412079                                                                                                                                                                                    rs7412     19     44457401                                                                                                                                                                                  rs384319   3.1378e-05 
    19     45412079                                                                                                                                                                                    rs7412     19     44457402                                                                                                                                                                               rs565583294  1.09221e-07 
    19     45412079                                                                                                                                                                                    rs7412     19     44457481                                                                                                                                                                               rs142336043  3.00752e-05 
    19     45412079                                                                                                                                                                                    rs7412     19     44457506                                                                                                                                                                                rs78283849  5.55928e-06 
    19     45412079                                                                                                                                                                                    rs7412     19     44457602                                                                                                                                                                                 rs2299936  0.000241157 
    19     45412079                                                                                                                                                                                    rs7412     19     44457635                                                                                                                                                                               rs781028360  0.000929583 
    19     45412079                                                                                                                                                                                    rs7412     19     44457638                                                                                                                                                                               rs146451902  4.62899e-09 
    19     45412079                                                                                                                                                                                    rs7412     19     44457647                                                                                                                                                                               rs113253865  2.46937e-06 
    19     45412079                                                                                                                                                                                    rs7412     19     44457654                                                                                                                                                                               rs180874043  2.98578e-05 
    19     45412079                                                                                                                                                                                    rs7412     19     44457738                                                                                                                                                                               rs114589937  3.00752e-05 
    19     45412079                                                                                                                                                                                    rs7412     19     44457930                                                                                                                                                                               rs747819696   5.3758e-05 
    19     45412079                                                                                                                                                                                    rs7412     19     44457941                                                                                                                                                                                rs78527112   6.7967e-06 
    19     45412079                                                                                                                                                                                    rs7412     19     44457949                                                                                                                                                                               rs373850981  3.07208e-05 
    19     45412079                                                                                                                                                                                    rs7412     19     44458118                                                                                                                                                                               rs148318820  3.00752e-05 
    19     45412079                                                                                                                                                                                    rs7412     19     44458142                                                                                                                                                                                  rs435957  8.02292e-05 
    19     45412079                                                                                                                                                                                    rs7412     19     44458204                                                                                                                                                                                rs73038539  0.000478495 
    19     45412079                                                                                                                                                                                    rs7412     19     44458217                                                                                                                                                                         19:44458217_CAG_C   1.1751e-05 
    19     45412079                                                                                                                                                                                    rs7412     19     44458293                                                                                                                                                                                rs73038543  0.000487392 
    19     45412079                                                                                                                                                                                    rs7412     19     44458360                                                                                                                                                                               rs186351374  5.47524e-08 
    19     45412079                                                                                                                                                                                    rs7412     19     44458370                                                                                                                                                                               rs191260115  3.00759e-05 
    19     45412079                                                                                                                                                                                    rs7412     19     44458374                                                                                                                                                                               rs183562801  3.00766e-05 
    19     45412079                                                                                                                                                                                    rs7412     19     44458432                                                                                                                                                                               rs187301946  3.00759e-05 
    19     45412079                                                                                                                                                                                    rs7412     19     44458687                                                                                                                                                                           19:44458687_G_C  1.85394e-06 
    19     45412079                                                                                                                                                                                    rs7412     19     44458724                                                                                                                                                                               rs755926536  9.27483e-06 
    19     45412079                                                                                                                                                                                    rs7412     19     44458736                                                                                                                                                                               rs143011720  2.55439e-06 
    19     45412079                                                                                                                                                                                    rs7412     19     44458775                                                                                                                                                                               rs749173810  2.68592e-06 
    19     45412079                                                                                                                                                                                    rs7412     19     44458859                                                                                                                                                                               rs190626081  4.64872e-09 
    19     45412079                                                                                                                                                                                    rs7412     19     44458911                                                                                                                                                                               rs567757668  4.00744e-05 
    19     45412079                                                                                                                                                                                    rs7412     19     44458932                                                                                                                                                                               rs778477885   2.2138e-05 
    19     45412079                                                                                                                                                                                    rs7412     19     44458995                                                                                                                                                                               rs187929337  7.35158e-07 
    19     45412079                                                                                                                                                                                    rs7412     19     44458999                                                                                                                                                                               rs140202672  6.79695e-06 
    19     45412079                                                                                                                                                                                    rs7412     19     44459074                                                                                                                                                                                 rs2284243  0.000473615 
    19     45412079                                                                                                                                                                                    rs7412     19     44459075                                                                                                                                                                           19:44459075_T_A  4.94313e-06 
    19     45412079                                                                                                                                                                                    rs7412     19     44459077                                                                                                                                                                                  rs441225  6.26025e-06 
    19     45412079                                                                                                                                                                                    rs7412     19     44459100                                                                                                                                                                               rs143988463  1.09228e-07 
    19     45412079                                                                                                                                                                                    rs7412     19     44459178                                                                                                                                                                               rs184384019  1.24347e-06 
    19     45412079                                                                                                                                                                                    rs7412     19     44459189                                                                                                                                                                               rs188125837  0.000340934 
    19     45412079                                                                                                                                                                                    rs7412     19     44459226                                                                                                                                                                               rs143889081  3.40765e-07 
    19     45412079                                                                                                                                                                                    rs7412     19     44459229                                                                                                                                                                               rs558004845  1.73432e-05 
    19     45412079                                                                                                                                                                                    rs7412     19     44459233                                                                                                                                                                               rs148634507  1.09235e-07 
    19     45412079                                                                                                                                                                                    rs7412     19     44459278                                                                                                                                                                                  rs414122  8.59767e-06 
    19     45412079                                                                                                                                                                                    rs7412     19     44459314                                                                                                                                                                               rs560328886   1.6961e-08 
    19     45412079                                                                                                                                                                                    rs7412     19     44459321                                                                                                                                                                               rs561323331  1.82948e-05 
    19     45412079                                                                                                                                                                                    rs7412     19     44459455                                                                                                                                                                               rs554154058  5.38322e-05 
    19     45412079                                                                                                                                                                                    rs7412     19     44459503                                                                                                                                                                               rs533049596  6.05473e-07 
    19     45412079                                                                                                                                                                                    rs7412     19     44459510                                                                                                                                                                               rs151189070  1.82185e-07 
    19     45412079                                                                                                                                                                                    rs7412     19     44459603                                                                                                                                                                               rs766223431  4.88851e-08 
    19     45412079                                                                                                                                                                                    rs7412     19     44459769                                                                                                                                                                               rs754909655  4.94286e-06 
    19     45412079                                                                                                                                                                                    rs7412     19     44459792                                                                                                                                                                                rs76402324  0.000371255 
    19     45412079                                                                                                                                                                                    rs7412     19     44459808                                                                                                                                                                               rs571284831  7.55174e-05 
    19     45412079                                                                                                                                                                                    rs7412     19     44460037                                                                                                                                                                               rs550532086  5.11214e-05 
    19     45412079                                                                                                                                                                                    rs7412     19     44460164                                                                                                                                                                               rs770627572  3.77898e-07 
    19     45412079                                                                                                                                                                                    rs7412     19     44460204                                                                                                                                                                                  rs391885  0.000435261 
    19     45412079                                                                                                                                                                                    rs7412     19     44460205                                                                                                                                                                                  rs445752  0.000193286 
    19     45412079                                                                                                                                                                                    rs7412     19     44460256                                                                                                                                                                               rs564117781   1.7249e-06 
    19     45412079                                                                                                                                                                                    rs7412     19     44460455                                                                                                                                                                                  rs446072  5.03707e-05 
    19     45412079                                                                                                                                                                                    rs7412     19     44460645                                                                                                                                                                                rs73933625  0.000351813 
    19     45412079                                                                                                                                                                                    rs7412     19     44460666                                                                                                                                                                          19:44460666_TC_T  9.88162e-06 
    19     45412079                                                                                                                                                                                    rs7412     19     44460667                                                                                                                                                                               rs751739768  0.000193963 
    19     45412079                                                                                                                                                                                    rs7412     19     44460719                                                                                                                                                                               rs537246192  2.11568e-05 
    19     45412079                                                                                                                                                                                    rs7412     19     44460749                                                                                                                                                                               rs573809922  1.13817e-07 
    19     45412079                                                                                                                                                                                    rs7412     19     44460855                                                                                                                                                                               rs766743886  9.48229e-07 
    19     45412079                                                                                                                                                                                    rs7412     19     44460977                                                                                                                                                                               rs575407550  1.72457e-06 
    19     45412079                                                                                                                                                                                    rs7412     19     44461008                                                                                                                                                                           19:44461008_C_T  3.87805e-05 
    19     45412079                                                                                                                                                                                    rs7412     19     44461049                                                                                                                                                                                rs11669713  0.000184894 
    19     45412079                                                                                                                                                                                    rs7412     19     44461144                                                                                                                                                                                rs74433850  3.66988e-07 
    19     45412079                                                                                                                                                                                    rs7412     19     44461297                                                                                                                                                                               rs114170408  2.12554e-06 
    19     45412079                                                                                                                                                                                    rs7412     19     44461314                                                                                                                                                                      19:44461314_CCTTTT_C  8.05857e-06 
    19     45412079                                                                                                                                                                                    rs7412     19     44461346                                                                                                                                                                                rs11878420  0.000176434 
    19     45412079                                                                                                                                                                                    rs7412     19     44461363                                                                                                                                                                               rs184735078  9.29164e-09 
    19     45412079                                                                                                                                                                                    rs7412     19     44461386                                                                                                                                                                               rs571533812  1.12122e-05 
    19     45412079                                                                                                                                                                                    rs7412     19     44461459                                                                                                                                                                               rs777251823  4.94288e-06 
    19     45412079                                                                                                                                                                                    rs7412     19     44461490                                                                                                                                                                                  rs395143  4.09103e-05 
    19     45412079                                                                                                                                                                                    rs7412     19     44461580                                                                                                                                                                               rs528267967  1.09349e-05 
    19     45412079                                                                                                                                                                                    rs7412     19     44461619                                                                                                                                                                               rs569078760  1.98286e-06 
    19     45412079                                                                                                                                                                                    rs7412     19     44461621                                                                                                                                                                               rs546730238  1.81623e-07 
    19     45412079                                                                                                                                                                                    rs7412     19     44461640                                                                                                                                                                                rs73038560  0.000437016 
    19     45412079                                                                                                                                                                                    rs7412     19     44461771                                                                                                                                                                               rs779343416  5.62584e-05 
    19     45412079                                                                                                                                                                                    rs7412     19     44461818                                                                                                                                                                               rs532210803  3.14444e-05 
    19     45412079                                                                                                                                                                                    rs7412     19     44461883                                                                                                                                                                                rs74573172  2.57375e-06 
    19     45412079                                                                                                                                                                                    rs7412     19     44461917                                                                                                                                                                               rs545286367  4.32509e-06 
    19     45412079                                                                                                                                                                                    rs7412     19     44462047                                                                                                                                                                               rs180750826   2.0911e-07 
    19     45412079                                                                                                                                                                                    rs7412     19     44462058                                                                                                                                                                          19:44462058_AG_A  4.27256e-05 
    19     45412079                                                                                                                                                                                    rs7412     19     44462278                                                                                                                                                                               rs571522849  6.18429e-06 
    19     45412079                                                                                                                                                                                    rs7412     19     44462312                                                                                                                                                                           19:44462312_G_C  2.81679e-05 
    19     45412079                                                                                                                                                                                    rs7412     19     44462532                                                                                                                                                                               rs545534316  2.28461e-07 
    19     45412079                                                                                                                                                                                    rs7412     19     44462545                                                                                                                                                                               rs527968938  1.46703e-06 
    19     45412079                                                                                                                                                                                    rs7412     19     44462680                                                                                                                                                                                 rs2284242  0.000463482 
    19     45412079                                                                                                                                                                                    rs7412     19     44462681                                                                                                                                                                               rs762846412  3.09069e-06 
    19     45412079                                                                                                                                                                                    rs7412     19     44462750                                                                                                                                                                                  rs367056   3.9199e-05 
    19     45412079                                                                                                                                                                                    rs7412     19     44462761                                                                                                                                                                               rs150500991  1.87579e-05 
    19     45412079                                                                                                                                                                                    rs7412     19     44462781                                                                                                                                                                               rs534079590  1.74661e-05 
    19     45412079                                                                                                                                                                                    rs7412     19     44462801                                                                                                                                                                               rs181229926   0.00136461 
    19     45412079                                                                                                                                                                                    rs7412     19     44462956                                                                                                                                                                               rs190480773  4.33921e-05 
    19     45412079                                                                                                                                                                                    rs7412     19     44463188                                                                                                                                                                                rs73933626  7.41472e-06 
    19     45412079                                                                                                                                                                                    rs7412     19     44463204                                                                                                                                                                               rs575053481  1.51098e-06 
    19     45412079                                                                                                                                                                                    rs7412     19     44463298                                                                                                                                                                               rs563545350  2.35229e-06 
    19     45412079                                                                                                                                                                                    rs7412     19     44463299                                                                                                                                                                               rs569287817  1.88439e-05 
    19     45412079                                                                                                                                                                                    rs7412     19     44463300                                                                                                                                                                               rs186087119  3.67823e-07 
    19     45412079                                                                                                                                                                                    rs7412     19     44463318                                                                                                                                                                               rs748559695  1.01922e-07 
    19     45412079                                                                                                                                                                                    rs7412     19     44463332                                                                                                                                                                               rs565054015  1.04069e-05 
    19     45412079                                                                                                                                                                                    rs7412     19     44463336                                                                                                                                                                                   rs47775  0.000207608 
    19     45412079                                                                                                                                                                                    rs7412     19     44463472                                                                                                                                                                                  rs373043   3.9198e-05 
    19     45412079                                                                                                                                                                                    rs7412     19     44463650                                                                                                                                                                               rs538704272  1.47231e-07 
    19     45412079                                                                                                                                                                                    rs7412     19     44463660                                                                                                                                                                               rs117672634  7.97315e-05 
    19     45412079                                                                                                                                                                                    rs7412     19     44463668                                                                                                                                                                                  rs438174  0.000207119 
    19     45412079                                                                                                                                                                                    rs7412     19     44463682                                                                                                                                                                               rs118043010  4.91952e-06 
    19     45412079                                                                                                                                                                                    rs7412     19     44463726                                                                                                                                                                               rs115270158   2.1623e-06 
    19     45412079                                                                                                                                                                                    rs7412     19     44463739                                                                                                                                                                                  rs429611  0.000238973 
    19     45412079                                                                                                                                                                                    rs7412     19     44463740                                                                                                                                                                               rs577198404  2.95748e-05 
    19     45412079                                                                                                                                                                                    rs7412     19     44463754                                                                                                                                                                                rs74506955   2.1623e-06 
    19     45412079                                                                                                                                                                                    rs7412     19     44463862                                                                                                                                                                                  rs427401  0.000242532 
    19     45412079                                                                                                                                                                                    rs7412     19     44463899                                                                                                                                                                           19:44463899_A_C  2.68642e-07 
    19     45412079                                                                                                                                                                                    rs7412     19     44463932                                                                                                                                                                               rs182702645  3.64757e-05 
    19     45412079                                                                                                                                                                                    rs7412     19     44464234                                                                                                                                                                           19:44464234_T_G  5.33596e-07 
    19     45412079                                                                                                                                                                                    rs7412     19     44464317                                                                                                                                                                                  rs442543   0.00013343 
    19     45412079                                                                                                                                                                                    rs7412     19     44464421                                                                                                                                                                           19:44464421_G_A  4.32501e-06 
    19     45412079                                                                                                                                                                                    rs7412     19     44464434                                                                                                                                                                               rs554733945  2.76273e-07 
    19     45412079                                                                                                                                                                                    rs7412     19     44464454                                                                                                                                                                               rs568610913  2.39067e-06 
    19     45412079                                                                                                                                                                                    rs7412     19     44464461                                                                                                                                                                                rs36101414  1.93811e-05 
    19     45412079                                                                                                                                                                                    rs7412     19     44464510                                                                                                                                                                           19:44464510_T_A   6.6744e-06 
    19     45412079                                                                                                                                                                                    rs7412     19     44464614                                                                                                                                                                                  rs442934  3.91995e-05 
    19     45412079                                                                                                                                                                                    rs7412     19     44464698                                                                                                                                                                               rs116797599   2.5754e-06 
    19     45412079                                                                                                                                                                                    rs7412     19     44464787                                                                                                                                                                               rs551714950  1.14866e-07 
    19     45412079                                                                                                                                                                                    rs7412     19     44464798                                                                                                                                                                               rs774151329  1.54851e-05 
    19     45412079                                                                                                                                                                                    rs7412     19     44464802                                                                                                                                                                               rs528172885  9.42599e-05 
    19     45412079                                                                                                                                                                                    rs7412     19     44464862                                                                                                                                                                                  rs393737  1.06756e-05 
    19     45412079                                                                                                                                                                                    rs7412     19     44465118                                                                                                                                                                               rs557532158  4.32507e-06 
    19     45412079                                                                                                                                                                                    rs7412     19     44465226                                                                                                                                                                               rs147623661  1.81752e-05 
    19     45412079                                                                                                                                                                                    rs7412     19     44465292                                                                                                                                                                                rs78965254   0.00313064 
    19     45412079                                                                                                                                                                                    rs7412     19     44465297                                                                                                                                                                               rs555543730  3.70708e-06 
    19     45412079                                                                                                                                                                                    rs7412     19     44465317                                                                                                                                                                               rs764532307  7.74297e-06 
    19     45412079                                                                                                                                                                                    rs7412     19     44465485                                                                                                                                                                                 rs7255894  0.000851018 
    19     45412079                                                                                                                                                                                    rs7412     19     44465491                                                                                                                                                                     19:44465491_TATAATG_T  0.000324736 
    19     45412079                                                                                                                                                                                    rs7412     19     44465533                                                                                                                                                                                  rs391596  3.91985e-05 
    19     45412079                                                                                                                                                                                    rs7412     19     44465612                                                                                                                                                                                rs58050657  0.000617021 
    19     45412079                                                                                                                                                                                    rs7412     19     44465684                                                                                                                                                                               rs191994129  3.00755e-05 
    19     45412079                                                                                                                                                                                    rs7412     19     44465767                                                                                                                                                                          19:44465767_CT_C  8.65201e-07 
    19     45412079                                                                                                                                                                                    rs7412     19     44465775                                                                                                                                                                          19:44465775_AG_A  5.76618e-06 
    19     45412079                                                                                                                                                                                    rs7412     19     44465806                                                                                                                                                                                  rs441386  0.000242065 
    19     45412079                                                                                                                                                                                    rs7412     19     44465840                                                                                                                                                                               rs778644443  0.000201725 
    19     45412079                                                                                                                                                                                    rs7412     19     44465911                                                                                                                                                              19:44465911_GAAGTATATAGGCA_G  5.36457e-06 
    19     45412079                                                                                                                                                                                    rs7412     19     44465968                                                                                                                                                                                  rs407806  7.42996e-06 
    19     45412079                                                                                                                                                                                    rs7412     19     44465989                                                                                                                                                                           19:44465989_A_G  2.47132e-06 
    19     45412079                                                                                                                                                                                    rs7412     19     44466107                                                                                                                                                                                rs79771573  3.70708e-06 
    19     45412079                                                                                                                                                                                    rs7412     19     44466126                                                                                                                                                                               rs555736793  7.79521e-06 
    19     45412079                                                                                                                                                                                    rs7412     19     44466156                                                                                                                                                                                  rs381872  0.000259043 
    19     45412079                                                                                                                                                                                    rs7412     19     44466166                                                                                                                                                                               rs760563405  3.09069e-06 
    19     45412079                                                                                                                                                                                    rs7412     19     44466172                                                                                                                                                                               rs142231686  3.14299e-06 
    19     45412079                                                                                                                                                                                    rs7412     19     44466204                                                                                                                                                                                 rs8099924  0.000847582 
    19     45412079                                                                                                                                                                                    rs7412     19     44466221                                                                                                                                                                                  rs393473   3.7529e-05 
    19     45412079                                                                                                                                                                                    rs7412     19     44466302                                                                                                                                                                                  rs393403  4.17881e-05 
    19     45412079                                                                                                                                                                                    rs7412     19     44466336                                                                                                                                                                               rs541417784  1.45856e-06 
    19     45412079                                                                                                                                                                                    rs7412     19     44466363                                                                                                                                                                                  rs393117    3.919e-05 
    19     45412079                                                                                                                                                                                    rs7412     19     44466365                                                                                                                                                                               rs189368447  3.39263e-05 
    19     45412079                                                                                                                                                                                    rs7412     19     44466368                                                                                                                                                                               rs547115056  7.56136e-07 
    19     45412079                                                                                                                                                                                    rs7412     19     44466408                                                                                                                                                                               rs547236614  1.04648e-06 
    19     45412079                                                                                                                                                                                    rs7412     19     44466438                                                                                                                                                                               rs185832012  2.61341e-05 
    19     45412079                                                                                                                                                                                    rs7412     19     44466633                                                                                                                                                                               rs549099893  6.89342e-06 
    19     45412079                                                                                                                                                                                    rs7412     19     44466655                                                                                                                                                                               rs377642611  5.85618e-06 
    19     45412079                                                                                                                                                                                    rs7412     19     44466698                                                                                                                                                                               rs777215596   1.0687e-06 
    19     45412079                                                                                                                                                                                    rs7412     19     44466727                                                                                                                                                                               rs140450908  2.42503e-06 
    19     45412079                                                                                                                                                                                    rs7412     19     44466754                                                                                                                                                                                  rs413061  0.000246538 
    19     45412079                                                                                                                                                                                    rs7412     19     44466815                                                                                                                                                                               rs542152063  9.20349e-08 
    19     45412079                                                                                                                                                                                    rs7412     19     44466866                                                                                                                                                                               rs755185106  9.52015e-08 
    19     45412079                                                                                                                                                                                    rs7412     19     44466937                                                                                                                                                                               rs374341238  1.85396e-06 
    19     45412079                                                                                                                                                                                    rs7412     19     44466983                                                                                                                                                                               rs185269639  8.00604e-05 
    19     45412079                                                                                                                                                                                    rs7412     19     44467096                                                                                                                                                                                  rs383133  6.49934e-06 
    19     45412079                                                                                                                                                                                    rs7412     19     44467256                                                                                                                                                                               rs570278385  5.56083e-06 
    19     45412079                                                                                                                                                                                    rs7412     19     44467304                                                                                                                                                                               rs114449439  5.11274e-07 
    19     45412079                                                                                                                                                                                    rs7412     19     44467308                                                                                                                                                                               rs552742724  1.81136e-07 
    19     45412079                                                                                                                                                                                    rs7412     19     44467405                                                                                                                                                                                  rs397276  0.000507003 
    19     45412079                                                                                                                                                                                    rs7412     19     44467441                                                                                                                                                                                rs16976927  1.64043e-07 
    19     45412079                                                                                                                                                                                    rs7412     19     44467453                                                                                                                                                                               rs145101462  0.000110071 
    19     45412079                                                                                                                                                                                    rs7412     19     44467481                                                                                                                                                                               rs112590975  0.000278661 
    19     45412079                                                                                                                                                                                    rs7412     19     44467660                                                                                                                                                                               rs138972881  2.68953e-07 
    19     45412079                                                                                                                                                                                    rs7412     19     44467673                                                                                                                                                                               rs560648362   0.00010624 
    19     45412079                                                                                                                                                                                    rs7412     19     44467922                                                                                                                                                                               rs765335890  3.66531e-07 
    19     45412079                                                                                                                                                                                    rs7412     19     44467986                                                                                                                                                                               rs758600883  2.06184e-05 
    19     45412079                                                                                                                                                                                    rs7412     19     44467987                                                                                                                                                                               rs200816115  2.30461e-08 
    19     45412079                                                                                                                                                                                    rs7412     19     44467991                                                                                                                                                                               rs547517086  3.50594e-09 
    19     45412079                                                                                                                                                                                    rs7412     19     44468012                                                                                                                                                                               rs185950931  4.26099e-05 
    19     45412079                                                                                                                                                                                    rs7412     19     44468063                                                                                                                                                                                rs73933629  6.79654e-06 
    19     45412079                                                                                                                                                                                    rs7412     19     44468218                                                                                                                                                                                rs73567684  0.000260639 
    19     45412079                                                                                                                                                                                    rs7412     19     44468413                                                                                                                                                                               rs746848504  4.73151e-06 
    19     45412079                                                                                                                                                                                    rs7412     19     44468539                                                                                                                                                                                rs73567686  0.000266321 
    19     45412079                                                                                                                                                                                    rs7412     19     44468571                                                                                                                                                                               rs150725466  2.24062e-06 
    19     45412079                                                                                                                                                                                    rs7412     19     44468572                                                                                                                                                                                  rs369958  0.000227364 
    19     45412079                                                                                                                                                                                    rs7412     19     44468582                                                                                                                                                                               rs745803664  3.01711e-05 
    19     45412079                                                                                                                                                                                    rs7412     19     44468628                                                                                                                                                                               rs139540846  2.24099e-06 
    19     45412079                                                                                                                                                                                    rs7412     19     44468752                                                                                                                                                                               rs566038038  1.96085e-07 
    19     45412079                                                                                                                                                                                    rs7412     19     44468776                                                                                                                                                                        19:44468776_GCAA_G   4.1135e-05 
    19     45412079                                                                                                                                                                                    rs7412     19     44468853                                                                                                                                                                               rs147185048  4.22776e-05 
    19     45412079                                                                                                                                                                                    rs7412     19     44468874                                                                                                                                                                               rs117943491  0.000211375 
    19     45412079                                                                                                                                                                                    rs7412     19     44468931                                                                                                                                                                                rs61254478  2.90425e-05 
    19     45412079                                                                                                                                                                                    rs7412     19     44468941                                                                                                                                                                          19:44468941_GT_G  2.18708e-06 
    19     45412079                                                                                                                                                                                    rs7412     19     44468981                                                                                                                                                                               rs140507828  3.40966e-06 
    19     45412079                                                                                                                                                                                    rs7412     19     44469034                                                                                                                                                                                rs10451441  0.000270852 
    19     45412079                                                                                                                                                                                    rs7412     19     44469126                                                                                                                                                                               rs199854287  1.14097e-05 
    19     45412079                                                                                                                                                                                    rs7412     19     44469165                                                                                                                                                                               rs561165577  3.44947e-06 
    19     45412079                                                                                                                                                                                    rs7412     19     44469182                                                                                                                                                                               rs752763180  1.69502e-05 
    19     45412079                                                                                                                                                                                    rs7412     19     44469184                                                                                                                                                                               rs202105923  3.75572e-06 
    19     45412079                                                                                                                                                                                    rs7412     19     44469213                                                                                                                                                                               rs149734602  1.81969e-07 
    19     45412079                                                                                                                                                                                    rs7412     19     44469215                                                                                                                                                                               rs199624491  2.13748e-06 
    19     45412079                                                                                                                                                                                    rs7412     19     44469264                                                                                                                                                                               rs201754000  1.67213e-05 
    19     45412079                                                                                                                                                                                    rs7412     19     44469334                                                                                                                                                                               rs373116767  1.28735e-06 
    19     45412079                                                                                                                                                                                    rs7412     19     44469407                                                                                                                                                                               rs374573607  1.74718e-05 
    19     45412079                                                                                                                                                                                    rs7412     19     44469438                                                                                                                                                                               rs558734249  2.47169e-06 
    19     45412079                                                                                                                                                                                    rs7412     19     44469489                                                                                                                                                                               rs541407587  3.18377e-06 
    19     45412079                                                                                                                                                                                    rs7412     19     44469535                                                                                                                                                                               rs779581827  3.78657e-05 
    19     45412079                                                                                                                                                                                    rs7412     19     44469577                                                                                                                                                                                  rs451601   3.8081e-05 
    19     45412079                                                                                                                                                                                    rs7412     19     44469625                                                                                                                                                                                  rs451612  3.73186e-05 
    19     45412079                                                                                                                                                                                    rs7412     19     44469657                                                                                                                                                                                  rs374421  3.82167e-05 
    19     45412079                                                                                                                                                                                    rs7412     19     44469691                                                                                                                                                                                rs78195138  6.34755e-07 
    19     45412079                                                                                                                                                                                    rs7412     19     44469708                                                                                                                                                                                  rs453932  7.29178e-06 
    19     45412079                                                                                                                                                                                    rs7412     19     44469718                                                                                                                                                                                rs75960406  6.81619e-05 
    19     45412079                                                                                                                                                                                    rs7412     19     44469812                                                                                                                                                                               rs531889182  2.91937e-05 
    19     45412079                                                                                                                                                                                    rs7412     19     44469822                                                                                                                                                                               rs569370046   4.6906e-09 
    19     45412079                                                                                                                                                                                    rs7412     19     44469916                                                                                                                                                                               rs374290246  6.21523e-06 
    19     45412079                                                                                                                                                                                    rs7412     19     44470012                                                                                                                                                                               rs182789975   6.6744e-06 
    19     45412079                                                                                                                                                                                    rs7412     19     44470036                                                                                                                                                                               rs142146138  4.76968e-09 
    19     45412079                                                                                                                                                                                    rs7412     19     44470044                                                                                                                                                                               rs151193849   3.1222e-06 
    19     45412079                                                                                                                                                                                    rs7412     19     44470108                                                                                                                                                                               rs374666039  2.20912e-05 
    19     45412079                                                                                                                                                                                    rs7412     19     44470147                                                                                                                                                                                rs16976937  0.000217803 
    19     45412079                                                                                                                                                                                    rs7412     19     44470163                                                                                                                                                                               rs565055876  2.52688e-05 
    19     45412079                                                                                                                                                                                    rs7412     19     44470165                                                                                                                                                                               rs141927408  8.13921e-06 
    19     45412079                                                                                                                                                                                    rs7412     19     44470189                                                                                                                                                                                  rs454301  3.73122e-05 
    19     45412079                                                                                                                                                                                    rs7412     19     44470331                                                                                                                                                                                rs61738847  2.22727e-06 
    19     45412079                                                                                                                                                                                    rs7412     19     44470411                                                                                                                                                                               rs145067705  4.86906e-05 
    19     45412079                                                                                                                                                                                    rs7412     19     44470420                                                                                                                                                                                  rs439676  0.000218621 
    19     45412079                                                                                                                                                                                    rs7412     19     44470475                                                                                                                                                                               rs144749364  4.60569e-06 
    19     45412079                                                                                                                                                                                    rs7412     19     44470548                                                                                                                                                                                  rs453640  3.90337e-05 
    19     45412079                                                                                                                                                                                    rs7412     19     44470589                                                                                                                                                                               rs773129868  8.16602e-05 
    19     45412079                                                                                                                                                                                    rs7412     19     44470612                                                                                                                                                                               rs375740081  4.47512e-06 
    19     45412079                                                                                                                                                                                    rs7412     19     44470613                                                                                                                                                                               rs140615014  1.85346e-06 
    19     45412079                                                                                                                                                                                    rs7412     19     44470663                                                                                                                                                                                  rs435590  3.90317e-05 
    19     45412079                                                                                                                                                                                    rs7412     19     44470679                                                                                                                                                                                rs56023723  3.24822e-05 
    19     45412079                                                                                                                                                                                    rs7412     19     44470878                                                                                                                                                                               rs548489963  2.22617e-06
[truncated: 14,278,669 more chars]
