# Supplementary material for: Genetic influence on within-person longitudinal change in anthropometric traits in the UK Biobank
Source: Nat Commun. 2024 May 6;15:3776. doi: 10.1038/s41467-024-47802-7 (PMC11074304; doi:10.1038/s41467-024-47802-7)
Supplement: Supplementary file 6 — Source Data [file 41467_2024_47802_MOESM6_ESM.zip › data/7_supplementary/SuppFigS3/rs7412_unrel.log]

PLINK v1.90b6.22 64-bit (16 Apr 2021)
Options in effect:
  --bfile /QRISdata/Q2909/v3EUR_impQC/ukbEUR_imp_chr19_v3_impQC
  --keep ../../../1_derivedData/uID_unrel_284165.txt
  --ld-snp rs7412
  --ld-window 99999
  --ld-window-kb 1000
  --ld-window-r2 0
  --out rs7412_unrel
  --r2

Hostname: bun099
Working directory: /QRISdata/Q3105/2_GWAS/rate/imputedSeq
Start time: Wed Mar  6 11:41:41 2024

Random number seed: 1709689301
1547158 MB RAM detected; reserving 773579 MB for main workspace.
1009599 variants loaded from .bim file.
456422 people (208751 males, 247663 females, 8 ambiguous) loaded from .fam.
Ambiguous sex IDs written to rs7412_unrel.nosex .
--keep: 284165 people remaining.
Using up to 191 threads (change this with --threads).
Before main variant filters, 284165 founders and 0 nonfounders present.
Calculating allele frequencies... done.
Total genotyping rate in remaining samples is 0.997277.
1009599 variants and 284165 people pass filters and QC.
Note: No phenotypes present.
--r2 to rs7412_unrel.ld ... done.

End time: Wed Mar  6 11:46:10 2024
