# Supplementary material for: Genetic influence on within-person longitudinal change in anthropometric traits in the UK Biobank
Source: Nat Commun. 2024 May 6;15:3776. doi: 10.1038/s41467-024-47802-7 (PMC11074304; doi:10.1038/s41467-024-47802-7)
Supplement: Supplementary file 6 — Source Data [file 41467_2024_47802_MOESM6_ESM.zip › data/7_supplementary/SuppTab3/43210_resid_V3_multi_weight_35.HEreg]

HE-CP
Coefficient         Estimate        SE_OLS          SE_Jackknife    P_OLS           P_Jackknife     
Intercept_tr1       -1.56815e-05    2.22088e-05     2.31566e-07     0.48013         0               
Intercept_tr2       -1.43659e-05    1.98141e-05     1.97472e-07     0.46843         0               
Intercept_tr12      7.92105e-08     1.48334e-05     1.62921e-06     0.995721        0.961218        
V(G)/Vp_tr1         0.293747        0.00489922      0.010773        0               1.04666e-163    
V(G)/Vp_tr2         0.251903        0.00437025      0.00865457      0               2.98704e-186    
C(G)/Vp_tr12        0.260664        0.00327768      0.00632318      0               0               
rG                  0.958247        0.0166774       0.0235204       
N_tr1               63676           
N_tr2               71372           
