# Supplementary material for: Genetic influence on within-person longitudinal change in anthropometric traits in the UK Biobank
Source: Nat Commun. 2024 May 6;15:3776. doi: 10.1038/s41467-024-47802-7 (PMC11074304; doi:10.1038/s41467-024-47802-7)
Supplement: Supplementary file 6 — Source Data [file 41467_2024_47802_MOESM6_ESM.zip › data/7_supplementary/SuppTab3/43210_resid_V3_multi_height_14.HEreg]

HE-CP
Coefficient         Estimate        SE_OLS          SE_Jackknife    P_OLS           P_Jackknife     
Intercept_tr1       -1.31299e-05    1.77482e-05     1.78976e-07     0.459428        0               
Intercept_tr2       -1.16252e-05    1.57941e-05     1.39819e-07     0.461702        0               
Intercept_tr12      9.86772e-07     1.18389e-05     1.78515e-06     0.933573        0.580423        
V(G)/Vp_tr1         0.613162        0.00391334      0.0126538       0               0               
V(G)/Vp_tr2         0.605573        0.00348682      0.0116224       0               0               
C(G)/Vp_tr12        0.608017        0.00261633      0.007919        0               0               
rG                  0.997803        0.0060684       0.00824495      
N_tr1               79680           
N_tr2               89539           
