# Supplementary material for: Genetic influence on within-person longitudinal change in anthropometric traits in the UK Biobank
Source: Nat Commun. 2024 May 6;15:3776. doi: 10.1038/s41467-024-47802-7 (PMC11074304; doi:10.1038/s41467-024-47802-7)
Supplement: Supplementary file 6 — Source Data [file 41467_2024_47802_MOESM6_ESM.zip › data/7_supplementary/SuppTab3/43210_resid_V3_multi_weight_13.HEreg]

HE-CP
Coefficient         Estimate        SE_OLS          SE_Jackknife    P_OLS           P_Jackknife     
Intercept_tr1       -1.28514e-05    1.7789e-05      1.802e-07       0.470028        0               
Intercept_tr2       -1.56815e-05    2.22088e-05     2.31566e-07     0.48013         0               
Intercept_tr12      6.34359e-08     1.4055e-05      1.43525e-06     0.996411        0.964751        
V(G)/Vp_tr1         0.288359        0.00392233      0.00963876      0               1.19651e-196    
V(G)/Vp_tr2         0.293747        0.00489922      0.010773        0               1.04666e-163    
C(G)/Vp_tr12        0.279479        0.00310679      0.00628158      0               0               
rG                  0.960276        0.014857        0.0201279       
N_tr1               79497           
N_tr2               63676           
