# Supplementary material for: Genetic influence on within-person longitudinal change in anthropometric traits in the UK Biobank
Source: Nat Commun. 2024 May 6;15:3776. doi: 10.1038/s41467-024-47802-7 (PMC11074304; doi:10.1038/s41467-024-47802-7)
Supplement: Supplementary file 6 — Source Data [file 41467_2024_47802_MOESM6_ESM.zip › data/7_supplementary/SuppTab3/43210_resid_V3_multi_sit_25.HEreg]

HE-CP
Coefficient         Estimate        SE_OLS          SE_Jackknife    P_OLS           P_Jackknife     
Intercept_tr1       -1.9481e-05     2.68295e-05     3.18117e-07     0.467774        0               
Intercept_tr2       -1.45565e-05    1.98041e-05     2.07627e-07     0.462323        0               
Intercept_tr12      4.28328e-07     1.62996e-05     7.60357e-07     0.979039        0.573213        
V(G)/Vp_tr1         0.424702        0.00591448      0.013778        0               1.22487e-208    
V(G)/Vp_tr2         0.392878        0.00436805      0.0109678       0               5.19655e-281    
C(G)/Vp_tr12        0.39405         0.00360298      0.00719908      0               0               
rG                  0.964673        0.0123158       0.016264        
N_tr1               52709           
N_tr2               71408           
