# Supplementary material for: Genetic influence on within-person longitudinal change in anthropometric traits in the UK Biobank
Source: Nat Commun. 2024 May 6;15:3776. doi: 10.1038/s41467-024-47802-7 (PMC11074304; doi:10.1038/s41467-024-47802-7)
Supplement: Supplementary file 6 — Source Data [file 41467_2024_47802_MOESM6_ESM.zip › data/7_supplementary/SuppTab3/43210_resid_V3_multi_height_12.HEreg]

HE-CP
Coefficient         Estimate        SE_OLS          SE_Jackknife    P_OLS           P_Jackknife     
Intercept_tr1       -1.31299e-05    1.77482e-05     1.78976e-07     0.459428        0               
Intercept_tr2       -1.96956e-05    2.68119e-05     2.93419e-07     0.462593        0               
Intercept_tr12      -4.77316e-07    1.54252e-05     3.12209e-06     0.975315        0.878489        
V(G)/Vp_tr1         0.613162        0.00391334      0.0126538       0               0               
V(G)/Vp_tr2         0.612423        0.00591052      0.0162219       0               6.74862e-312    
C(G)/Vp_tr12        0.614459        0.00340473      0.00763665      0               0               
rG                  1.00272         0.00803252      0.0107005       
N_tr1               79680           
N_tr2               52744           
