# Supplementary material for: Genetic influence on within-person longitudinal change in anthropometric traits in the UK Biobank
Source: Nat Commun. 2024 May 6;15:3776. doi: 10.1038/s41467-024-47802-7 (PMC11074304; doi:10.1038/s41467-024-47802-7)
Supplement: Supplementary file 6 — Source Data [file 41467_2024_47802_MOESM6_ESM.zip › data/7_supplementary/SuppTab3/43210_resid_V3_multi_bmi_24.HEreg]

HE-CP
Coefficient         Estimate        SE_OLS          SE_Jackknife    P_OLS           P_Jackknife     
Intercept_tr1       -1.93107e-05    2.68799e-05     3.2456e-07      0.472506        0               
Intercept_tr2       -1.13722e-05    1.58242e-05     1.4448e-07      0.47235         0               
Intercept_tr12      3.3138e-07      1.45837e-05     7.90731e-06     0.981882        0.96657         
V(G)/Vp_tr1         0.257395        0.00592541      0.0118214       0               4.12415e-105    
V(G)/Vp_tr2         0.241262        0.00349348      0.00729331      0               5.78892e-240    
C(G)/Vp_tr12        0.24368         0.00322311      0.0047424       0               0               
rG                  0.977856        0.0185498       0.023931        
N_tr1               52610           
N_tr2               89368           
