# Supplementary material for: Genetic influence on within-person longitudinal change in anthropometric traits in the UK Biobank
Source: Nat Commun. 2024 May 6;15:3776. doi: 10.1038/s41467-024-47802-7 (PMC11074304; doi:10.1038/s41467-024-47802-7)
Supplement: Supplementary file 6 — Source Data [file 41467_2024_47802_MOESM6_ESM.zip › data/7_supplementary/SuppTab3/43210_resid_V3_multi_height_34.HEreg]

HE-CP
Coefficient         Estimate        SE_OLS          SE_Jackknife    P_OLS           P_Jackknife     
Intercept_tr1       -1.56402e-05    2.21709e-05     2.07909e-07     0.480539        0               
Intercept_tr2       -1.16252e-05    1.57941e-05     1.39819e-07     0.461702        0               
Intercept_tr12      1.91387e-07     1.3232e-05      8.48426e-06     0.988476        0.981998        
V(G)/Vp_tr1         0.60721         0.00489082      0.0142421       0               0               
V(G)/Vp_tr2         0.605573        0.00348682      0.0116224       0               0               
C(G)/Vp_tr12        0.611835        0.00292089      0.00727659      0               0               
rG                  1.00898         0.00693912      0.00910456      
N_tr1               63785           
N_tr2               89539           
