# Supplementary material for: Genetic influence on within-person longitudinal change in anthropometric traits in the UK Biobank
Source: Nat Commun. 2024 May 6;15:3776. doi: 10.1038/s41467-024-47802-7 (PMC11074304; doi:10.1038/s41467-024-47802-7)
Supplement: Supplementary file 6 — Source Data [file 41467_2024_47802_MOESM6_ESM.zip › data/7_supplementary/SuppTab3/43210_resid_V3_multi_sit_23.HEreg]

HE-CP
Coefficient         Estimate        SE_OLS          SE_Jackknife    P_OLS           P_Jackknife     
Intercept_tr1       -1.9481e-05     2.68295e-05     3.18117e-07     0.467774        0               
Intercept_tr2       -1.56628e-05    2.21851e-05     2.33768e-07     0.480185        0               
Intercept_tr12      -5.25577e-08    1.72516e-05     4.40088e-06     0.997613        0.990476        
V(G)/Vp_tr1         0.424702        0.00591448      0.013778        0               1.22487e-208    
V(G)/Vp_tr2         0.419451        0.00489399      0.0121465       0               2.59425e-261    
C(G)/Vp_tr12        0.421689        0.003806        0.00807053      0               0               
rG                  0.9991          0.0127939       0.0169734       
N_tr1               52709           
N_tr2               63744           
