# Supplementary material for: Genetic influence on within-person longitudinal change in anthropometric traits in the UK Biobank
Source: Nat Commun. 2024 May 6;15:3776. doi: 10.1038/s41467-024-47802-7 (PMC11074304; doi:10.1038/s41467-024-47802-7)
Supplement: Supplementary file 6 — Source Data [file 41467_2024_47802_MOESM6_ESM.zip › data/7_supplementary/SuppTab3/43210_resid_V3_multi_weight_15.HEreg]

HE-CP
Coefficient         Estimate        SE_OLS          SE_Jackknife    P_OLS           P_Jackknife     
Intercept_tr1       -1.28514e-05    1.7789e-05      1.802e-07       0.470028        0               
Intercept_tr2       -1.43659e-05    1.98141e-05     1.97472e-07     0.46843         0               
Intercept_tr12      2.92574e-07     1.32756e-05     1.37559e-06     0.982418        0.83157         
V(G)/Vp_tr1         0.288359        0.00392233      0.00963876      0               1.19651e-196    
V(G)/Vp_tr2         0.251903        0.00437025      0.00865457      0               2.98704e-186    
C(G)/Vp_tr12        0.247593        0.00292602      0.00605886      0               0               
rG                  0.918659        0.014846        0.022706        
N_tr1               79497           
N_tr2               71372           
