# Supplementary material for: Genetic influence on within-person longitudinal change in anthropometric traits in the UK Biobank
Source: Nat Commun. 2024 May 6;15:3776. doi: 10.1038/s41467-024-47802-7 (PMC11074304; doi:10.1038/s41467-024-47802-7)
Supplement: Supplementary file 6 — Source Data [file 41467_2024_47802_MOESM6_ESM.zip › data/7_supplementary/SuppTab3/43210_resid_V3_multi_bmi_45.HEreg]

HE-CP
Coefficient         Estimate        SE_OLS          SE_Jackknife    P_OLS           P_Jackknife     
Intercept_tr1       -1.13722e-05    1.58242e-05     1.4448e-07      0.47235         0               
Intercept_tr2       -1.43553e-05    1.98291e-05     2.006e-07       0.469093        0               
Intercept_tr12      -2.27052e-07    1.25257e-05     5.94827e-06     0.985528        0.969552        
V(G)/Vp_tr1         0.241262        0.00349348      0.00729331      0               5.78892e-240    
V(G)/Vp_tr2         0.236707        0.00437355      0.00875283      0               4.55184e-161    
C(G)/Vp_tr12        0.238237        0.00276397      0.00493848      0               0               
rG                  0.996916        0.0164526       0.0217542       
N_tr1               89368           
N_tr2               71318           
