# Supplementary material for: Genetic influence on within-person longitudinal change in anthropometric traits in the UK Biobank
Source: Nat Commun. 2024 May 6;15:3776. doi: 10.1038/s41467-024-47802-7 (PMC11074304; doi:10.1038/s41467-024-47802-7)
Supplement: Supplementary file 6 — Source Data [file 41467_2024_47802_MOESM6_ESM.zip › data/7_supplementary/SuppTab3/43210_resid_V3_multi_bmi_23.HEreg]

HE-CP
Coefficient         Estimate        SE_OLS          SE_Jackknife    P_OLS           P_Jackknife     
Intercept_tr1       -1.93107e-05    2.68799e-05     3.2456e-07      0.472506        0               
Intercept_tr2       -1.56926e-05    2.22209e-05     2.37838e-07     0.480056        0               
Intercept_tr12      -2.97593e-08    1.72818e-05     1.74818e-06     0.998624        0.986414        
V(G)/Vp_tr1         0.257395        0.00592541      0.0118214       0               4.12415e-105    
V(G)/Vp_tr2         0.272918        0.00490186      0.0107466       0               2.7993e-142     
C(G)/Vp_tr12        0.270713        0.00381265      0.00698783      0               0               
rG                  1.02139         0.0207191       0.0272404       
N_tr1               52610           
N_tr2               63641           
