# Supplementary material for: Genetic influence on within-person longitudinal change in anthropometric traits in the UK Biobank
Source: Nat Commun. 2024 May 6;15:3776. doi: 10.1038/s41467-024-47802-7 (PMC11074304; doi:10.1038/s41467-024-47802-7)
Supplement: Supplementary file 6 — Source Data [file 41467_2024_47802_MOESM6_ESM.zip › data/7_supplementary/SuppTab3/43210_resid_V3_multi_sit_45.HEreg]

HE-CP
Coefficient         Estimate        SE_OLS          SE_Jackknife    P_OLS           P_Jackknife     
Intercept_tr1       -1.14784e-05    1.58046e-05     1.49603e-07     0.467675        0               
Intercept_tr2       -1.45565e-05    1.98041e-05     2.07627e-07     0.462323        0               
Intercept_tr12      -3.78077e-07    1.25101e-05     1.94565e-06     0.975886        0.845925        
V(G)/Vp_tr1         0.398974        0.00348911      0.00945016      0               0               
V(G)/Vp_tr2         0.392878        0.00436805      0.0109678       0               5.19655e-281    
C(G)/Vp_tr12        0.393332        0.00276049      0.00621565      0               0               
rG                  0.993479        0.00989887      0.0131597       
N_tr1               89479           
N_tr2               71408           
