# Supplementary material for: Genetic influence on within-person longitudinal change in anthropometric traits in the UK Biobank
Source: Nat Commun. 2024 May 6;15:3776. doi: 10.1038/s41467-024-47802-7 (PMC11074304; doi:10.1038/s41467-024-47802-7)
Supplement: Supplementary file 6 — Source Data [file 41467_2024_47802_MOESM6_ESM.zip › data/7_supplementary/SuppTab3/43210_resid_V3_multi_weight_12.HEreg]

HE-CP
Coefficient         Estimate        SE_OLS          SE_Jackknife    P_OLS           P_Jackknife     
Intercept_tr1       -1.28514e-05    1.7789e-05      1.802e-07       0.470028        0               
Intercept_tr2       -1.9328e-05     2.68651e-05     3.18636e-07     0.471866        0               
Intercept_tr12      -2.2049e-07     1.54584e-05     7.88796e-06     0.988619        0.977699        
V(G)/Vp_tr1         0.288359        0.00392233      0.00963876      0               1.19651e-196    
V(G)/Vp_tr2         0.27684         0.00592223      0.0117786       0               3.74115e-122    
C(G)/Vp_tr12        0.286938        0.00341203      0.00590133      0               0               
rG                  1.01556         0.0176504       0.0222031       
N_tr1               79497           
N_tr2               52639           
