# Supplementary material for: Genetic influence on within-person longitudinal change in anthropometric traits in the UK Biobank
Source: Nat Commun. 2024 May 6;15:3776. doi: 10.1038/s41467-024-47802-7 (PMC11074304; doi:10.1038/s41467-024-47802-7)
Supplement: Supplementary file 6 — Source Data [file 41467_2024_47802_MOESM6_ESM.zip › data/7_supplementary/SuppTab3/43210_resid_V3_multi_sit_24.HEreg]

HE-CP
Coefficient         Estimate        SE_OLS          SE_Jackknife    P_OLS           P_Jackknife     
Intercept_tr1       -1.9481e-05     2.68295e-05     3.18117e-07     0.467774        0               
Intercept_tr2       -1.14784e-05    1.58046e-05     1.49603e-07     0.467675        0               
Intercept_tr12      5.58462e-07     1.4561e-05      1.30585e-05     0.969413        0.965887        
V(G)/Vp_tr1         0.424702        0.00591448      0.013778        0               1.22487e-208    
V(G)/Vp_tr2         0.398974        0.00348911      0.00945016      0               0               
C(G)/Vp_tr12        0.408955        0.00321809      0.00565722      0               0               
rG                  0.993485        0.0113068       0.0146927       
N_tr1               52709           
N_tr2               89479           
