# Supplementary material for: Genetic influence on within-person longitudinal change in anthropometric traits in the UK Biobank
Source: Nat Commun. 2024 May 6;15:3776. doi: 10.1038/s41467-024-47802-7 (PMC11074304; doi:10.1038/s41467-024-47802-7)
Supplement: Supplementary file 6 — Source Data [file 41467_2024_47802_MOESM6_ESM.zip › data/7_supplementary/SuppTab3/43210_resid_V3_multi_height_15.HEreg]

HE-CP
Coefficient         Estimate        SE_OLS          SE_Jackknife    P_OLS           P_Jackknife     
Intercept_tr1       -1.31299e-05    1.77482e-05     1.78976e-07     0.459428        0               
Intercept_tr2       -1.48246e-05    1.97959e-05     1.87673e-07     0.453935        0               
Intercept_tr12      7.03892e-07     1.32542e-05     7.95592e-06     0.957651        0.9295          
V(G)/Vp_tr1         0.613162        0.00391334      0.0126538       0               0               
V(G)/Vp_tr2         0.588153        0.00436627      0.0132695       0               0               
C(G)/Vp_tr12        0.599126        0.00292127      0.00845947      0               0               
rG                  0.997668        0.00689296      0.00952501      
N_tr1               79680           
N_tr2               71438           
