# Supplementary material for: Genetic influence on within-person longitudinal change in anthropometric traits in the UK Biobank
Source: Nat Commun. 2024 May 6;15:3776. doi: 10.1038/s41467-024-47802-7 (PMC11074304; doi:10.1038/s41467-024-47802-7)
Supplement: Supplementary file 6 — Source Data [file 41467_2024_47802_MOESM6_ESM.zip › data/7_supplementary/SuppTab3/43210_resid_V3_multi_weight_34.HEreg]

HE-CP
Coefficient         Estimate        SE_OLS          SE_Jackknife    P_OLS           P_Jackknife     
Intercept_tr1       -1.56815e-05    2.22088e-05     2.31566e-07     0.48013         0               
Intercept_tr2       -1.13818e-05    1.58129e-05     1.42107e-07     0.471657        0               
Intercept_tr12      8.33146e-08     1.32513e-05     1.01011e-05     0.995005        0.993438        
V(G)/Vp_tr1         0.293747        0.00489922      0.010773        0               1.04666e-163    
V(G)/Vp_tr2         0.263353        0.00349098      0.00743075      0               3.99906e-275    
C(G)/Vp_tr12        0.267433        0.00292515      0.00512189      0               0               
rG                  0.96152         0.0146804       0.0200952       
N_tr1               63676           
N_tr2               89432           
