# Supplementary material for: Genetic influence on within-person longitudinal change in anthropometric traits in the UK Biobank
Source: Nat Commun. 2024 May 6;15:3776. doi: 10.1038/s41467-024-47802-7 (PMC11074304; doi:10.1038/s41467-024-47802-7)
Supplement: Supplementary file 6 — Source Data [file 41467_2024_47802_MOESM6_ESM.zip › data/7_supplementary/SuppTab3/43210_resid_V3_multi_bmi_25.HEreg]

HE-CP
Coefficient         Estimate        SE_OLS          SE_Jackknife    P_OLS           P_Jackknife     
Intercept_tr1       -1.93107e-05    2.68799e-05     3.2456e-07      0.472506        0               
Intercept_tr2       -1.43553e-05    1.98291e-05     2.006e-07       0.469093        0               
Intercept_tr12      2.59323e-07     1.63252e-05     5.11936e-06     0.987324        0.9596          
V(G)/Vp_tr1         0.257395        0.00592541      0.0118214       0               4.12415e-105    
V(G)/Vp_tr2         0.236707        0.00437355      0.00875283      0               4.55184e-161    
C(G)/Vp_tr12        0.240414        0.00360861      0.00599961      0               0               
rG                  0.973988        0.0205032       0.0271318       
N_tr1               52610           
N_tr2               71318           
