# Supplementary material for: Genetic influence on within-person longitudinal change in anthropometric traits in the UK Biobank
Source: Nat Commun. 2024 May 6;15:3776. doi: 10.1038/s41467-024-47802-7 (PMC11074304; doi:10.1038/s41467-024-47802-7)
Supplement: Supplementary file 6 — Source Data [file 41467_2024_47802_MOESM6_ESM.zip › data/7_supplementary/SuppTab3/43210_resid_V3_multi_weight_14.HEreg]

HE-CP
Coefficient         Estimate        SE_OLS          SE_Jackknife    P_OLS           P_Jackknife     
Intercept_tr1       -1.28514e-05    1.7789e-05      1.802e-07       0.470028        0               
Intercept_tr2       -1.13818e-05    1.58129e-05     1.42107e-07     0.471657        0               
Intercept_tr12      4.34136e-07     1.18597e-05     5.41338e-06     0.970796        0.936081        
V(G)/Vp_tr1         0.288359        0.00392233      0.00963876      0               1.19651e-196    
V(G)/Vp_tr2         0.263353        0.00349098      0.00743075      0               3.99906e-275    
C(G)/Vp_tr12        0.265112        0.00262092      0.00550374      0               0               
rG                  0.962042        0.013188        0.0203269       
N_tr1               79497           
N_tr2               89432           
