# Supplementary material for: Genetic influence on within-person longitudinal change in anthropometric traits in the UK Biobank
Source: Nat Commun. 2024 May 6;15:3776. doi: 10.1038/s41467-024-47802-7 (PMC11074304; doi:10.1038/s41467-024-47802-7)
Supplement: Supplementary file 6 — Source Data [file 41467_2024_47802_MOESM6_ESM.zip › data/7_supplementary/SuppTab3/43210_resid_V3_multi_height_35.HEreg]

HE-CP
Coefficient         Estimate        SE_OLS          SE_Jackknife    P_OLS           P_Jackknife     
Intercept_tr1       -1.56402e-05    2.21709e-05     2.07909e-07     0.480539        0               
Intercept_tr2       -1.48246e-05    1.97959e-05     1.87673e-07     0.453935        0               
Intercept_tr12      1.8715e-07      1.48139e-05     3.01974e-06     0.989928        0.950587        
V(G)/Vp_tr1         0.60721         0.00489082      0.0142421       0               0               
V(G)/Vp_tr2         0.588153        0.00436627      0.0132695       0               0               
C(G)/Vp_tr12        0.605452        0.00327335      0.00902864      0               0               
rG                  1.01313         0.00779694      0.0103279       
N_tr1               63785           
N_tr2               71438           
