# Supplementary material for: Genetic influence on within-person longitudinal change in anthropometric traits in the UK Biobank
Source: Nat Commun. 2024 May 6;15:3776. doi: 10.1038/s41467-024-47802-7 (PMC11074304; doi:10.1038/s41467-024-47802-7)
Supplement: Supplementary file 6 — Source Data [file 41467_2024_47802_MOESM6_ESM.zip › data/7_supplementary/SuppTab3/43210_resid_V3_multi_sit_35.HEreg]

HE-CP
Coefficient         Estimate        SE_OLS          SE_Jackknife    P_OLS           P_Jackknife     
Intercept_tr1       -1.56628e-05    2.21851e-05     2.33768e-07     0.480185        0               
Intercept_tr2       -1.45565e-05    1.98041e-05     2.07627e-07     0.462323        0               
Intercept_tr12      1.24881e-07     1.48218e-05     5.59578e-06     0.993289        0.9822          
V(G)/Vp_tr1         0.419451        0.00489399      0.0121465       0               2.59425e-261    
V(G)/Vp_tr2         0.392878        0.00436805      0.0109678       0               5.19655e-281    
C(G)/Vp_tr12        0.40377         0.0032751       0.00764628      0               0               
rG                  0.994636        0.0113724       0.0152203       
N_tr1               63744           
N_tr2               71408           
