# Supplementary material for: Genetic influence on within-person longitudinal change in anthropometric traits in the UK Biobank
Source: Nat Commun. 2024 May 6;15:3776. doi: 10.1038/s41467-024-47802-7 (PMC11074304; doi:10.1038/s41467-024-47802-7)
Supplement: Supplementary file 6 — Source Data [file 41467_2024_47802_MOESM6_ESM.zip › data/7_supplementary/SuppTab3/43210_resid_V3_multi_weight_25.HEreg]

HE-CP
Coefficient         Estimate        SE_OLS          SE_Jackknife    P_OLS           P_Jackknife     
Intercept_tr1       -1.9328e-05     2.68651e-05     3.18636e-07     0.471866        0               
Intercept_tr2       -1.43659e-05    1.98141e-05     1.97472e-07     0.46843         0               
Intercept_tr12      2.75348e-07     1.63145e-05     1.45711e-06     0.986544        0.850118        
V(G)/Vp_tr1         0.27684         0.00592223      0.0117786       0               3.74115e-122    
V(G)/Vp_tr2         0.251903        0.00437025      0.00865457      0               2.98704e-186    
C(G)/Vp_tr12        0.253916        0.00360627      0.00595183      0               0               
rG                  0.961522        0.0190218       0.0251895       
N_tr1               52639           
N_tr2               71372           
