# Supplementary material for: Genetic influence on within-person longitudinal change in anthropometric traits in the UK Biobank
Source: Nat Commun. 2024 May 6;15:3776. doi: 10.1038/s41467-024-47802-7 (PMC11074304; doi:10.1038/s41467-024-47802-7)
Supplement: Supplementary file 6 — Source Data [file 41467_2024_47802_MOESM6_ESM.zip › data/7_supplementary/SuppTab3/43210_resid_V3_multi_sit_13.HEreg]

HE-CP
Coefficient         Estimate        SE_OLS          SE_Jackknife    P_OLS           P_Jackknife     
Intercept_tr1       -1.2983e-05     1.77593e-05     1.80443e-07     0.464746        0               
Intercept_tr2       -1.56628e-05    2.21851e-05     2.33768e-07     0.480185        0               
Intercept_tr12      9.13559e-08     1.40357e-05     4.14204e-06     0.994848        0.982406        
V(G)/Vp_tr1         0.447859        0.00391576      0.0113652       0               0               
V(G)/Vp_tr2         0.419451        0.00489399      0.0121465       0               2.59425e-261    
C(G)/Vp_tr12        0.42802         0.0031025       0.00709609      0               0               
rG                  0.987535        0.0101522       0.0134674       
N_tr1               79630           
N_tr2               63744           
