# Supplementary material for: Genetic influence on within-person longitudinal change in anthropometric traits in the UK Biobank
Source: Nat Commun. 2024 May 6;15:3776. doi: 10.1038/s41467-024-47802-7 (PMC11074304; doi:10.1038/s41467-024-47802-7)
Supplement: Supplementary file 6 — Source Data [file 41467_2024_47802_MOESM6_ESM.zip › data/7_supplementary/SuppTab3/43210_resid_V3_multi_bmi_14.HEreg]

HE-CP
Coefficient         Estimate        SE_OLS          SE_Jackknife    P_OLS           P_Jackknife     
Intercept_tr1       -1.28374e-05    1.77925e-05     1.86617e-07     0.470604        0               
Intercept_tr2       -1.13722e-05    1.58242e-05     1.4448e-07      0.47235         0               
Intercept_tr12      4.01698e-07     1.18651e-05     4.32103e-06     0.972988        0.925933        
V(G)/Vp_tr1         0.272982        0.00392315      0.00959605      0               5.25875e-178    
V(G)/Vp_tr2         0.241262        0.00349348      0.00729331      0               5.78892e-240    
C(G)/Vp_tr12        0.245942        0.00262214      0.00549759      0               0               
rG                  0.958346        0.0141408       0.0214605       
N_tr1               79481           
N_tr2               89368           
