# Supplementary material for: Genetic influence on within-person longitudinal change in anthropometric traits in the UK Biobank
Source: Nat Commun. 2024 May 6;15:3776. doi: 10.1038/s41467-024-47802-7 (PMC11074304; doi:10.1038/s41467-024-47802-7)
Supplement: Supplementary file 6 — Source Data [file 41467_2024_47802_MOESM6_ESM.zip › data/7_supplementary/SuppTab3/43210_resid_V3_multi_height_24.HEreg]

HE-CP
Coefficient         Estimate        SE_OLS          SE_Jackknife    P_OLS           P_Jackknife     
Intercept_tr1       -1.96956e-05    2.68119e-05     2.93419e-07     0.462593        0               
Intercept_tr2       -1.16252e-05    1.57941e-05     1.39819e-07     0.461702        0               
Intercept_tr12      8.30552e-07     1.45512e-05     1.15497e-05     0.954485        0.942669        
V(G)/Vp_tr1         0.612423        0.00591052      0.0162219       0               6.74862e-312    
V(G)/Vp_tr2         0.605573        0.00348682      0.0116224       0               0               
C(G)/Vp_tr12        0.608838        0.00321594      0.00681159      0               0               
rG                  0.999754        0.00771006      0.0103392       
N_tr1               52744           
N_tr2               89539           
