# Supplementary material for: Genetic influence on within-person longitudinal change in anthropometric traits in the UK Biobank
Source: Nat Commun. 2024 May 6;15:3776. doi: 10.1038/s41467-024-47802-7 (PMC11074304; doi:10.1038/s41467-024-47802-7)
Supplement: Supplementary file 6 — Source Data [file 41467_2024_47802_MOESM6_ESM.zip › data/7_supplementary/SuppTab3/43210_resid_V3_multi_bmi_34.HEreg]

HE-CP
Coefficient         Estimate        SE_OLS          SE_Jackknife    P_OLS           P_Jackknife     
Intercept_tr1       -1.56926e-05    2.22209e-05     2.37838e-07     0.480056        0               
Intercept_tr2       -1.13722e-05    1.58242e-05     1.4448e-07      0.47235         0               
Intercept_tr12      7.64296e-08     1.32597e-05     8.08315e-06     0.995384        0.992445        
V(G)/Vp_tr1         0.272918        0.00490186      0.0107466       0               2.7993e-142     
V(G)/Vp_tr2         0.241262        0.00349348      0.00729331      0               5.78892e-240    
C(G)/Vp_tr12        0.244155        0.002927        0.00509379      0               0               
rG                  0.951492        0.0158298       0.0220523       
N_tr1               63641           
N_tr2               89368           
