# Supplementary material for: Genetic influence on within-person longitudinal change in anthropometric traits in the UK Biobank
Source: Nat Commun. 2024 May 6;15:3776. doi: 10.1038/s41467-024-47802-7 (PMC11074304; doi:10.1038/s41467-024-47802-7)
Supplement: Supplementary file 6 — Source Data [file 41467_2024_47802_MOESM6_ESM.zip › data/7_supplementary/SuppTab3/43210_resid_V3_multi_sit_15.HEreg]

HE-CP
Coefficient         Estimate        SE_OLS          SE_Jackknife    P_OLS           P_Jackknife     
Intercept_tr1       -1.2983e-05     1.77593e-05     1.80443e-07     0.464746        0               
Intercept_tr2       -1.45565e-05    1.98041e-05     2.07627e-07     0.462323        0               
Intercept_tr12      4.78723e-07     1.32612e-05     4.06248e-06     0.971205        0.906193        
V(G)/Vp_tr1         0.447859        0.00391576      0.0113652       0               0               
V(G)/Vp_tr2         0.392878        0.00436805      0.0109678       0               5.19655e-281    
C(G)/Vp_tr12        0.407293        0.00292278      0.00735777      0               0               
rG                  0.970975        0.00978283      0.0134834       
N_tr1               79630           
N_tr2               71408           
