# Supplementary material for: Genetic influence on within-person longitudinal change in anthropometric traits in the UK Biobank
Source: Nat Commun. 2024 May 6;15:3776. doi: 10.1038/s41467-024-47802-7 (PMC11074304; doi:10.1038/s41467-024-47802-7)
Supplement: Supplementary file 6 — Source Data [file 41467_2024_47802_MOESM6_ESM.zip › data/7_supplementary/SuppTab3/43210_resid_V3_multi_weight_23.HEreg]

HE-CP
Coefficient         Estimate        SE_OLS          SE_Jackknife    P_OLS           P_Jackknife     
Intercept_tr1       -1.9328e-05     2.68651e-05     3.18636e-07     0.471866        0               
Intercept_tr2       -1.56815e-05    2.22088e-05     2.31566e-07     0.48013         0               
Intercept_tr12      -3.51292e-08    1.72723e-05     1.03257e-07     0.998314        0.733703        
V(G)/Vp_tr1         0.27684         0.00592223      0.0117786       0               3.74115e-122    
V(G)/Vp_tr2         0.293747        0.00489922      0.010773        0               1.04666e-163    
C(G)/Vp_tr12        0.2883          0.00381059      0.0069293       0               0               
rG                  1.01098         0.019146        0.0250617       
N_tr1               52639           
N_tr2               63676           
