# Supplementary material for: Genetic influence on within-person longitudinal change in anthropometric traits in the UK Biobank
Source: Nat Commun. 2024 May 6;15:3776. doi: 10.1038/s41467-024-47802-7 (PMC11074304; doi:10.1038/s41467-024-47802-7)
Supplement: Supplementary file 6 — Source Data [file 41467_2024_47802_MOESM6_ESM.zip › data/7_supplementary/SuppTab3/43210_resid_V3_multi_bmi_12.HEreg]

HE-CP
Coefficient         Estimate        SE_OLS          SE_Jackknife    P_OLS           P_Jackknife     
Intercept_tr1       -1.28374e-05    1.77925e-05     1.86617e-07     0.470604        0               
Intercept_tr2       -1.93107e-05    2.68799e-05     3.2456e-07      0.472506        0               
Intercept_tr12      -2.0358e-07     1.54642e-05     8.08801e-06     0.989501        0.979917        
V(G)/Vp_tr1         0.272982        0.00392315      0.00959605      0               5.25875e-178    
V(G)/Vp_tr2         0.257395        0.00592541      0.0118214       0               4.12415e-105    
C(G)/Vp_tr12        0.267906        0.00341332      0.0058002       0               0               
rG                  1.01068         0.018812        0.0235277       
N_tr1               79481           
N_tr2               52610           
