# Supplementary material for: Genetic influence on within-person longitudinal change in anthropometric traits in the UK Biobank
Source: Nat Commun. 2024 May 6;15:3776. doi: 10.1038/s41467-024-47802-7 (PMC11074304; doi:10.1038/s41467-024-47802-7)
Supplement: Supplementary file 6 — Source Data [file 41467_2024_47802_MOESM6_ESM.zip › data/7_supplementary/SuppTab3/43210_resid_V3_multi_weight_24.HEreg]

HE-CP
Coefficient         Estimate        SE_OLS          SE_Jackknife    P_OLS           P_Jackknife     
Intercept_tr1       -1.9328e-05     2.68651e-05     3.18636e-07     0.471866        0               
Intercept_tr2       -1.13818e-05    1.58129e-05     1.42107e-07     0.471657        0               
Intercept_tr12      3.58784e-07     1.45745e-05     1.21599e-05     0.980364        0.976459        
V(G)/Vp_tr1         0.27684         0.00592223      0.0117786       0               3.74115e-122    
V(G)/Vp_tr2         0.263353        0.00349098      0.00743075      0               3.99906e-275    
C(G)/Vp_tr12        0.262226        0.00322108      0.00478932      0               0               
rG                  0.971163        0.0170777       0.021971        
N_tr1               52639           
N_tr2               89432           
