# Supplementary material for: Genetic influence on within-person longitudinal change in anthropometric traits in the UK Biobank
Source: Nat Commun. 2024 May 6;15:3776. doi: 10.1038/s41467-024-47802-7 (PMC11074304; doi:10.1038/s41467-024-47802-7)
Supplement: Supplementary file 6 — Source Data [file 41467_2024_47802_MOESM6_ESM.zip › data/7_supplementary/SuppTab3/43210_resid_V3_multi_sit_12.HEreg]

HE-CP
Coefficient         Estimate        SE_OLS          SE_Jackknife    P_OLS           P_Jackknife     
Intercept_tr1       -1.2983e-05     1.77593e-05     1.80443e-07     0.464746        0               
Intercept_tr2       -1.9481e-05     2.68295e-05     3.18117e-07     0.467774        0               
Intercept_tr12      -3.35956e-07    1.54352e-05     1.02607e-05     0.982632        0.973884        
V(G)/Vp_tr1         0.447859        0.00391576      0.0113652       0               0               
V(G)/Vp_tr2         0.424702        0.00591448      0.013778        0               1.22487e-208    
C(G)/Vp_tr12        0.434743        0.00340695      0.00675023      0               0               
rG                  0.996828        0.0113222       0.0148205       
N_tr1               79630           
N_tr2               52709           
