# Supplementary material for: Genetic influence on within-person longitudinal change in anthropometric traits in the UK Biobank
Source: Nat Commun. 2024 May 6;15:3776. doi: 10.1038/s41467-024-47802-7 (PMC11074304; doi:10.1038/s41467-024-47802-7)
Supplement: Supplementary file 6 — Source Data [file 41467_2024_47802_MOESM6_ESM.zip › data/7_supplementary/SuppTab3/43210_resid_V3_multi_bmi_15.HEreg]

HE-CP
Coefficient         Estimate        SE_OLS          SE_Jackknife    P_OLS           P_Jackknife     
Intercept_tr1       -1.28374e-05    1.77925e-05     1.86617e-07     0.470604        0               
Intercept_tr2       -1.43553e-05    1.98291e-05     2.006e-07       0.469093        0               
Intercept_tr12      2.7806e-07      1.3282e-05      2.75075e-06     0.983291        0.91948         
V(G)/Vp_tr1         0.272982        0.00392315      0.00959605      0               5.25875e-178    
V(G)/Vp_tr2         0.236707        0.00437355      0.00875283      0               4.55184e-161    
C(G)/Vp_tr12        0.235367        0.00292744      0.00602386      0               0               
rG                  0.925917        0.0158134       0.0232921       
N_tr1               79481           
N_tr2               71318           
