# Supplementary material for: Genetic influence on within-person longitudinal change in anthropometric traits in the UK Biobank
Source: Nat Commun. 2024 May 6;15:3776. doi: 10.1038/s41467-024-47802-7 (PMC11074304; doi:10.1038/s41467-024-47802-7)
Supplement: Supplementary file 6 — Source Data [file 41467_2024_47802_MOESM6_ESM.zip › data/7_supplementary/SuppTab3/43210_resid_V3_multi_weight_45.HEreg]

HE-CP
Coefficient         Estimate        SE_OLS          SE_Jackknife    P_OLS           P_Jackknife     
Intercept_tr1       -1.13818e-05    1.58129e-05     1.42107e-07     0.471657        0               
Intercept_tr2       -1.43659e-05    1.98141e-05     1.97472e-07     0.46843         0               
Intercept_tr12      -2.48094e-07    1.25165e-05     7.31042e-06     0.984192        0.972921        
V(G)/Vp_tr1         0.263353        0.00349098      0.00743075      0               3.99906e-275    
V(G)/Vp_tr2         0.251903        0.00437025      0.00865457      0               2.98704e-186    
C(G)/Vp_tr12        0.25928         0.00276194      0.00493173      0               0               
rG                  1.00666         0.0153544       0.0202507       
N_tr1               89432           
N_tr2               71372           
