# Supplementary material for: Genetic influence on within-person longitudinal change in anthropometric traits in the UK Biobank
Source: Nat Commun. 2024 May 6;15:3776. doi: 10.1038/s41467-024-47802-7 (PMC11074304; doi:10.1038/s41467-024-47802-7)
Supplement: Supplementary file 6 — Source Data [file 41467_2024_47802_MOESM6_ESM.zip › data/7_supplementary/SuppTab3/43210_resid_V3_multi_sit_34.HEreg]

HE-CP
Coefficient         Estimate        SE_OLS          SE_Jackknife    P_OLS           P_Jackknife     
Intercept_tr1       -1.56628e-05    2.21851e-05     2.33768e-07     0.480185        0               
Intercept_tr2       -1.14784e-05    1.58046e-05     1.49603e-07     0.467675        0               
Intercept_tr12      1.25934e-07     1.32408e-05     8.70835e-06     0.992407        0.988466        
V(G)/Vp_tr1         0.419451        0.00489399      0.0121465       0               2.59425e-261    
V(G)/Vp_tr2         0.398974        0.00348911      0.00945016      0               0               
C(G)/Vp_tr12        0.410644        0.0029228       0.00602206      0               0               
rG                  1.00381         0.0102277       0.0132104       
N_tr1               63744           
N_tr2               89479           
