# Supplementary material for: Genetic influence on within-person longitudinal change in anthropometric traits in the UK Biobank
Source: Nat Commun. 2024 May 6;15:3776. doi: 10.1038/s41467-024-47802-7 (PMC11074304; doi:10.1038/s41467-024-47802-7)
Supplement: Supplementary file 6 — Source Data [file 41467_2024_47802_MOESM6_ESM.zip › data/7_supplementary/SuppTab3/43210_resid_V3_multi_height_23.HEreg]

HE-CP
Coefficient         Estimate        SE_OLS          SE_Jackknife    P_OLS           P_Jackknife     
Intercept_tr1       -1.96956e-05    2.68119e-05     2.93419e-07     0.462593        0               
Intercept_tr2       -1.56402e-05    2.21709e-05     2.07909e-07     0.480539        0               
Intercept_tr12      -7.56526e-08    1.72403e-05     4.82992e-06     0.996518        0.987502        
V(G)/Vp_tr1         0.612423        0.00591052      0.0162219       0               6.74862e-312    
V(G)/Vp_tr2         0.60721         0.00489082      0.0142421       0               0               
C(G)/Vp_tr12        0.615527        0.0038035       0.00951547      0               0               
rG                  1.00937         0.00889669      0.0117442       
N_tr1               52744           
N_tr2               63785           
