# Supplementary material for: Genetic influence on within-person longitudinal change in anthropometric traits in the UK Biobank
Source: Nat Commun. 2024 May 6;15:3776. doi: 10.1038/s41467-024-47802-7 (PMC11074304; doi:10.1038/s41467-024-47802-7)
Supplement: Supplementary file 6 — Source Data [file 41467_2024_47802_MOESM6_ESM.zip › data/7_supplementary/SuppTab3/43210_resid_V3_multi_sit_14.HEreg]

HE-CP
Coefficient         Estimate        SE_OLS          SE_Jackknife    P_OLS           P_Jackknife     
Intercept_tr1       -1.2983e-05     1.77593e-05     1.80443e-07     0.464746        0               
Intercept_tr2       -1.14784e-05    1.58046e-05     1.49603e-07     0.467675        0               
Intercept_tr12      6.73462e-07     1.18466e-05     1.20392e-06     0.954663        0.5759          
V(G)/Vp_tr1         0.447859        0.00391576      0.0113652       0               0               
V(G)/Vp_tr2         0.398974        0.00348911      0.00945016      0               0               
C(G)/Vp_tr12        0.415269        0.00261802      0.0067223       0               0               
rG                  0.982397        0.00867498      0.012051        
N_tr1               79630           
N_tr2               89479           
