# Supplementary material for: Genetic influence on within-person longitudinal change in anthropometric traits in the UK Biobank
Source: Nat Commun. 2024 May 6;15:3776. doi: 10.1038/s41467-024-47802-7 (PMC11074304; doi:10.1038/s41467-024-47802-7)
Supplement: Supplementary file 6 — Source Data [file 41467_2024_47802_MOESM6_ESM.zip › data/7_supplementary/SuppTab3/43210_resid_V3_multi_bmi_13.HEreg]

HE-CP
Coefficient         Estimate        SE_OLS          SE_Jackknife    P_OLS           P_Jackknife     
Intercept_tr1       -1.28374e-05    1.77925e-05     1.86617e-07     0.470604        0               
Intercept_tr2       -1.56926e-05    2.22209e-05     2.37838e-07     0.480056        0               
Intercept_tr12      5.97796e-08     1.40603e-05     6.1281e-07      0.996618        0.92229         
V(G)/Vp_tr1         0.272982        0.00392315      0.00959605      0               5.25875e-178    
V(G)/Vp_tr2         0.272918        0.00490186      0.0107466       0               2.7993e-142     
C(G)/Vp_tr12        0.260969        0.00310795      0.00625799      0               0               
rG                  0.956106        0.0158297       0.0211441       
N_tr1               79481           
N_tr2               63641           
