# Supplementary material for: Genetic influence on within-person longitudinal change in anthropometric traits in the UK Biobank
Source: Nat Commun. 2024 May 6;15:3776. doi: 10.1038/s41467-024-47802-7 (PMC11074304; doi:10.1038/s41467-024-47802-7)
Supplement: Supplementary file 6 — Source Data [file 41467_2024_47802_MOESM6_ESM.zip › data/7_supplementary/SuppTab3/43210_resid_V3_multi_bmi_35.HEreg]

HE-CP
Coefficient         Estimate        SE_OLS          SE_Jackknife    P_OLS           P_Jackknife     
Intercept_tr1       -1.56926e-05    2.22209e-05     2.37838e-07     0.480056        0               
Intercept_tr2       -1.43553e-05    1.98291e-05     2.006e-07       0.469093        0               
Intercept_tr12      7.3969e-08      1.48431e-05     1.04139e-06     0.996035        0.943375        
V(G)/Vp_tr1         0.272918        0.00490186      0.0107466       0               2.7993e-142     
V(G)/Vp_tr2         0.236707        0.00437355      0.00875283      0               4.55184e-161    
C(G)/Vp_tr12        0.245264        0.00327982      0.00640957      0               2.32211e-320    
rG                  0.964964        0.0179188       0.0252982       
N_tr1               63641           
N_tr2               71318           
