# Supplementary material for: Genetic influence on within-person longitudinal change in anthropometric traits in the UK Biobank
Source: Nat Commun. 2024 May 6;15:3776. doi: 10.1038/s41467-024-47802-7 (PMC11074304; doi:10.1038/s41467-024-47802-7)
Supplement: Supplementary file 6 — Source Data [file 41467_2024_47802_MOESM6_ESM.zip › data/1_bivariateGREML/deviationTransformed/lweight_resid_IIV_bivar.hsq]

Source	Variance	SE
V(G)_tr1	0.292032	0.008996
V(G)_tr2	0.032699	0.006810
C(G)_tr12	0.047938	0.005631
V(e)_tr1	0.706921	0.008351
V(e)_tr2	0.967059	0.008992
C(e)_tr12	0.032416	0.006167
Vp_tr1	0.998953	0.006558
Vp_tr2	0.999758	0.006328
V(G)/Vp_tr1	0.292338	0.008301
V(G)/Vp_tr2	0.032707	0.006801
rG	0.490569	0.069256
logL	-48950.307
n	99998
