# Supplementary material for: Genetic influence on within-person longitudinal change in anthropometric traits in the UK Biobank
Source: Nat Commun. 2024 May 6;15:3776. doi: 10.1038/s41467-024-47802-7 (PMC11074304; doi:10.1038/s41467-024-47802-7)
Supplement: Supplementary file 6 — Source Data [file 41467_2024_47802_MOESM6_ESM.zip › data/1_bivariateGREML/deviationTransformed/lwc_resid_IIV_bivar.hsq]

Source	Variance	SE
V(G)_tr1	0.227483	0.008536
V(G)_tr2	0.003651	0.006389
C(G)_tr12	0.010956	0.005299
V(e)_tr1	0.770057	0.008548
V(e)_tr2	0.996097	0.008949
C(e)_tr12	-0.000938	0.006216
Vp_tr1	0.997540	0.006455
Vp_tr2	0.999748	0.006318
V(G)/Vp_tr1	0.228044	0.008118
V(G)/Vp_tr2	0.003652	0.006391
rG	0.380164	0.374036
logL	-49504.308
n	100212
