# Supplementary material for: Genetic influence on within-person longitudinal change in anthropometric traits in the UK Biobank
Source: Nat Commun. 2024 May 6;15:3776. doi: 10.1038/s41467-024-47802-7 (PMC11074304; doi:10.1038/s41467-024-47802-7)
Supplement: Supplementary file 6 — Source Data [file 41467_2024_47802_MOESM6_ESM.zip › data/1_bivariateGREML/deviationTransformed/ibmi_resid_IIV_bivar.hsq]

Source	Variance	SE
V(G)_tr1	0.259975	0.008791
V(G)_tr2	0.020140	0.006657
C(G)_tr12	-0.014589	0.005477
V(e)_tr1	0.735941	0.008458
V(e)_tr2	0.979721	0.008998
C(e)_tr12	0.084817	0.006211
Vp_tr1	0.995916	0.006496
Vp_tr2	0.999861	0.006329
V(G)/Vp_tr1	0.261041	0.008258
V(G)/Vp_tr2	0.020143	0.006654
rG	-0.201614	0.084686
logL	-49035.429
n	99936
