# Supplementary material for: Genetic influence on within-person longitudinal change in anthropometric traits in the UK Biobank
Source: Nat Commun. 2024 May 6;15:3776. doi: 10.1038/s41467-024-47802-7 (PMC11074304; doi:10.1038/s41467-024-47802-7)
Supplement: Supplementary file 6 — Source Data [file 41467_2024_47802_MOESM6_ESM.zip › data/1_bivariateGREML/deviationTransformed/ihc_resid_IIV_bivar.hsq]

Source	Variance	SE
V(G)_tr1	0.251888	0.008715
V(G)_tr2	0.007425	0.006301
C(G)_tr12	0.014415	0.005389
V(e)_tr1	0.746909	0.008478
V(e)_tr2	0.991160	0.008847
C(e)_tr12	0.123079	0.006221
Vp_tr1	0.998797	0.006494
Vp_tr2	0.998585	0.006311
V(G)/Vp_tr1	0.252191	0.008193
V(G)/Vp_tr2	0.007436	0.006310
rG	0.333306	0.169050
logL	-48915.820
n	100214
