# Supplementary material for: Genetic influence on within-person longitudinal change in anthropometric traits in the UK Biobank
Source: Nat Commun. 2024 May 6;15:3776. doi: 10.1038/s41467-024-47802-7 (PMC11074304; doi:10.1038/s41467-024-47802-7)
Supplement: Supplementary file 6 — Source Data [file 41467_2024_47802_MOESM6_ESM.zip › data/1_bivariateGREML/rateChange/bmi_ageCorrected_bivar.hsq]

Source	Variance	SE
V(G)_tr1	4.493791	0.155195
V(G)_tr2	0.002727	0.000536
C(G)_tr12	0.018006	0.006532
V(e)_tr1	13.203811	0.150624
V(e)_tr2	0.075697	0.000705
C(e)_tr12	0.080963	0.007336
Vp_tr1	17.697602	0.115261
Vp_tr2	0.078425	0.000497
V(G)/Vp_tr1	0.253921	0.008230
V(G)/Vp_tr2	0.034776	0.006821
rG	0.162646	0.058872
logL	-57318.938
n	99936
