# Supplementary material for: Genetic influence on within-person longitudinal change in anthropometric traits in the UK Biobank
Source: Nat Commun. 2024 May 6;15:3776. doi: 10.1038/s41467-024-47802-7 (PMC11074304; doi:10.1038/s41467-024-47802-7)
Supplement: Supplementary file 6 — Source Data [file 41467_2024_47802_MOESM6_ESM.zip › data/1_bivariateGREML/rateChange/height_ageCorrected_bivar.hsq]

Source	Variance	SE
V(G)_tr1	19.717559	0.377722
V(G)_tr2	0.000407	0.000179
C(G)_tr12	-0.011604	0.005986
V(e)_tr1	17.877163	0.271575
V(e)_tr2	0.027324	0.000247
C(e)_tr12	0.011467	0.005846
Vp_tr1	37.594722	0.261723
Vp_tr2	0.027730	0.000175
V(G)/Vp_tr1	0.524477	0.007955
V(G)/Vp_tr2	0.014670	0.006455
rG	-0.129567	0.072122
logL	-48608.551
n	100144
