# Supplementary material for: Genetic influence on within-person longitudinal change in anthropometric traits in the UK Biobank
Source: Nat Commun. 2024 May 6;15:3776. doi: 10.1038/s41467-024-47802-7 (PMC11074304; doi:10.1038/s41467-024-47802-7)
Supplement: Supplementary file 6 — Source Data [file 41467_2024_47802_MOESM6_ESM.zip › data/1_bivariateGREML/rateChange/sit_ageCorrected_bivar.hsq]

Source	Variance	SE
V(G)_tr1	4.661256	0.101486
V(G)_tr2	0.000664	0.000433
C(G)_tr12	-0.006455	0.004832
V(e)_tr1	5.643219	0.079066
V(e)_tr2	0.067444	0.000606
C(e)_tr12	0.000678	0.004942
Vp_tr1	10.304475	0.070617
Vp_tr2	0.068108	0.000432
V(G)/Vp_tr1	0.452353	0.008253
V(G)/Vp_tr2	0.009750	0.006359
rG	-0.116030	0.094235
logL	-39002.460
n	99298
