# Supplementary material for: Genetic influence on within-person longitudinal change in anthropometric traits in the UK Biobank
Source: Nat Commun. 2024 May 6;15:3776. doi: 10.1038/s41467-024-47802-7 (PMC11074304; doi:10.1038/s41467-024-47802-7)
Supplement: Supplementary file 6 — Source Data [file 41467_2024_47802_MOESM6_ESM.zip › data/1_bivariateGREML/rateChange/weight_ageCorrected_bivar.hsq]

Source	Variance	SE
V(G)_tr1	46.075183	1.453278
V(G)_tr2	0.019839	0.004256
C(G)_tr12	0.085515	0.056391
V(e)_tr1	116.186432	1.362131
V(e)_tr2	0.610648	0.005651
C(e)_tr12	0.466575	0.062396
Vp_tr1	162.261615	1.063214
Vp_tr2	0.630487	0.003991
V(G)/Vp_tr1	0.283956	0.008290
V(G)/Vp_tr2	0.031466	0.006741
rG	0.089444	0.058933
logL	-164756.384
n	99998
