# Supplementary material for: Genetic influence on within-person longitudinal change in anthropometric traits in the UK Biobank
Source: Nat Commun. 2024 May 6;15:3776. doi: 10.1038/s41467-024-47802-7 (PMC11074304; doi:10.1038/s41467-024-47802-7)
Supplement: Supplementary file 6 — Source Data [file 41467_2024_47802_MOESM6_ESM.zip › data/1_bivariateGREML/deviation/weight_resid_IIV_bivar.hsq]

Source	Variance	SE
V(G)_tr1	0.283560	0.008940
V(G)_tr2	0.053067	0.006991
C(G)_tr12	0.098065	0.005934
V(e)_tr1	0.715381	0.008381
V(e)_tr2	0.946598	0.008943
C(e)_tr12	0.175877	0.006346
Vp_tr1	0.998942	0.006545
Vp_tr2	0.999665	0.006333
V(G)/Vp_tr1	0.283861	0.008283
V(G)/Vp_tr2	0.053085	0.006968
rG	0.799427	0.050441
logL	-47207.479
n	99998
