# Supplementary material for: Genetic influence on within-person longitudinal change in anthropometric traits in the UK Biobank
Source: Nat Commun. 2024 May 6;15:3776. doi: 10.1038/s41467-024-47802-7 (PMC11074304; doi:10.1038/s41467-024-47802-7)
Supplement: Supplementary file 6 — Source Data [file 41467_2024_47802_MOESM6_ESM.zip › data/1_bivariateGREML/deviation/hc_resid_IIV_bivar.hsq]

Source	Variance	SE
V(G)_tr1	0.245829	0.008669
V(G)_tr2	0.008941	0.006319
C(G)_tr12	0.035205	0.005371
V(e)_tr1	0.752922	0.008496
V(e)_tr2	0.990139	0.008849
C(e)_tr12	0.055349	0.006194
Vp_tr1	0.998751	0.006485
Vp_tr2	0.999081	0.006314
V(G)/Vp_tr1	0.246136	0.008172
V(G)/Vp_tr2	0.008950	0.006324
rG	0.750899	0.269395
logL	-49232.853
n	100214
