# Supplementary material for: Genetic influence on within-person longitudinal change in anthropometric traits in the UK Biobank
Source: Nat Commun. 2024 May 6;15:3776. doi: 10.1038/s41467-024-47802-7 (PMC11074304; doi:10.1038/s41467-024-47802-7)
Supplement: Supplementary file 6 — Source Data [file 41467_2024_47802_MOESM6_ESM.zip › data/1_bivariateGREML/deviation/sit_resid_IIV_bivar.hsq]

Source	Variance	SE
V(G)_tr1	0.451931	0.009769
V(G)_tr2	0.020200	0.006668
C(G)_tr12	0.007456	0.005810
V(e)_tr1	0.539280	0.007583
V(e)_tr2	0.979441	0.009019
C(e)_tr12	-0.047109	0.005883
Vp_tr1	0.991210	0.006798
Vp_tr2	0.999641	0.006348
V(G)/Vp_tr1	0.455938	0.008238
V(G)/Vp_tr2	0.020207	0.006667
rG	0.078033	0.062716
logL	-47478.104
n	99298
