# Supplementary material for: Genetic influence on within-person longitudinal change in anthropometric traits in the UK Biobank
Source: Nat Commun. 2024 May 6;15:3776. doi: 10.1038/s41467-024-47802-7 (PMC11074304; doi:10.1038/s41467-024-47802-7)
Supplement: Supplementary file 6 — Source Data [file 41467_2024_47802_MOESM6_ESM.zip › data/1_bivariateGREML/deviation/whr_resid_IIV_bivar.hsq]

Source	Variance	SE
V(G)_tr1	0.199599	0.008328
V(G)_tr2	0.000241	0.006245
C(G)_tr12	0.006940	0.005227
V(e)_tr1	0.796264	0.008627
V(e)_tr2	0.999792	0.008872
C(e)_tr12	0.115456	0.006274
Vp_tr1	0.995863	0.006411
Vp_tr2	1.000034	0.006321
V(G)/Vp_tr1	0.200428	0.008020
V(G)/Vp_tr2	0.000241	0.006244
rG	1.000000	12.842626
logL	-49194.615
n	100202
