# Supplementary material for: Genetic influence on within-person longitudinal change in anthropometric traits in the UK Biobank
Source: Nat Commun. 2024 May 6;15:3776. doi: 10.1038/s41467-024-47802-7 (PMC11074304; doi:10.1038/s41467-024-47802-7)
Supplement: Supplementary file 6 — Source Data [file 41467_2024_47802_MOESM6_ESM.zip › data/1_bivariateGREML/deviation/bmi_resid_IIV_bivar.hsq]

Source	Variance	SE
V(G)_tr1	0.255108	0.008740
V(G)_tr2	0.053725	0.006955
C(G)_tr12	0.102079	0.005896
V(e)_tr1	0.740810	0.008463
V(e)_tr2	0.945382	0.008913
C(e)_tr12	0.191252	0.006393
Vp_tr1	0.995918	0.006489
Vp_tr2	0.999107	0.006332
V(G)/Vp_tr1	0.256153	0.008228
V(G)/Vp_tr2	0.053773	0.006934
rG	0.871942	0.051762
logL	-46913.733
n	99936
