# Supplementary material for: Genetic influence on within-person longitudinal change in anthropometric traits in the UK Biobank
Source: Nat Commun. 2024 May 6;15:3776. doi: 10.1038/s41467-024-47802-7 (PMC11074304; doi:10.1038/s41467-024-47802-7)
Supplement: Supplementary file 6 — Source Data [file 41467_2024_47802_MOESM6_ESM.zip › data/1_bivariateGREML/deviation/wc_resid_IIV_bivar.hsq]

Source	Variance	SE
V(G)_tr1	0.225623	0.008519
V(G)_tr2	0.010520	0.006459
C(G)_tr12	0.044162	0.005415
V(e)_tr1	0.771929	0.008551
V(e)_tr2	0.989135	0.008937
C(e)_tr12	0.119863	0.006289
Vp_tr1	0.997552	0.006452
Vp_tr2	0.999655	0.006318
V(G)/Vp_tr1	0.226177	0.008107
V(G)/Vp_tr2	0.010523	0.006460
rG	0.906462	0.268479
logL	-48828.479
n	100212
