# Supplementary material for: Genetic influence on within-person longitudinal change in anthropometric traits in the UK Biobank
Source: Nat Commun. 2024 May 6;15:3776. doi: 10.1038/s41467-024-47802-7 (PMC11074304; doi:10.1038/s41467-024-47802-7)
Supplement: Supplementary file 6 — Source Data [file 41467_2024_47802_MOESM6_ESM.zip › data/1_bivariateGREML/deviation/height_resid_IIV_bivar.hsq]

Source	Variance	SE
V(G)_tr1	0.517628	0.009885
V(G)_tr2	0.024396	0.006570
C(G)_tr12	0.010468	0.005859
V(e)_tr1	0.465249	0.007090
V(e)_tr2	0.974402	0.008889
C(e)_tr12	-0.008724	0.005669
Vp_tr1	0.982877	0.006847
Vp_tr2	0.998798	0.006316
V(G)/Vp_tr1	0.526646	0.007949
V(G)/Vp_tr2	0.024426	0.006573
rG	0.093152	0.053337
logL	-47080.111
n	100144
