# Supplementary material for: Genetic influence on within-person longitudinal change in anthropometric traits in the UK Biobank
Source: Nat Commun. 2024 May 6;15:3776. doi: 10.1038/s41467-024-47802-7 (PMC11074304; doi:10.1038/s41467-024-47802-7)
Supplement: Supplementary file 6 — Source Data [file 41467_2024_47802_MOESM6_ESM.zip › data/1_bivariateGREML/deviation/fat_resid_IIV_bivar.hsq]

Source	Variance	SE
V(G)_tr1	0.239959	0.008775
V(G)_tr2	0.000280	0.006526
C(G)_tr12	-0.000877	0.005437
V(e)_tr1	0.751184	0.008653
V(e)_tr2	0.999716	0.009150
C(e)_tr12	-0.075624	0.006340
Vp_tr1	0.991143	0.006530
Vp_tr2	0.999995	0.006422
V(G)/Vp_tr1	0.242104	0.008361
V(G)/Vp_tr2	0.000280	0.006526
rG	-0.107079	1.362962
logL	-47590.411
n	97028
